# Supplementary material for: HP1α is a chromatin crosslinker that controls nuclear and mitotic chromosome mechanics
Source: eLife. 2021 Jun 9;10:e63972. doi: 10.7554/eLife.63972 (PMC8233041; doi:10.7554/eLife.63972)
Supplement: Source data 1. — The sheet provides genes analyzed and reports log 2-Fold Change (log2FoldChange) and q-value (padj) used to determine significance. [file elife-63972-data1.zip › Transcription_HP1a4hvs0h.csv]

	baseMean	log2FoldChange	lfcSE	pvalue	padj
CHST3	3465.94434445275	1.14735385913513	0.167274207563804	3.12365241444711e-13	3.47984488627325e-09
PCDH7	1945.78578635644	2.06926149974341	0.303914305465117	4.4590529039893e-13	3.47984488627325e-09
TM4SF1	903.76279779222	1.43430240942516	0.232809275730121	3.20611473785738e-11	1.66803462761593e-07
DDIT4	475.201163202412	-1.54693501684993	0.26993570289369	4.33258596731145e-10	1.5672604926744e-06
MT2A	7697.853390548	1.57661454265776	0.275259305839978	5.02069609390826e-10	1.5672604926744e-06
RGS4	444.742187030198	2.38909491548661	0.431211116083982	1.25317699763027e-09	3.25993109650221e-06
TMEM200A	398.28692118675	1.95730360432701	0.367682611298447	4.30123441759913e-09	8.93523715268787e-06
PLAUR	1650.18233606084	1.06260814438834	0.19989766134903	4.57982427098302e-09	8.93523715268787e-06
HBEGF	1299.03105063862	1.83278107348299	0.350466299375946	7.1773541084717e-09	1.24471269916696e-05
SDC4	3196.60283002262	0.964787032261674	0.18523985077308	8.92660057648603e-09	1.39326381797794e-05
NHSL2	504.553025263318	1.2374026253342	0.241569797722133	1.28729716738046e-08	1.82655765349765e-05
BAZ2B	1098.10065732744	-0.927760158143444	0.183571920631676	1.76296291836123e-08	2.29302710248185e-05
SEMA7A	3086.96798439591	1.27724712776878	0.255705006548099	2.47892893096088e-08	2.9762402118798e-05
MAP2K3	2201.59541535411	1.0570801362777	0.217201348266049	4.72689225061605e-08	5.26980958911537e-05
LINC01605	67.3567089637486	2.12821693852836	0.442521064754612	6.49867813040445e-08	6.76209121729017e-05
MT1E	2303.9976582508	1.47329641233649	0.323018865438315	1.97341787081702e-07	0.0001925069132982
CHST11	327.020556261265	1.37591969767266	0.310126615057783	3.60355174360663e-07	0.000330848444789484
MAST4	189.082251740883	1.54009429320669	0.348175712888677	3.90406668718802e-07	0.000338525960297948
NAV3	804.64514531182	0.964761334304743	0.234706128906137	1.54760255362401e-06	0.00127131477141913
IL17RA	1069.71737906004	0.788597483016403	0.192630159626636	1.6582672055169e-06	0.00129411172718539
MFHAS1	1555.16889975996	0.773688508026715	0.191727528366241	2.12302354983397e-06	0.0015390272954395
EHD1	1729.97174074593	0.836765300091124	0.206313071140143	2.16931064195727e-06	0.0015390272954395
SLC20A1	7515.2044738134	1.18334858822388	0.293865475490002	2.44058104900118e-06	0.00165619952229611
EPN2	1328.67851133859	0.797960834568686	0.203617076391695	3.31678582646211e-06	0.00209590489798101
BICD1	818.128174983697	0.78399555124985	0.199721117025828	3.35710036196343e-06	0.00209590489798101
AL121594.1	22.0655263574329	4.1681472358086	1.04917476978789	5.77616025241757e-06	0.00346747343152821
IL11	598.479842109883	1.45368587981292	0.386938188798231	6.354829696487e-06	0.00367356229269515
GPAT3	441.202229630602	0.923996388621432	0.248159249394591	7.29949158780986e-06	0.00406894516794773
MAMLD1	378.636961960741	1.17680447757419	0.31909107688032	8.26796590353612e-06	0.00433419920801168
AREG	70.3800492444836	1.78141963684062	0.481755524871318	8.33072630960728e-06	0.00433419920801168
LFNG	2729.67878146127	1.02782603740976	0.280353274060478	9.40296799555942e-06	0.00473424272499004
HIVEP1	393.27940691613	0.823027883291349	0.227744556830065	1.11688502649029e-05	0.00544760671670641
IQCG	527.63737373789	1.24779617657351	0.346870650042408	1.1665844237425e-05	0.0055175908138706
SERPINB2	24.3194419681518	4.86396005128819	1.33581755918108	1.29905560083216e-05	0.00596342935817303
NIPAL1	514.471716269324	1.02052074441623	0.287402249315171	1.40400954124644e-05	0.0062610802627927
CCL2	113.82439454662	1.96322558251202	0.555964298894771	1.47775312198173e-05	0.00627977147624314
MT1X	577.385897674239	1.20398157639677	0.341163403424102	1.48866955805354e-05	0.00627977147624314
PDLIM4	3245.05891360842	1.13926952377718	0.323266321009465	1.53451258188014e-05	0.00630280852052242
MBNL2	456.402992689241	-1.37533765634916	0.394666407667437	1.67705001483108e-05	0.00651141798755795
CCL20	62.4906641076422	3.19582575945094	0.91900996489593	1.76985824698661e-05	0.00651141798755795
PABPC4L	760.200892703043	-0.767318036066541	0.220418575307124	1.78357159502629e-05	0.00651141798755795
BAIAP2	2505.25421583667	0.608136980355474	0.174688418251652	1.79065923459448e-05	0.00651141798755795
SLC35E4	357.544404144993	0.93965637812855	0.26955580436334	1.79389398683362e-05	0.00651141798755795
FMNL3	1472.05841464076	0.726054266318567	0.21253844727407	2.268533579455e-05	0.00771384362812949
BMP6	177.642165035275	1.2872470726297	0.377077846686782	2.27201924199061e-05	0.00771384362812949
CBFB	1994.0422653677	0.802785054208069	0.235491515360019	2.27342905493309e-05	0.00771384362812949
LZTS1	352.396355722328	-0.854941132376509	0.255018866437528	2.76643263690968e-05	0.00918691076529494
NRIP1	796.415559595365	0.767032567970654	0.232862034293116	3.37010996941046e-05	0.0108404611312713
BCL2A1	29.3241702943851	4.07266138227794	1.22013838723749	3.40327137001725e-05	0.0108404611312713
SH2B3	1389.4502091492	0.788644433255982	0.241116189867916	3.72198645355764e-05	0.0116185529134255
KCNF1	109.442414524842	1.20640758940204	0.37736279336867	4.80088008884703e-05	0.014692575769946
PIF1	634.234901944346	-0.714601037556652	0.225913779451682	5.21410046768269e-05	0.0156503230960753
NAB2	1056.29516876896	0.676814234373198	0.219681883242149	7.08694528808837e-05	0.0208703852936761
ZNF480	231.701392346511	-1.40987237580255e-05	0.00144271233900473	7.80469503314368e-05	0.0225584592735753
SRXN1	3333.284516136	0.536961686208925	0.176812692575124	8.62095815009905e-05	0.0241729451139417
ARAP2	798.724189073998	0.925761791518297	0.30797401444015	8.67301977435121e-05	0.0241729451139417
DUSP7	2196.02254866189	0.72142388518008	0.243175534108829	9.42849324111048e-05	0.025455486559498
TBX3	831.270899381822	0.93243507144505	0.31316338127093	9.4593684037089e-05	0.025455486559498
ADCY8	21.130965298754	3.1110053114012	1.057838134689	0.000103563130938545	0.0273968364015053
NFKB1	1115.23239371589	0.851322930062929	0.288748140617375	0.000106133742499661	0.0276089242155786
CYP24A1	212.891553611402	-1.29431212216588e-05	0.00144270902084952	0.000112102851082847	0.0286836278639521
PHC2	1513.39903292069	0.58305370755491	0.199466200172742	0.000114861170154493	0.0289153732866342
ZNF365	682.418359688879	0.889427475617313	0.307460942914866	0.000122072702775406	0.0302430276971197
TNFAIP3	508.174684432788	1.12558342999469	0.395301866374335	0.00013857134085501	0.0335283500159704
SYT12	194.443771232208	1.5414418127356	0.542973130067805	0.000139629853346878	0.0335283500159704
CGN	941.196086500198	-0.732623078393481	0.258887459611042	0.000144824930824422	0.0337636150217909
PDE4DIP	1217.18614980636	0.878406378085242	0.310126392299028	0.000144936071659405	0.0337636150217909
MAFF	434.657793832313	0.796098405151273	0.281861018255559	0.000149443737647585	0.0343017331941691
ERRFI1	1653.10854773668	0.999150565915799	0.357254108188123	0.000160528627046286	0.0363120407382382
RIPK2	834.218745797627	0.716094485173479	0.260360355701255	0.000182132493556241	0.0406103422775116
SLC35E3	239.701092241481	-1.05711843197409	0.388238413294969	0.000188851168978601	0.0407446537196548
GEM	418.69929193453	0.982363313780507	0.359114640920341	0.000190455640149887	0.0407446537196548
ARHGEF40	1206.35377736026	0.673183713623562	0.246080896605879	0.000190566358376141	0.0407446537196548
LINC00707	382.046756316492	1.23350565573872	0.454302222198064	0.000198008430598423	0.0417637241186512
PLXND1	2445.08735007739	0.546943274322586	0.201066040637238	0.000201540423192599	0.0419419056692012
SPTLC3	18.9677000146062	-3.87219054960282e-06	0.00144269642683581	0.000205335926847374	0.0421695150820239
S1PR1	205.968754328419	1.25683196115986	0.469166546107295	0.000218321318826886	0.0441090614503245
SOX13	367.336814081255	0.706563542566044	0.263352177755418	0.000223058644558492	0.0441090614503245
GFPT2	599.805662546536	1.11211115558518	0.415729655185271	0.000223258319744723	0.0441090614503245
RNF213	2320.74392084563	-2.38583317433058e-05	0.00144273622571916	0.000229346883668877	0.044745577003798
CHD7	1143.49882746424	0.619288641894086	0.232466139540651	0.000235775441237562	0.0454318899609367
RAET1L	75.0847887304128	1.17794462799073	0.446430531338669	0.000254389344935932	0.0484208401921955
CECR2	422.295873100072	0.632559241763936	0.242020573316295	0.000267116061616563	0.0502306926471242
CAPRIN2	580.329789219533	0.766293839678902	0.294703838018584	0.000277353805462608	0.0515349785197665
ITGA3	18997.2310570239	2.50085637237524e-05	0.00144273816394458	0.00029410511021717	0.0537241738135036
UTRN	851.064121410176	-1.36151579733467e-05	0.00144270816892624	0.000296019922345035	0.0537241738135036
AC011893.1	7.79403282062968	1.92502751467602e-06	0.00144269543740084	0.000297706728054537	NA
ABHD10	1561.11262478901	0.495314271599365	0.194041527933608	0.000309261027324218	0.0554821392468551
SLC30A1	1785.90508190471	1.00472776039333	0.397532422518097	0.000324356937347561	0.056947453323868
CORO2B	368.343222614468	1.55980669587229	0.618956124118941	0.000327708680657532	0.056947453323868
PHLDA2	373.044198688517	0.987146156918058	0.389961232341209	0.000328374602713232	0.056947453323868
NAB1	1708.22813861353	0.720876543388546	0.288330563800385	0.000355514671331101	0.0609766262652289
KIAA0586	795.061214717194	-0.541552093104543	0.221079172856902	0.000399853728591118	0.0677401067031757
CYB561D1	405.655600130768	0.621377621452656	0.251591793695586	0.000404225884220007	0.0677401067031757
KIAA0040	298.102921023412	0.660358471118953	0.269282789830285	0.000409875893737692	0.0677401067031757
LEF1	295.29714295529	0.841822408807198	0.344676008338628	0.000412308440338396	0.0677401067031757
C3orf52	269.138799357349	1.01321022615102	0.417457545752255	0.000424163375494207	0.0689618954657665
PDGFRA	87.8879786694768	1.73564524125033	0.736801801588069	0.000475201066685971	0.076463280915821
KCNK5	365.73895363535	0.620493851540686	0.26576189375262	0.000540196398422332	0.0860345447609772
VGF	1351.40451630183	0.866462249235855	0.375573816632864	0.000575947045377648	0.0908018331742862
SYP	161.966802774919	1.17098213448269	0.51560903158011	0.000597590493056659	0.0926586863027512
RYR1	664.798328357707	0.561466116206416	0.245788494582614	0.000599598111005758	0.0926586863027512
SOX8	238.861897130139	1.43064260395907	0.642847438664936	0.000652497514360724	0.0994232269708031
IL4R	768.471725239008	0.674224083179568	0.301967320508807	0.000667977773175271	0.0994232269708031
CDC42EP3	1054.59817271824	-0.759195305203959	0.341799602439696	0.00066812206381489	0.0994232269708031
CSRNP2	763.203277168128	0.496993556267499	0.222883980147479	0.000677824336035156	0.0994232269708031
PTHLH	369.401156578477	0.966687999070715	0.43507680552845	0.000680040221327958	0.0994232269708031
LAT	293.457619880626	0.765704358035983	0.344316898104275	0.000681591830207325	0.0994232269708031
TIAM2	738.919867188578	-0.557287262145219	0.253750531069863	0.000721167822440048	0.104222105302262
NAP1L3	411.342318934418	0.64626267705547	0.294745603681975	0.000732197108458502	0.104845252007526
PIK3CD	1084.52411208671	0.827216747467965	0.38167526136137	0.000742778388794695	0.10539350083916
TIE1	29.0524142264845	2.01363788037558	0.984577424369053	0.000754761612616891	0.10612900224977
AC244197.3	103.038946565347	-1.10010166570882	0.511521097438101	0.000764424962358341	0.106528078682937
PAQR5	925.025635404803	0.572403713063088	0.266475013260806	0.000819296789323935	0.112368033192867
PSD4	203.278912791722	0.77014539921557	0.360646738433933	0.00082073012455067	0.112368033192867
SPHK1	966.288198640679	0.886384744006238	0.418687540125504	0.000847620663303701	0.114572935048222
NOVA2	432.224392996725	-0.825329226543608	0.390353223317763	0.000851515919117998	0.114572935048222
TP53INP1	236.315207448981	-1.12176304833325e-05	0.00144270152655562	0.000865565091672585	0.11546786282757
CPS1	317.775934550678	-0.675981337261848	0.32384123026256	0.000899515743199015	0.118280606282552
EGFR	648.23995606051	0.683698080618297	0.32658002468478	0.00090180626266169	0.118280606282552
AHSA2P	910.380766190763	-0.564506577590414	0.271657488049708	0.000934101236611207	0.121495434175231
NEAT1	14679.2374108022	-0.574819547602835	0.295509991217048	0.000959411838743221	0.123756198174415
FHDC1	72.4363612345924	1.05327835721438	0.517250625374138	0.00102112792071692	0.129821911951307
IRF1	402.701392206627	1.06490897209117	0.527878185099572	0.00102307119233795	0.129821911951307
KRT34	383.309592077168	0.755168288733147	0.376781167687955	0.00106806844465151	0.13443880874291
CXXC5	613.107553194755	0.990011547065415	0.500894758927832	0.00111076710808733	0.138694824184216
ZEB1	840.141430849431	0.473239539164964	0.244129864210338	0.00121942414208095	0.151053746107933
AC006213.2	206.726094615884	-1.17503134589702e-05	0.00144270094459866	0.00123197283654229	0.151406551438993
NR4A1	423.19788349846	0.869355093320537	0.452990507656407	0.00125476422167437	0.153002812280419
KLHL21	903.739478475333	0.629498712038033	0.328582626331702	0.00126552554158704	0.153118780256516
SUSD4	286.878953592028	0.672709447415235	0.353163785882774	0.0012882689923507	0.154671557173921
SGMS2	1092.39126399008	0.421113871972666	0.220104489073352	0.00130478679062476	0.15545887197001
CREB5	790.564533224512	0.693556220728973	0.366932503545525	0.00132754619153235	0.156972279980583
LMCD1	1105.33380329463	0.929174421124423	0.496829485600549	0.00135583648542685	0.157558625282825
BIN3	457.405770821865	0.481347311080737	0.256172310100877	0.00136146212549737	0.157558625282825
KLF13	1747.2305479542	0.450386558204229	0.2376465819282	0.00136278923713361	0.157558625282825
HEATR5A	539.227992894499	-0.478930885139984	0.259051948031607	0.00142036618814131	0.162268990439451
FLNC	38397.1626528886	0.588409413854553	0.317635936166489	0.00142432417287319	0.162268990439451
PURPL	182.062402441693	-0.717011794050015	0.395257225297418	0.0014987888577348	0.169291170057916
AGK	535.261346935852	0.490767333798247	0.269189986506869	0.00150765457701501	0.169291170057916
LDLRAD4	509.831008725102	-1.19520791456041e-05	0.00144270043215925	0.00156068762706267	0.1730655851863
LAMB3	6399.36119081325	0.65053791399008	0.362539028028502	0.00156344486873836	0.1730655851863
E2F2	879.316685763582	-0.654528402735942	0.369233430019111	0.00158728107657545	0.173878193299917
KCTD11	860.619940635209	0.599826325700224	0.333799597062437	0.00159306648141262	0.173878193299917
CYTL1	340.774839310462	0.576110079784536	0.326345697322012	0.00163958653466197	0.177227952611109
BRD8	1891.20724770977	-0.375220288195233	0.213155361234851	0.00164646675606169	0.177227952611109
CLCF1	192.010373922028	0.682718019713897	0.390167494720899	0.00168897072654787	0.180557911643556
AC093249.6	8.62274413358496	5.38269115660259e-07	0.00144269459570027	0.00168933185383188	NA
NR4A3	30.4115555088041	1.51272279858906	0.875218601173585	0.00171882299864655	0.182499247366499
ASXL1	5567.16700528669	-0.319798287293677	0.196632029486041	0.00182703447083851	0.19158430379125
FOXN3	1907.94861644211	-1.8325635739637e-05	0.00144270576246517	0.00182893780528551	0.19158430379125
ASPM	2245.52384478618	-0.358608393491292	0.212820907001693	0.00185276654445691	0.191939000266774
BEGAIN	164.41006090142	0.87579719676006	0.518810221837127	0.00186590999148953	0.191939000266774
IL27RA	1190.69384408883	0.543790227400207	0.324801724922393	0.0018738956269615	0.191939000266774
ANKRD13A	2376.11586231095	0.853502935529839	0.50846505472723	0.00188151377760228	0.191939000266774
MPP6	757.795615107577	0.997457341163028	0.607388846232285	0.0018968444281992	0.19224641451515
DDI2	831.737015509342	0.432692672973568	0.259832642220013	0.0019303238966922	0.194377389545625
KLK6	702.713394829339	0.437019726573385	0.263429962083765	0.00197171682909435	0.194598984749955
FGF9	11.6579718642938	-2.60305231862408e-06	0.00144269545668768	0.00197503050680363	0.194598984749955
METRNL	790.619067603015	0.534254461154234	0.326627170001638	0.00198851693474178	0.194598984749955
FOSL1	1042.40118370169	0.592995685286371	0.362307922127469	0.00199339153905413	0.194598984749955
LUARIS	18.069328096998	-3.60808530017466e-06	0.00144269565010967	0.00199486401588882	0.194598984749955
TAL1	448.491095988539	0.492031678297945	0.298585887897354	0.00201302249277378	0.195150652591386
FOXD1	978.426195477091	0.822185048228262	0.514339150171251	0.00203101266438012	0.195679294232376
BTG1	241.300113952963	0.70093182659588	0.438524996009174	0.00209800162157297	0.200893308647306
LRRC38	70.6195103200559	1.00130691386099	0.633134688421614	0.00213144014901274	0.202850718571896
POLH	822.237967764311	-0.455745938308695	0.289119041551607	0.00215562945632236	0.203909482147148
ADAMTS16	180.040220070801	0.881981963048576	0.584191852615126	0.0023172439536752	0.217876768849172
TFPI2	498.859944227851	0.971904356566746	0.648254379552567	0.00235006459046508	0.219639569628617
KIAA1211L	34.9607212814663	1.18498222618209	0.812211243726307	0.00241444609135813	0.223233357358117
TSHZ1	646.587865105508	0.444476205196995	0.295530993776223	0.00241712182172743	0.223233357358117
METTL7B	140.94190364117	1.04467520818936	0.715544622911964	0.00243948366294104	0.223761046776452
EMP1	6269.83648398863	0.619731099958532	0.417784589864492	0.0024515081367743	0.223761046776452
AC006504.1	79.0043119335342	-7.57358061071767e-06	0.00144269647795771	0.00257535228082669	0.233698246506645
TCF7L2	334.649245541827	-0.519772224296835	0.374698293559333	0.00272525635303304	0.245277693550316
ITPRIP	831.127158860177	0.56505904470864	0.407652094914397	0.00274236000622353	0.245277693550316
FAM72C	514.202134100727	-0.42387083664629	0.304570520316752	0.00275081361055616	0.245277693550316
RASSF9	62.0596123575351	1.0861879377443	0.796244739459681	0.0027658171492091	0.245277693550316
GCNT1	268.80471737035	0.606885909730566	0.445053260200654	0.0028214996646607	0.246412105480193
ARMC9	376.52039453128	0.479624713907079	0.350804490601561	0.00283275210134204	0.246412105480193
SIX1	358.546035112894	0.543068446846339	0.40254624599754	0.00284081429985438	0.246412105480193
RGPD6	2306.14122340758	0.505360346333993	0.371724108503117	0.00284175928923852	0.246412105480193
PCDH1	70.4894362168736	0.821497392161351	0.60984740312867	0.00287203850023908	0.247661750893545
KBTBD11	220.322652967858	0.51740971335711	0.391410823686894	0.0029794698093026	0.255514092217555
ANKRD18B	4.55297858384526	1.5455844978926e-06	0.00144269520543564	0.0030669401229893	NA
FP565260.2	7.70569977039449	-1.02062343752693e-06	0.00144269513782162	0.00311850280297158	NA
CHIC2	199.095408423799	0.499788970994305	0.39214829348931	0.00312987716802857	0.266946026440382
SIRPA	2398.56336236991	0.304320133405108	0.238077884763862	0.00318732429942616	0.270368248181758
BIRC2	1970.13808281331	0.525895395112433	0.426469742227651	0.00322284932953378	0.271903958569531
GAS6-AS1	549.003854667574	-1.11391767641204e-05	0.00144269707959032	0.00324692911420397	0.272462739862879
STARD8	371.796082581491	-9.67594967762278e-06	0.00144269661825329	0.00328591579443797	0.27394703812514
ETS1	3892.2798382269	0.557117215166346	0.462946253511919	0.00329972085901629	0.27394703812514
MMP9	563.156476117119	0.884919934064068	0.775550112569818	0.0033657408046225	0.27794964274364
CD83	299.569855170097	0.640583106118306	0.554494831910763	0.00342364756668829	0.281243638004583
EBF3	95.6173754891637	0.819255377392354	0.73340709448395	0.00344870016768057	0.281305462683497
EPB41	1036.13844335041	-4.24372557953634e-06	0.00144265147438861	0.00346044649123728	0.281305462683497
KIF14	1463.45732149587	-6.06281388685019e-06	0.00144264875379839	0.00357585820648076	0.288344757392517
DRD1	164.273498890483	-4.49327874386772e-06	0.00144269549732765	0.00359910489809882	0.288344757392517
PALLD	6586.39325535571	-0.418487436719158	0.388762536229901	0.00360246205097007	0.288344757392517
GTF2IRD2	53.1407053652329	-4.25213125194023e-06	0.00144269545934948	0.00365135590053809	0.290767157630604
FAM117B	162.611067644262	-0.621657277212048	0.591687584883671	0.00367159618965794	0.290894788467924
ZADH2	1448.35407208555	0.337761187173598	0.315458811495814	0.00371228169118259	0.292632791090798
SH3BP5	691.380414004301	0.441663524190595	0.426901971967228	0.00382251015556094	0.295313846597189
MAP6D1	327.462266737098	0.406233224861366	0.394713691139299	0.00382916206620807	0.295313846597189
UACA	1193.31036640252	-0.451361131908671	0.465105254846866	0.0038493078594406	0.295313846597189
PPME1	7048.42757495933	-0.314350715293438	0.320974313322803	0.00387037176402364	0.295313846597189
PTX3	375.416613120125	0.749767446639628	0.818487702732882	0.00387138073420389	0.295313846597189
LONRF2	67.2397850623754	0.904286389563545	0.984543627721363	0.00388798390043206	0.295313846597189
LRRC8A	1710.6704604796	0.30681390504109	0.305345250772473	0.00389948923677001	0.295313846597189
HAGLR	101.891436541064	0.603427008176523	0.614151197880592	0.00390630426685932	0.295313846597189
FUT4	431.906423021518	0.384133637707716	0.3756957664661	0.00391657907775615	0.295313846597189
FAM193B	514.22912629005	-1.31070125598068e-05	0.00144269646085853	0.0039543106288064	0.296725386030819
PARD6G	702.393945041856	-0.320027073911675	0.336193354257159	0.00398919271526551	0.2972903923806
FRMD4A	135.802368947256	0.527409092717012	0.553664078692391	0.00399993480266055	0.2972903923806
AC023055.1	5.39769578945909	-9.53502889186099e-07	0.00144269512273643	0.00400916694593531	NA
AGAP10P	7.27125861660218	-1.51962022187732e-06	0.00144269510672291	0.00414446937544626	NA
SYNJ2	1564.03146525241	0.442698624505304	0.485793798662911	0.00414640177663605	0.306715824311543
NR3C1	1630.19809751675	0.341117323999703	0.385611725760599	0.00417763761211004	0.307568716272705
S100A16	7248.20762590506	0.486474113132284	0.581115074598971	0.00425294974959164	0.311643378833926
PIK3R3	516.085764305287	-9.20714427400628e-06	0.00144269567768851	0.00431197927731433	0.311970546861732
RB1CC1	1776.54386342447	-0.282160912415814	0.329359436945997	0.004312103381412	0.311970546861732
CX3CL1	407.395182950884	0.813985831755312	1.60863393787649	0.00432004686421247	0.311970546861732
STARD13	617.976071902448	0.344416801142621	0.43996514337909	0.00433736600903357	0.311970546861732
PGBD5	412.220850130623	0.487947699905129	0.611088685391159	0.00436213287326674	0.312312705898841
FLG-AS1	60.3111360319439	-7.06255795839378e-06	0.00144269826954767	0.00441601301427165	0.314726626149552
NEMP2	443.406798165056	0.558503159324134	0.893595439337856	0.00444673681715933	0.315257729412256
PANX1	1241.58918036003	0.275829515298274	0.378537655809388	0.00446386200667021	0.315257729412256
DENND2C	120.710964827685	0.515703881091558	0.856973344782868	0.0045118043855679	0.317208301125873
SLC35G2	161.555239278513	6.15895919347166e-06	0.00144269544533037	0.00455237976500693	0.318355758790509
EPOR	105.316128100805	-7.63792561064558e-06	0.00144269535816249	0.00456891914204728	0.318355758790509
FGF5	217.035054306392	5.64016338110222e-06	0.00144269544016838	0.00467082623853539	0.324010026360268
GJB3	285.1638705513	9.68659149645665e-06	0.00144269539162881	0.00473316724921047	0.326881745246359
AL021546.1	5.58882464596805	9.49989701603752e-07	0.0014426951130502	0.00475334175983705	NA
PTPRE	178.889471931876	8.35780439910475e-06	0.00144269530016958	0.00487197577873783	0.334743339497945
ATF7IP	801.430415600013	-1.70129954615077e-05	0.00144271232996467	0.00491872035904194	0.334743339497945
DGKH	208.773278466299	1.03389224959955e-05	0.00144269544100638	0.00493106942991878	0.334743339497945
CCNG2	343.223791524221	-9.25457513220959e-06	0.00144269518602973	0.00493278883165859	0.334743339497945
TNFSF9	213.087007710197	-5.63037196344795e-06	0.00144269172113281	0.00506959329886332	0.342537715188999
PPIF	4143.99853647623	1.5180781302197e-05	0.00144269471853422	0.00510942474270923	0.343740954242265
ZNF276	460.585375738331	-1.26882235770819e-05	0.00144269468106827	0.00516170009462304	0.345767446681873
CD44	7004.54562264522	8.28548341388026e-06	0.0014426952133727	0.00522088482771488	0.348096421499695
CHST2	472.507836192508	1.46571585872806e-05	0.00144270303513599	0.00524766200209608	0.348096421499695
LINC00674	31.251795395013	2.62446366743428e-06	0.00144269531484879	0.00526831773364208	0.348096421499695
AHRR	69.3023350589509	-5.73799739210378e-06	0.0014426925373009	0.00529991319639372	0.348096421499695
GPR3	198.154395760967	1.04499355141126e-05	0.00144269544916997	0.00531424912975061	0.348096421499695
IRF8	401.594336738241	1.28218797657986e-05	0.00144269453878837	0.00533028221030414	0.348096421499695
PIK3C2B	343.035900572966	-1.10173846788499e-05	0.00144269467976661	0.00536015894453506	0.348589003359597
EGFLAM	564.646800597915	1.31581052847377e-05	0.0014426938966539	0.00545269128949191	0.351354386585664
EDA	161.812926060675	-7.46453397009148e-06	0.00144269496303515	0.0054584496167164	0.351354386585664
SOWAHC	1677.23311073745	4.75990169060627e-06	0.0014426818134965	0.00549042752713483	0.351354386585664
HOXB6	100.616005349547	-1.20267448251908e-05	0.00144270914244036	0.0054927261870132	0.351354386585664
SERTAD1	454.083886170238	1.35203237985226e-05	0.00144269045270791	0.00555225117341941	0.352423716096918
CDON	361.474003956124	-1.29267030076165e-05	0.00144269400441602	0.00555460239363415	0.352423716096918
NINL	436.087337370973	-9.30722431907844e-06	0.0014426937060872	0.00564410023823185	0.356001341204804
DNAJB5	1612.62365697423	1.28719335935235e-05	0.00144269406566074	0.00565660767675496	0.356001341204804
CD82	367.605219106643	7.86286950378329e-06	0.0014426949338448	0.00572029362760226	0.357525496633348
ZBED3	165.609166150639	-5.79165013929863e-06	0.00144269414778045	0.00572663852885296	0.357525496633348
DNMBP	972.357373739413	1.12486576645766e-05	0.00144269349086936	0.00575194621307117	0.35767480674747
PHF21A	421.439568011352	-2.05031025094535e-05	0.00144273870000138	0.00582419288302017	0.360730168722932
ANO1	143.463593898823	6.54995413595853e-06	0.00144269496488062	0.00590952285764748	0.364568508941352
FLG	180.402891269924	-8.75146648905322e-06	0.00144269455295565	0.00597569061038787	0.367199130106039
SH3TC1	111.412218736568	4.64284343043371e-06	0.00144269508442884	0.00607203049701316	0.37165589018581
AL139317.3	139.567540438549	6.52850684354349e-06	0.0014426933912225	0.00618163892019078	0.376606427188628
LRRC8C	932.8048810504	9.39546525110822e-06	0.00144269932992959	0.00621491416506236	0.376606427188628
ARHGAP17	1361.45179143154	3.98975859007409e-05	0.00144292158287652	0.00625640145002463	0.376606427188628
PKP2	993.35167292563	-1.06085970182343e-05	0.00144269404963295	0.00626683725937151	0.376606427188628
TGFBR2	2796.22314436996	1.37626110378525e-05	0.00144269318724591	0.00627355657797561	0.376606427188628
TMEM201	1045.52990628408	1.61378931162202e-05	0.00144269222685061	0.00637754695759062	0.381382195073082
BIRC3	1454.87303024397	2.51243154874625e-06	0.00144269522156634	0.00644044790228857	0.382423134810685
AKAP12	7134.17273163227	8.86704938932492e-06	0.00144269445533494	0.00644672098062783	0.382423134810685
CYP4F11	110.427363643614	5.01293658061401e-06	0.00144269500576543	0.00646845896911973	0.382423134810685
HIF3A	17.3959537414391	-2.11091627443168e-06	0.00144269508679375	0.00652146531197093	0.38311078729481
RGS2	157.55490251639	7.60852075274396e-06	0.00144269060819811	0.0065493149073859	0.38311078729481
GALNT15	28.3992517384941	-3.47010182081055e-06	0.00144269509479064	0.00655372758891044	0.38311078729481
GAS2L3	699.293551970156	-1.53000957411278e-05	0.00144271232348608	0.0066116486021208	0.385054520081722
TNFAIP1	1901.20001024539	-1.1795699960623e-06	0.00144266291065237	0.00682700624215489	0.393937328009933
ST3GAL1	3870.32562974857	-2.81297342121379e-06	0.001442686728361	0.00683715482300734	0.393937328009933
PLXNA2	449.653000552262	3.26969359981745e-06	0.00144269066703123	0.00683989081821449	0.393937328009933
C6orf15	66.0160405389632	3.57200926248532e-06	0.00144269508701157	0.00701590836893364	0.402082883395805
SCN8A	577.002999647093	-1.33394792763884e-05	0.00144269217937778	0.00703284387282513	0.402082883395805
DTX4	593.393589551198	1.10389678662519e-05	0.00144269323192495	0.00712355438276359	0.40454091723384
LGR4	588.230648105378	-7.14091684493635e-06	0.00144269342349059	0.00712767505377409	0.40454091723384
JARID2	538.206017489832	1.03090486678726e-05	0.00144268620102322	0.00716285457857035	0.405064616892486
HSD17B11	904.433227651797	-1.25573322158771e-05	0.00144268230806973	0.00719700600037428	0.405526605248526
ASAP1	3499.07683784564	1.13585875872714e-05	0.00144269338907166	0.00723009752382545	0.405684003395384
SH3BP5L	464.813546171549	8.00416925673607e-06	0.00144269418378499	0.0073181596513853	0.405684003395384
KIF18A	1111.79280562925	-1.48554691664611e-05	0.00144269102625615	0.00732095643699953	0.405684003395384
PEG3	2071.22067458349	-1.17922997044305e-05	0.00144269333901522	0.00734882451964966	0.405684003395384
AC091182.2	20.6694314818986	3.24231320055552e-06	0.00144269504959148	0.00735462430039015	0.405684003395384
TEP1	584.608312995036	1.124381658576e-05	0.00144267779880512	0.00735575172737658	0.405684003395384
RUNX3	47.9156250613419	4.17018595381979e-06	0.00144269496741742	0.00744427897065409	0.409120796387215
STK10	1025.29208921385	5.23960305652916e-05	0.00144313129066104	0.00748822813520512	0.410092156962391
FZD2	349.960870689458	-9.49818689862565e-06	0.00144269257234363	0.00756639874842044	0.410259343541239
GADD45A	1915.81391298175	8.15672040823699e-06	0.00144269406423496	0.00756884420674592	0.410259343541239
FBN1	942.413078827479	-1.61678278298907e-05	0.00144269151582067	0.00757013652869534	0.410259343541239
TNRC6B	1310.9174451934	-1.1140620229313e-05	0.00144269271672614	0.00761740620610405	0.411267031742209
SPAST	1227.18810306004	-1.53989848800362e-05	0.0014426957168401	0.00765153353803487	0.411267031742209
PAPPA-AS1	5.83693345866557	1.10453975361659e-06	0.00144269507824889	0.00765649198251614	NA
OSBP2	631.214183234089	7.17148849036423e-06	0.00144269220043762	0.00766777974352786	0.411267031742209
AL139353.1	12.2196001925314	2.30409422921329e-06	0.00144269513294988	0.00777987151165289	0.414799425703081
TCIM	166.067407428396	3.81965277497394e-06	0.0014426950289153	0.00778679085923902	0.414799425703081
GGA2	2113.81791065812	-1.62033167223592e-05	0.0014426921692624	0.00783646710094841	0.416025777250349
FHL3	564.583842660895	9.97663545334089e-06	0.00144269306592077	0.00800101593860539	0.423321548372044
LOR	18.4300224893904	2.49609022745893e-06	0.00144269509504675	0.00803067070837203	0.423455096000914
TOMM34	2096.44174284538	1.3466510234257e-05	0.0014426933721645	0.00813677573077926	0.427605372410783
CDK19	421.804682966086	-1.12690157225297e-05	0.00144269649684411	0.00822933166964687	0.431018149999491
SLC38A2	6131.23701236861	-1.27418184295697e-05	0.0014426912155726	0.00829114380693697	0.4328032526377
SLC7A5	14730.4003763633	1.02281973189594e-05	0.00144267613676297	0.00838109304211025	0.436040334004189
DOT1L	1213.65547009491	1.40026383608163e-05	0.00144269021806985	0.00849875442193573	0.440692887101571
ANKRD20A2	5.91887943290334	8.2050713357367e-07	0.00144269508628536	0.00850140993273067	NA
CAVIN2	88.7369420145613	-6.23925699455616e-06	0.00144269454337469	0.00861703048904143	0.445346396930326
TMEM158	172.932847540423	8.04078410569463e-06	0.00144269042153827	0.00866930113653566	0.446569148973758
RCOR1	1073.74208548747	1.28675673354132e-05	0.00144269246886432	0.00872303239022611	0.447420088383284
ARHGAP33	537.881742236118	-7.99475203436185e-06	0.0014426935333671	0.00876800304991725	0.447420088383284
KIF18B	1673.5017831557	-1.54473330404977e-05	0.00144268930282662	0.00878232445393838	0.447420088383284
JMY	171.621519082718	-8.53726649169593e-06	0.00144269316249067	0.00881281791551602	0.447420088383284
CAVIN1	20897.851517314	1.82953499646772e-05	0.0014426859699712	0.00882915089838873	0.447420088383284
DUSP5	255.201101140123	-3.49134025521011e-06	0.00144268799672171	0.0089943352665403	0.45431580854421
TTC28-AS1	607.934470480268	-1.36061850561519e-05	0.00144268935658214	0.00910079549204653	0.455064384627364
DBP	178.957795275297	-6.41544150993546e-06	0.00144269404087782	0.00911812667793701	0.455064384627364
DYNLL2	8706.09927818438	1.54430191943923e-05	0.00144268823670808	0.00911971117446602	0.455064384627364
NCOA2	775.10798254753	-1.34223161698989e-05	0.00144268977709091	0.00912577859997212	0.455064384627364
CCNE2	455.757650699389	1.01351071712623e-05	0.00144268617889637	0.00920131866325057	0.456732937236539
RRS1	1194.80412895804	1.67858388765346e-05	0.00144269902855435	0.00921776494294655	0.456732937236539
CTAGE4	4.61961033233115	-1.18206502238463e-06	0.00144269505150094	0.00923059861903862	NA
AC127459.1	9.03298463623343	1.94768916965748e-06	0.00144269519716742	0.00926894722886779	NA
NAIP	118.031445336587	-5.15743713637968e-06	0.00144268844717863	0.00936519666062275	0.461194894343158
RELB	456.599350043165	6.41083761070469e-06	0.00144269409449614	0.0093841453672994	0.461194894343158
PSRC1	607.23103646526	-1.16473769947854e-05	0.00144268738803072	0.00941085156076871	0.461194894343158
ARHGEF18	1216.68714109121	1.59316625647096e-05	0.00144268718674637	0.00947059593712431	0.461194894343158
VASP	2094.79898682923	1.2758055974108e-05	0.00144269017005119	0.00947650396080123	0.461194894343158
PDGFA	604.314092610852	1.0674122750206e-05	0.0014426857778483	0.0094851077065706	0.461194894343158
TSHZ3	710.771610625008	1.11653129268512e-05	0.00144267932747711	0.00955422266591702	0.463112755806313
PPARD	717.037376470884	1.16423657958088e-05	0.00144269192524625	0.0096768102301784	0.467341288502794
BUB1B	3023.48754087606	-1.18105532343184e-05	0.00144266929538207	0.00970134402068845	0.467341288502794
WDR60	129.298170904531	-8.49694183948179e-06	0.00144269661167549	0.00983448553021481	0.470965736653135
GPSM2	1414.11549825769	-1.44100750362689e-05	0.00144268811095787	0.00983706596918748	0.470965736653135
GOLGA6L5P	75.5466743337692	-5.96633530294787e-06	0.00144269398053611	0.00986710634838385	0.470965736653135
SAMD3	4.02727460923065	8.36059988895587e-07	0.00144269507975123	0.00993671573412069	NA
ZBTB45P1	8.39864837145611	7.30532001010529e-07	0.00144269507897629	0.00996542092502354	NA
CCDC149	39.4252057972207	-4.77291735099575e-06	0.00144269430520052	0.0101137319913518	0.481265636954327
SEC31B	176.031199558788	-9.77270491049225e-06	0.00144269196578751	0.0102012522734738	0.48151366506377
NFKBIE	463.806079546506	6.10573453011549e-06	0.00144269403387675	0.0102154338626307	0.48151366506377
NOG	1099.59857248547	-8.72085801029796e-06	0.00144269253796529	0.0102384837367581	0.48151366506377
RTL10	1076.24077833466	1.47181435810422e-05	0.00144268600083688	0.0102423460277532	0.48151366506377
HSPA4L	4.1959202873253	1.01046960306136e-06	0.00144269509342852	0.0102972195958252	NA
MAP3K8	49.0037887346027	9.72019762599887e-06	0.00144270715726597	0.0103230607301604	0.483850846475506
EIF5A2	595.653610758908	1.29537051915229e-05	0.0014426890020549	0.0104374974508334	0.485880155063189
STON1	225.363655669402	-9.58232897422806e-06	0.00144269297828755	0.0104445309638033	0.485880155063189
PDE4B	69.8729705864477	5.9454836515999e-06	0.00144269342482275	0.0105403483012785	0.485880155063189
SMAGP	632.052274487002	8.41769013875803e-06	0.00144269392961621	0.0105525138263107	0.485880155063189
EME2	694.638333446874	-3.39333119869194e-05	0.00144285741837905	0.0105687022956035	0.485880155063189
CPLANE1	741.895485332623	-1.0083706707738e-05	0.00144269187871745	0.0105706835970217	0.485880155063189
TSPAN5	2585.41473512122	1.08655443752983e-05	0.00144269088085973	0.0105952794409579	0.485880155063189
MPP5	6852.44659260401	6.20275289338935e-06	0.00144268381675151	0.0106153980571853	0.485880155063189
HMGA1	13905.2818139272	1.4618664269831e-05	0.00144268702212846	0.0107527506677187	0.48846597106159
ATG101	1131.22689509598	7.34292849773171e-06	0.0014426773321833	0.0107577900116683	0.48846597106159
SNHG3	1776.32763254254	-1.4530140963744e-05	0.00144269485535388	0.0107657799875184	0.48846597106159
TCF4	919.3718812312	-9.29348567953362e-06	0.00144269186174414	0.0108037444221427	0.488767660697981
PIDD1	483.645027030491	-1.07152556617923e-05	0.00144269068537248	0.0108731576781171	0.490486257341188
SOX9-AS1	4.75226452187065	-1.51461264451215e-06	0.0014426950785821	0.0110939948446942	NA
INHBE	11.120364771191	-2.3111186427197e-06	0.00144269500188275	0.011154416850453	NA
KIAA0408	146.364881091722	8.35994722388962e-06	0.00144269118830374	0.0113548827764663	0.508775988340617
TRIP10	1602.97599611064	-2.4250025830668e-05	0.00144274956931	0.0113905089116934	0.508775988340617
ATP2B1	1483.73723927802	1.27747809263172e-05	0.00144268839349854	0.0114023922148776	0.508775988340617
CDO1	189.53874943856	7.53718870183224e-06	0.00144269288031776	0.01142067433241	0.508775988340617
HIVEP3	683.890574793176	4.4940371402604e-06	0.00144267672890714	0.0114415922544565	0.508775988340617
BAK1	939.565090935396	1.34541133911259e-05	0.00144268053510227	0.0115299111123942	0.511246740460932
TRPS1	364.312644849547	-1.13439725454291e-05	0.00144268955752528	0.0115770836974159	0.51188419928971
CSMD3	24.1827806199317	1.327851849132e-06	0.00144269366994911	0.0116133691496809	0.512038038667288
IRF2BP2	890.087150604977	-1.51249931295047e-05	0.00144270043117784	0.0116732459656415	0.513228233892203
CSF2	56.4840826691686	2.504987724285e-06	0.00144269499523624	0.0117224608540988	0.513944294974086
AC124067.2	29.2403257693764	3.93947677672126e-06	0.00144269453601849	0.011839873657113	0.517637949692494
MTCL1	1632.18773630952	-8.30558158626329e-06	0.0014426921750577	0.0118855426393281	0.518183099202884
RNF24	846.531862006152	1.27995213446732e-05	0.00144268784123865	0.0119643581098415	0.520166299104194
ZFHX4	503.808910199375	-9.32807232485835e-06	0.00144269123532618	0.0120688512823107	0.520894132460348
ITPRIPL2	1691.42108312946	1.61958632836339e-05	0.00144271302765436	0.0120704209341503	0.520894132460348
ACP5	3.65582846052524	-9.95708478827413e-07	0.0014426950506704	0.0120793090702162	NA
C3orf80	36.9428789622371	5.44996653324273e-06	0.00144269571950729	0.0120812196277964	0.520894132460348
FBN2	3683.69619671714	-2.93457836041545e-05	0.00144278523454357	0.0121545985058202	0.52261425200783
CENPI	794.817717509447	-1.22346668048583e-05	0.00144268744700352	0.0122308840877003	0.523604878124141
BEND3	416.286728805682	1.21717042087972e-05	0.00144269267224185	0.0122447322216371	0.523604878124141
APCDD1L-DT	1046.65490600936	7.51179024183113e-06	0.00144269267786892	0.012445879888655	0.528224981623137
METTL1	493.43460724665	1.42077013279868e-05	0.00144269710957703	0.012466350265089	0.528224981623137
ICAM1	131.334361853453	5.93230962104455e-06	0.00144269395246695	0.0124667205489687	0.528224981623137
RRAD	19.2813616500373	1.7519994485036e-06	0.00144269506142075	0.0124881482713312	0.528224981623137
AC138409.2	59.9236092832291	-4.46107009340652e-06	0.0014426941961219	0.0126497630861728	0.531751440566102
TSSK2	6.52760775884201	-6.88756518448644e-07	0.00144269507618351	0.0126734545260746	NA
BHLHE41	107.336037518946	4.20759599365807e-06	0.00144269441285215	0.012685448455933	0.531751440566102
TGM2	7780.13162359711	8.26982511086155e-06	0.00144269203394398	0.0126895752268285	0.531751440566102
LINC01297	213.437396498305	-6.80800245701626e-06	0.00144269033848623	0.0127203618936946	0.531751440566102
FAM210B	453.891260819207	-2.0986917411996e-05	0.0014427392245794	0.012741865631197	0.531751440566102
SLC2A12	170.147682830925	-3.66575048928484e-06	0.00144269461515389	0.0129175864098584	0.537647169826851
FAM198B	401.621662913695	-1.02552422975321e-05	0.00144268982605979	0.0129851375229268	0.537717157317697
TNS1	4036.82030493446	7.98041972689295e-06	0.00144269216762056	0.0129881707014846	0.537717157317697
AC233702.6	3.88413266440716	7.06969705084659e-07	0.00144269507374799	0.0130418665712568	NA
HSPD1P11	9.97373016131553	-1.71780017713003e-06	0.00144269505614388	0.0131258793909727	NA
NUAK1	2116.45303826023	-1.51871319322564e-05	0.00144268327355861	0.0131392709663679	0.542533706992247
IQCD	31.9332354400241	-4.2505912848633e-06	0.00144269446166206	0.0132092512301717	0.543984150924854
PELI1	374.887809180825	1.12642614763621e-05	0.00144268862373371	0.0133051146644995	0.545968409002639
FZD8	152.705462389879	7.86913944831736e-06	0.00144269203412604	0.0133273938896723	0.545968409002639
ATG16L1	840.20297356706	1.58130478357837e-05	0.00144270161110494	0.0133984426042386	0.547442126091509
SPRYD3	762.005225958645	1.37601499643363e-05	0.00144268517731898	0.0135066414415583	0.550239897877388
HRH1	398.152127048142	7.24469606216653e-06	0.00144268149499952	0.0135374244480342	0.550239897877388
AL590999.1	8.22017611290259	1.74217301793801e-06	0.00144269500184887	0.0137372165631045	NA
STAP2	10.1620958287913	-1.9826139084477e-06	0.00144269491692319	0.013769449592313	NA
GPR137B	271.126656374096	1.03444713645758e-05	0.0014426894206485	0.0137712240499263	0.558288999925323
SFTPC	5.12270915045012	-1.2090896151745e-06	0.0014426950746876	0.0137860796637801	NA
ZBTB38	706.86854783574	1.15582328188449e-05	0.00144268796565502	0.0138555295808741	0.559068932971655
LHX4	176.454587484939	-7.41901862179446e-06	0.00144269215490306	0.0139172356577953	0.559068932971655
PBDC1	591.883890938465	1.17257577795319e-05	0.00144268767119362	0.013943157967754	0.559068932971655
UNKL	1077.81032891267	-1.25494584020554e-05	0.00144268007183963	0.0139438100061101	0.559068932971655
ATM	1010.44763009191	-1.11693455140713e-05	0.00144268828744363	0.0139695594476516	0.559068932971655
CUL4B	1532.58574513021	-2.23467764580207e-05	0.00144274643799288	0.0141442793199404	0.563890145739004
ZNF608	915.284666004263	-8.35275008662292e-06	0.00144269133801872	0.0141967198248901	0.563890145739004
MTMR11	438.744896267145	-1.17795422568933e-05	0.00144268849493116	0.0141984128187743	0.563890145739004
EREG	36.4811231593079	2.53478188035225e-06	0.00144269485408932	0.0142951304675276	0.566290346033429
ANKH	579.436584078319	1.40738692100343e-05	0.00144269235233059	0.0143680426179949	0.567737744763706
LINC01116	337.102414548419	7.00750764074135e-06	0.00144269908631434	0.0144368679116227	0.56824911109193
CEP152	511.066567055875	-1.12568585611929e-05	0.00144269342510563	0.0144682046599325	0.56824911109193
DLGAP5	3874.21005233176	-1.15199552667635e-05	0.00144268753888944	0.0144902067026261	0.56824911109193
MPO	8.97086162739488	1.40955208713972e-06	0.00144269482873034	0.0145586504645899	NA
FABP5P7	282.23868258679	7.73406699802894e-06	0.00144269181491826	0.0145612577634534	0.569604288651581
NPHS1	8.13072708935098	1.31916621956079e-06	0.00144269502300618	0.0146832275656526	NA
DHRS7B	162.343297171441	8.04865540957317e-06	0.00144269143497218	0.0147424762205327	0.575251422125186
LRRC37A4P	403.939167674988	-7.6883491920712e-06	0.00144268947789358	0.0150336064815888	0.585148453777153
TMLHE-AS1	5.89270960469837	-1.29971030247784e-06	0.0014426949453542	0.0151365868870044	NA
ULK4	103.958882905214	5.39856768287042e-06	0.00144269346116795	0.0151527133296148	0.586425727069724
AFAP1	1135.68014301797	1.52528063370395e-05	0.00144270181119051	0.0151629365894735	0.586425727069724
NOTCH3	1323.62757895822	-8.54048310425332e-06	0.00144269081884239	0.0151791385018048	0.586425727069724
SH3RF1	458.852619342898	9.66732721606128e-06	0.00144268955696222	0.0152278469105805	0.586854900198371
TRPM2	1150.65164074746	1.42160060953967e-05	0.00144267723719436	0.0153660809053534	0.58949898174985
SLC16A14	65.0499941164835	5.03336530601331e-06	0.00144269364896195	0.0153719942063166	0.58949898174985
DGKD	3340.09743114961	1.13236258093839e-05	0.00144269119605624	0.0154320847366467	0.590352888650935
CD2BP2	2307.63466230304	1.58110344069748e-05	0.00144267964364655	0.0154913721007512	0.591171970045292
TOP3B	743.229795510419	-1.32988444774527e-05	0.00144268401137824	0.0155593301022296	0.592317132281951
KIAA1551	764.989234884881	1.60529761430711e-05	0.00144270738491992	0.0156467411237606	0.592606745465173
GDF15	25.2396771897885	-2.57353544762457e-05	0.00144280660348423	0.0156731037462553	0.592606745465173
TIMP1	6316.34037327274	6.8305904101057e-06	0.00144269241637143	0.0157006705306128	0.592606745465173
HBP1	410.607020272042	-7.93136926739338e-06	0.0014426912494214	0.0157188103935534	0.592606745465173
TAF5L	1204.27382891275	1.30180060137668e-05	0.0014426844619907	0.0157806311055406	0.593503832036814
AC126755.1	481.586582282286	-8.63611358656358e-06	0.0014426904496378	0.0158528568515926	0.594786994566485
ULBP3	148.300385407727	5.52992573221918e-06	0.00144268607041992	0.015942123628774	0.596154218378002
PEG13	102.758051153385	6.36937373704039e-06	0.00144269262180081	0.0159656883189393	0.596154218378002
GIGYF1	932.865107754845	-2.20758348200049e-05	0.0014427323189153	0.0160381515188266	0.597430713379107
TBC1D5	685.982040163356	-1.12865256834899e-05	0.00144268694426992	0.0162778282273093	0.604915102313912
SMAP2	779.07565848111	1.44828625158206e-05	0.00144268644905674	0.0164579919137232	0.6101575719463
NOD1	368.143427135803	9.25599975895716e-06	0.00144268950313116	0.0165262538554392	0.611236422217287
RUNX2	219.425556822277	-8.14437551723367e-06	0.00144269071843757	0.0165922876195281	0.612227955474219
TBC1D12	331.840337024772	-8.8362382861898e-06	0.0014426899675158	0.0167190780213652	0.615451343767615
B3GNT5	463.642398753177	9.13558011017729e-06	0.00144268955764614	0.0168597011784512	0.619167567042981
IFFO1	63.4183920823181	4.51126023736045e-06	0.00144269425383442	0.0169577159304615	0.62130523531137
FGFR1	1690.42268423362	1.25151858432254e-05	0.00144268441155207	0.0170413094843212	0.622905757450317
CXCL8	145.643332948144	1.15596955286836e-06	0.00144269503065395	0.0170813473849957	0.622910443890217
INTS3	939.685879394172	-1.29019441322257e-05	0.00144268274416152	0.0174087683063171	0.633370759265727
LINC00294	477.140161951044	-1.00154910080256e-05	0.0014426833807993	0.01752608715619	0.634228417568898
SNX10	276.21971394154	9.06884110901434e-06	0.00144268618173646	0.0175529664523459	0.634228417568898
TBCA	819.049014716638	9.21561389770882e-06	0.00144268766602375	0.017602391286458	0.634228417568898
MTUS1	560.557016360639	-7.95513276192057e-06	0.00144269066057843	0.0176648521911386	0.634228417568898
TGFA	238.866890380566	5.68757258164081e-06	0.00144269296982455	0.0176871161912785	0.634228417568898
RAB26	140.855588915761	-5.01603336402402e-06	0.00144269605902944	0.017759738934435	0.634228417568898
CAMK2N1	1120.47959099099	7.95296240432212e-06	0.00144269074008617	0.0177742377329979	0.634228417568898
AC097478.1	42.4758024125266	-5.45027261784778e-06	0.00144269493908148	0.0178207175843075	0.634228417568898
STX1B	132.789443843534	6.84203968813717e-06	0.00144269183767318	0.0178470754839909	0.634228417568898
EIF1AD	901.338704215132	1.15740031425009e-05	0.00144268549533497	0.0178742313627406	0.634228417568898
IL24	12.6351785803123	2.03118255878457e-06	0.00144269489749432	0.0179227870569876	0.634228417568898
DAXX	1956.04904188699	1.52455504559706e-05	0.00144267819556849	0.0179553211359246	0.634228417568898
MYCBP2	860.733283184381	-1.06329553111686e-05	0.00144268686286667	0.0179605946031172	0.634228417568898
FAM102A	558.848968045066	8.30121563112519e-06	0.00144268230007784	0.0181146714096568	0.638225262667999
ZFP69B	400.101220719721	7.67448328576701e-06	0.00144269091115114	0.0182307374393437	0.640867905300171
SIX4	809.034129104376	-1.31131995011603e-05	0.00144268223156309	0.0182829416830891	0.641258772561023
CBFA2T2	808.394128133681	9.70592046423684e-05	0.00144429225495164	0.0183822969718326	0.643297962189154
GBP3	122.452746293429	9.92507032165155e-06	0.00144270212888043	0.0184281293973988	0.643459158019242
FAM167A	113.300122386895	5.462079588443e-06	0.00144269300027757	0.018595885797259	0.647246032570991
FAT3	43.1858980614509	2.26113263296196e-06	0.00144269484291514	0.0186195200297524	0.647246032570991
CNTN1	390.301730443989	4.86733277892023e-06	0.00144269350148868	0.0186898464036108	0.648246939261239
AC008894.2	261.773213155163	-9.24816371408578e-06	0.00144268523719605	0.0187853112381819	0.650113387595438
AC241952.1	110.491970364787	4.08575735334218e-06	0.00144269398968072	0.0189948563599202	0.655910880676184
CEP170	2494.29538504998	9.7547839515227e-06	0.00144268779734558	0.019326565295789	0.663978641135942
ADAM12	975.473684539034	7.36176650668976e-06	0.00144269102598108	0.0193653661887011	0.663978641135942
ZNF618	823.521065452261	-1.1831273103796e-05	0.00144269384989833	0.0194497158204497	0.663978641135942
EXPH5	192.77549264019	-5.73183760031087e-06	0.00144269259450983	0.0194951865017558	0.663978641135942
NES	6791.06458520316	1.40460004853458e-05	0.00144267953196892	0.0195407452240463	0.663978641135942
ZNF853	1102.48115350311	1.21025048497926e-05	0.00144268353502532	0.0195605761521735	0.663978641135942
DNAH17	41.1420620558492	-1.12930004679214e-06	0.00144269229300291	0.0195742023148795	0.663978641135942
TNC	8661.13724874773	8.62258198918862e-06	0.00144268936842647	0.0195973868467029	0.663978641135942
SNX9	1095.88197522834	1.06883476588221e-05	0.00144268611410549	0.019611362991009	0.663978641135942
FMNL1	884.582458436866	1.03916092309171e-05	0.00144268656495425	0.0197358898785215	0.666748418233688
IFFO2	975.122437210183	6.02944653991679e-06	0.00144269238717301	0.0198063312117063	0.667682975274971
CSRP1	6182.42796517561	2.82612704828513e-06	0.00144268668624947	0.0199974659629497	0.672039177740854
KCNV1	49.0935130624754	5.03122391935434e-06	0.00144269382490651	0.0200759746173658	0.672039177740854
ERN1	456.218765393022	1.73893217498826e-05	0.00144271402399391	0.0201305144943835	0.672039177740854
ZNF217	2120.02077624301	-7.46446616051567e-06	0.00144267549710892	0.0201837824748276	0.672039177740854
HTT	2039.63111469762	-1.21410175374675e-05	0.00144268290474364	0.0202247839790117	0.672039177740854
GALNT4	183.487520512389	1.53587929291762e-05	0.0014427200198217	0.0202314153995073	0.672039177740854
ZMYM3	1358.48959016455	-9.98091151708752e-06	0.00144268692568375	0.020236956274872	0.672039177740854
FOXC1	216.073691093046	5.8882414657376e-06	0.00144269067382598	0.0202862819448098	0.672246897228433
SERPINB8	357.373349783305	1.50806937118405e-06	0.00144268647027233	0.0203774813584451	0.673838408988584
GRAMD1C	79.8337469788085	-5.56650440982794e-06	0.0014426917883849	0.0204542174653582	0.674945932768099
BPTF	3153.03827791181	-1.48924360820113e-05	0.00144267594336157	0.0205368670707084	0.676243504724928
RAD54L2	1599.96051784544	1.35145449661758e-05	0.00144267983998117	0.0205859440782236	0.676432452995608
LINC01060	74.9555007020278	5.55487350863855e-06	0.00144269260646166	0.0206323086085115	0.676531665465645
CSPG4	4254.52317899675	8.7566694062136e-06	0.0014426887990885	0.0207956415947081	0.680457807149275
EP400P1	419.721790223195	-1.17415847352664e-05	0.00144268634171095	0.0208610293982122	0.681169344868819
TTBK2	385.990899392374	-9.5562829069572e-06	0.00144268640738608	0.0209255577520418	0.681382623199393
ESPL1	2092.82064893867	-1.07954642718002e-05	0.00144268515167663	0.0209691779523561	0.681382623199393
C2CD3	1571.51468726185	-8.16456959259237e-06	0.00144268947770363	0.0210518112645261	0.681382623199393
LSP1	35.3184966884811	-4.0980270533962e-06	0.0014426941417372	0.0210696479499934	0.681382623199393
SLC9A7	772.918588148127	9.8111825541083e-06	0.00144268696147692	0.0210858410433949	0.681382623199393
LINC02301	12.6587177018366	-1.01005555195944e-06	0.00144269500715734	0.0212254805242793	0.684477892609405
AC239868.1	214.452561602048	-8.98514606968294e-06	0.00144268944682887	0.0214896279118054	0.690117371342435
GLI2	1687.27950110747	1.21273406800114e-05	0.0014426822572644	0.0216160682309149	0.690117371342435
RPS6KA3	888.40584163312	1.11738321937671e-05	0.00144268418507887	0.0216582224854947	0.690117371342435
BMP2	218.558963690623	6.88244924613014e-06	0.00144269107096641	0.0216843563467996	0.690117371342435
SDHAP1	361.10181112518	-1.06497515048791e-05	0.0014426850084945	0.0217132692552721	0.690117371342435
FP236383.2	9515.42903248046	7.14868327820707e-06	0.00144269080436814	0.0217540842324755	0.690117371342435
FP671120.3	9515.42903248046	7.14868327820707e-06	0.00144269080436814	0.0217540842324755	0.690117371342435
FP236383.3	9515.42903248046	7.14868327820707e-06	0.00144269080436814	0.0217540842324755	0.690117371342435
AC104024.2	40.8714238697478	4.19475664937975e-06	0.00144269364287403	0.0220416574360559	0.693875448457443
HKDC1	41.6362462682542	-3.84436874040263e-06	0.00144269384771883	0.0221037659852681	0.693875448457443
ENTPD7	509.457418001199	7.90750966751619e-06	0.00144268119849015	0.0221131306967946	0.693875448457443
KCNK3	37.6942223767655	4.34889135316504e-06	0.00144269347498037	0.0221241628480906	0.693875448457443
FXYD5	2376.31441904743	1.1273655188693e-05	0.00144268614308184	0.0221352685151132	0.693875448457443
NFKBIA	672.011676010364	6.38511652117664e-06	0.00144269163449928	0.0221392858362254	0.693875448457443
S100A2	13895.2118295415	6.79166349267354e-06	0.00144269114478614	0.0222945623686429	0.697341742384325
AKAP9	820.539498694799	-1.04000270260062e-05	0.0014426822412932	0.0223771550742713	0.698525272798453
HOXC8	204.191510777057	8.13544854425107e-06	0.00144268913206672	0.022467816578913	0.699955451424498
GPRASP2	800.466720850177	6.37511719396916e-06	0.00144268322695129	0.0228361601574346	0.708226105389233
CD40	701.182562859045	7.41243749012673e-06	0.00144266024863673	0.0228532686350165	0.708226105389233
MTURN	308.323266278958	-1.23662565396429e-05	0.00144269864297713	0.0229110128260718	0.708226105389233
CT45A1	152.357664168193	-7.15007251981945e-06	0.0014426903653592	0.022914799027522	0.708226105389233
DDX11L1	4.3382161901659	1.40975900889079e-06	0.00144269524726676	0.0229526945680926	NA
AC022400.7	114.202652523949	-5.27767067519469e-06	0.00144269232753746	0.0229990529832092	0.709356764509038
STARD9	448.037349106955	-1.03131778721757e-05	0.00144269774798456	0.0230422782935727	0.709356764509038
PPFIA4	332.167913126741	-6.87154757800977e-06	0.00144269074098544	0.0231502976519736	0.710730864436817
CDC25C	494.373304757117	-6.63414476746159e-06	0.00144269106881786	0.0231851811527444	0.710730864436817
SPATS2L	3110.51968385383	9.494390135229e-06	0.0014426867696396	0.023223522607815	0.710730864436817
PLCE1	953.394261704182	-7.98829848801909e-06	0.00144268914905134	0.023285510711067	0.711233368255057
ZNF101	112.640403027651	-4.49302376906108e-06	0.00144269189299834	0.0234081499897782	0.713089888103844
KIAA1324L	274.642541541358	-9.2849507219251e-06	0.0014426868574773	0.0234376673883439	0.713089888103844
TLDC1	457.960472222096	6.57403549836028e-06	0.00144269111984283	0.0235152594869748	0.713939796512131
BUB1	4504.5931582721	-7.66191912631745e-06	0.00144264441250536	0.0236247296434586	0.713939796512131
DOPEY2	148.952226754696	-6.07104798865555e-06	0.00144269144594914	0.0237268429336074	0.713939796512131
DDX17	7261.77306385813	-1.38180632985409e-05	0.00144267652092663	0.0237965609742236	0.713939796512131
AC005329.1	95.7888087474991	-3.90835503773338e-06	0.00144269374482873	0.0238227536923377	0.713939796512131
PPARA	748.263421547437	-8.94761419156457e-06	0.00144268740978856	0.023840365432333	0.713939796512131
LRP12	2406.15228755092	1.37451244339383e-05	0.00144267683805894	0.0238800931383937	0.713939796512131
BCL2L2	696.942059270648	8.6029886167952e-06	0.00144268806305287	0.0239605679909071	0.713939796512131
TNFRSF1A	2611.90651392497	8.25554111851084e-06	0.00144266796103724	0.0239611560193906	0.713939796512131
MXD4	245.604917591712	-8.59130239236125e-06	0.00144268831591266	0.0240036758552183	0.713939796512131
EFHD2	1488.19521308637	8.84268629044928e-06	0.00144268780250721	0.02400799723474	0.713939796512131
TRERF1	359.254355655355	-9.24693285779503e-06	0.00144268675085221	0.0240145049441869	0.713939796512131
KRT17P1	8.24415514464546	1.8575332553078e-06	0.0014426948271049	0.0240982349590291	NA
ZNF546	56.1910591911019	4.30593425301698e-06	0.00144269337936228	0.0241099311441456	0.714263264333917
WWTR1	768.486012206761	6.71275267416746e-06	0.00144269089548862	0.0241369584442018	0.714263264333917
KCNK13	29.3285774566677	3.81590445471214e-06	0.00144269374262207	0.0241939203456063	0.714263264333917
CLCN4	356.382605916872	-9.96971774279214e-06	0.00144268530281144	0.0242084358554999	0.714263264333917
TRIM9	114.342702241922	6.43597235827025e-06	0.00144269110505421	0.0243336726331401	0.715859410765251
XIRP1	30.5596327584226	1.74255859009786e-06	0.00144269490474459	0.0243542636543022	0.715859410765251
PLCB4	25.9408138433558	-1.57697063423272e-06	0.00144269315551408	0.0244425855113619	0.717105027558903
AC025594.1	261.512766612235	5.35133681639005e-06	0.00144269242833134	0.0245879171839966	0.719339600567673
MYADM	1666.76557861784	9.06865936888784e-06	0.001442687056316	0.0246543089783429	0.719339600567673
RAB38	115.706239498589	6.41287976742039e-06	0.0014426910843742	0.0246570147554911	0.719339600567673
ZNF321P	44.5539136767404	-3.99855261234435e-06	0.00144269355508888	0.0247033128343585	0.719345721490051
ELFN1	1646.62461889572	5.7969802759287e-06	0.00144269193331833	0.0248245753553348	0.721530674387459
PPP4R4	134.507641645233	7.17389647288477e-06	0.00144268995534465	0.0249064878566409	0.722565915365152
NDC80	4926.52833302252	-1.32627705321809e-05	0.0014426770738743	0.0253660982354379	0.734534436472569
RASGRP4	34.7175751835509	-2.04548561428255e-06	0.00144269357137171	0.0255326562583338	0.737602147760785
ZNF330	617.131032044489	9.76004875778501e-06	0.00144268535539162	0.0255818709033031	0.737602147760785
HOXA3	19.5665290329899	-2.92106544409016e-06	0.00144269424687475	0.0256397928946855	0.737602147760785
NBPF4	9.68961176544655	1.56961707422425e-06	0.00144269489726043	0.0256502993431998	NA
ATP8B2	2002.08832109782	1.11586309675082e-05	0.00144268230798981	0.0256611299681556	0.737602147760785
AKTIP	602.390814486593	6.71493261252635e-05	0.00144345296950733	0.0257182334330038	0.737602147760785
PROSER2-AS1	223.592030405077	5.76762379291084e-06	0.00144268536292042	0.0257555849903657	0.737602147760785
SH3PXD2A-AS1	35.4109917261774	3.2172672823017e-06	0.00144269412597135	0.0259814387437935	0.742640757900471
PXDC1	373.450655569442	1.57424535270984e-05	0.00144271040523021	0.0260266846855175	0.742640757900471
AC004241.1	9.11551332464207	-1.46757899712698e-06	0.00144269484757618	0.0261595147295854	NA
AQP3	54.9247752745703	4.82614154296674e-06	0.00144269213402749	0.0266413324310423	0.758197346604727
IL2RB	34.6139074356659	3.3103679585457e-06	0.00144269406889309	0.0266903242757284	0.758197346604727
ERBB3	189.058663338292	-5.3520200240988e-06	0.00144269213222532	0.0267176153660046	0.758197346604727
SLC4A8	514.090614370023	-1.04365857005236e-05	0.00144270240682986	0.0267824954100823	0.758365557717812
CGB8	80.5257393367476	4.7693853977258e-06	0.00144269319048151	0.0269292976717992	0.758365557717812
MEF2A	911.113315593233	1.05742592631877e-05	0.00144268101576045	0.0269362069472046	0.758365557717812
KRT18	7889.33992233653	1.33687786896944e-05	0.0014426757724555	0.026977348921336	0.758365557717812
GNAI1	780.82722503552	-1.01701300971624e-05	0.0014426838375032	0.0269851339381107	0.758365557717812
ZBTB8A	318.881685578182	7.13033531310232e-06	0.00144267547466773	0.0270259784788104	0.758365557717812
TNFRSF12A	5899.56564508826	9.06790210571854e-06	0.00144268629260013	0.0270958338202197	0.758365557717812
ARHGEF39	581.736330122818	-7.61654056621037e-06	0.00144268887429371	0.0271292188176741	0.758365557717812
CELSR3	1116.77764514677	-1.15594723555831e-05	0.0014426804225676	0.027168547906968	0.758365557717812
DLGAP4	1502.71182945912	1.09883344925523e-05	0.0014426826013565	0.0272134213825125	0.758365557717812
RASA3	554.673180249516	7.73284012849775e-06	0.00144268864751474	0.0274443246424376	0.758365557717812
KIF20A	3710.94836483331	-8.42698541954587e-06	0.00144268732076464	0.0274555293052796	0.758365557717812
PHLDA1	295.279628172835	5.21976576327491e-06	0.0014426922578633	0.0274663885954015	0.758365557717812
PMEPA1	8310.54474401151	9.55449307287595e-06	0.00144268516969355	0.0275048659422859	0.758365557717812
CMKLR1	10.8682613894138	1.43120399569869e-06	0.00144269492749253	0.0275118276877382	NA
CDK13	1195.661644266	1.08053857516329e-05	0.00144268223359606	0.027608507626556	0.758365557717812
ZYX	3983.07929465481	1.25263592651298e-05	0.0014426777596516	0.0276872956786115	0.758365557717812
NBEAL2	1354.61467026806	-2.92659138025957e-06	0.00144266159505946	0.0278034754903459	0.758365557717812
AR	177.090295308696	-1.23782068294272e-05	0.00144270620756857	0.0278286366025199	0.758365557717812
PER2	376.834608053624	8.99568628746735e-06	0.00144268456756859	0.0278730058538127	0.758365557717812
UNC13A	243.315534927596	7.32239349116024e-06	0.00144268858480186	0.027908848197205	0.758365557717812
CSF1	516.603924947119	2.05928330481122e-06	0.0014426947635621	0.0279216694903003	0.758365557717812
ZNF267	342.581759415164	6.69302501816062e-06	0.00144269022856658	0.0279543723509019	0.758365557717812
INVS	250.095207789832	-1.64883213941645e-05	0.00144272362507322	0.0280802973355063	0.758365557717812
PDGFC	373.364821824994	5.13392690371645e-06	0.00144269231072385	0.0281252323138894	0.758365557717812
ACTG2	31.4212746070935	2.68155620422981e-06	0.00144269437149518	0.0281389559295067	0.758365557717812
STX11	53.6622145855244	4.2665271683842e-06	0.00144269314097642	0.0281412976296151	0.758365557717812
MAX	1239.74004174555	9.97751701014203e-06	0.00144268396960881	0.0281507520393202	0.758365557717812
SYNRG	1146.67597829647	-1.22106925820036e-05	0.00144267812615889	0.0281833964552992	0.758365557717812
AC016831.1	71.4663353850672	3.27210402244858e-06	0.00144269400123905	0.0282050302334243	0.758365557717812
AMOTL1	1678.28404108141	1.34371107883348e-05	0.00144267467629406	0.0282303856332781	0.758365557717812
SOX12	1440.98333755736	-8.71321244194348e-06	0.00144268654526662	0.0282486835228054	0.758365557717812
PCSK6	93.9389560503318	-6.44010730527924e-06	0.0014426904068107	0.0282783671573403	0.758365557717812
RNF207	131.472246445291	-6.43192250323783e-06	0.00144269064269541	0.0284919015153197	0.76186577234637
VPS37B	959.016144525182	1.21489525182887e-05	0.00144267828858567	0.0285076391992862	0.76186577234637
GASAL1	560.421180745912	-5.42639241871462e-06	0.00144269186224788	0.0285774061625364	0.76186577234637
MAMDC2	98.2281112289879	-2.73197051681909e-05	0.00144281791074048	0.0286890471129533	0.76186577234637
STX12	484.912067962056	5.09138444555414e-06	0.00144267235195778	0.0286994739700231	0.76186577234637
PRDM10	274.424381741934	-9.96244740069495e-06	0.00144268940172299	0.0287397235947498	0.76186577234637
PRR5-ARHGAP8	3.8316243819549	-6.61455599941082e-07	0.00144269504727241	0.0287509026588778	NA
ETV4	1266.11279369918	9.00866010479597e-06	0.00144268589221069	0.0287732045353129	0.76186577234637
STON2	287.319087316397	-7.49227578392757e-06	0.00144268865118387	0.0287993852949999	0.76186577234637
IFNGR2	1075.96826125736	8.42994510491687e-06	0.00144269284072453	0.0289206869079196	0.763485384008715
PPP1R18	1712.16382620198	9.41549120064936e-06	0.0014426849720431	0.0289584410131445	0.763485384008715
GABBR2	80.7094320167829	5.76905888141402e-06	0.00144269150645157	0.0290768501453175	0.765314463858542
TJP2	1350.63501268488	8.75813109674559e-06	0.00144268686577832	0.0292177961032313	0.766318982203974
SNAI2	380.629921461685	7.41735733736459e-06	0.00144268880574445	0.0292201944132781	0.766318982203974
SLC10A3	685.143765542519	1.36931694426112e-05	0.00144268494621538	0.0292623086489985	0.766318982203974
LINC00173	3.14517168803731	-8.36407733962484e-07	0.00144269500789291	0.0292759201204523	NA
SFN	8553.57851523242	1.14996107124291e-05	0.00144269002328815	0.0293293201756961	0.766787318764262
NF1P9	94.2429660204653	-3.43440100800203e-06	0.00144268780124348	0.0294807971890817	0.769458666433424
RRP1	1502.26151555464	1.03874310042141e-05	0.00144268246962419	0.0295820642375537	0.770812785675691
QSOX1	5249.33189380276	1.36398174776056e-05	0.0014426731394456	0.0296442844742259	0.771146653456195
PIP4P2	160.216583789147	7.0813144010897e-06	0.00144268922197887	0.029708676316493	0.771535806901535
AL160408.2	141.595335761955	-3.87175425054064e-06	0.00144268734324222	0.0297657253339373	0.771680971340518
AC012313.1	108.639162390021	-9.42441122606013e-06	0.00144270026359572	0.0298672564106992	0.771680971340518
MSH5-SAPCD1	171.183296555166	-6.65435860845648e-06	0.00144268983167859	0.0298852314780817	0.771680971340518
ZNF697	559.05951051743	6.18932550890637e-06	0.00144269049648052	0.0299120315005775	0.771680971340518
AC099518.5	130.619863001861	-2.20738023932972e-06	0.00144268478647431	0.0300403315316808	0.773712037205403
CDCA8	2415.23646684534	-1.35178127951694e-05	0.00144267289583498	0.0302681505532532	0.777278485596891
FRAS1	302.982220829167	-1.07695633810143e-05	0.00144269065201339	0.030278403334374	0.777278485596891
SKI	1316.90944503584	1.32776502183067e-05	0.00144267374134797	0.0304390158361889	0.780118487965906
TRAF1	339.027924950126	1.89726736434068e-06	0.00144269479356332	0.0304911380545724	0.780173250419289
PATJ	302.39770678438	-5.002116510988e-06	0.00144268887298499	0.0306341651396508	0.782337567919904
BTG2	543.724006660906	-9.29050380669598e-06	0.00144268456085643	0.0306759733192582	0.782337567919904
PIGH	429.364733643751	9.94130275927845e-06	0.00144268305627423	0.030782285713552	0.783768214383556
MIR100HG	112.565655388141	5.72696287455632e-06	0.00144269115748296	0.0308964085858882	0.785392744639321
AL512310.3	3.76700957682709	-6.47910356444121e-07	0.00144269504342002	0.030941726439929	NA
AC135050.2	23.2766211434562	-2.92964831399736e-06	0.00144269409020487	0.0310242847035969	0.787361033583319
HCN3	113.513633288141	-4.80973902973151e-06	0.00144268737769615	0.0311105881928455	0.788269578756385
LINC01238	16.849478783537	-2.75170982233225e-06	0.00144269424832821	0.0312736798483472	0.790327354036202
LACTB	901.22854696291	-1.1965023772507e-05	0.00144267764539419	0.0313092034066213	0.790327354036202
RASSF8	1908.53191150082	7.867946369143e-06	0.00144268757306721	0.0313437104144291	0.790327354036202
TAX1BP3	1390.74785644501	1.41269432502221e-05	0.00144268729257925	0.0314409407205707	0.790580699681589
IL6R	225.415371078514	6.83227652440803e-06	0.00144269752020481	0.0314550624360755	0.790580699681589
R3HDM2	355.940661559517	-9.24978033684787e-06	0.00144268597722641	0.0315912535763015	0.792727147618833
CDKN2D	236.337533333778	-9.63027870523573e-06	0.00144268847479303	0.0316685527528561	0.792925202719652
MINPP1	617.642935678738	1.05392577784451e-05	0.00144268361614857	0.0317007513132408	0.792925202719652
ZSCAN31	457.619151943867	4.7193728998612e-06	0.00144269312567011	0.03187336302018	0.7956480050388
GPX3	413.718126576636	-9.57569819683778e-06	0.00144268339801115	0.0319492519249104	0.7956480050388
STK38L	839.012846807034	1.13894257536952e-05	0.00144267874932917	0.0319625383879631	0.7956480050388
LURAP1L	12.8610152595637	-2.19652240594794e-06	0.00144269454188552	0.0321118519262163	0.796990422120391
HPCAL1	474.576853581185	7.33861569679614e-06	0.00144268839365199	0.0321185914603873	0.796990422120391
AP001781.2	2.22712437797617	5.56454048800873e-07	0.00144269504793568	0.0321754674794829	NA
HNRNPA1P59	2.74893154984223	-7.47485251289249e-07	0.0014426950214951	0.032269818710552	NA
PPP1R12B	303.547980756866	-5.51478713540666e-06	0.00144268924177391	0.0323228688939921	0.797061349941193
LRP11	117.256958868468	-5.78465364639534e-06	0.00144268955575724	0.0323839330559278	0.797061349941193
BCL2L11	357.08846529858	-6.86536440296896e-06	0.00144268181906683	0.0324186976245684	0.797061349941193
AC093668.2	20.220778739227	2.63664751882479e-07	0.00144269504474566	0.0324331517867497	0.797061349941193
AC106712.1	23.0290830937477	1.44835364555837e-06	0.00144269482293379	0.0324807668052732	0.797061349941193
FAM225B	95.9698029427175	-6.27904944752681e-06	0.00144269003465971	0.0325115008974936	0.797061349941193
DENND5B	1429.73070498072	-1.21316385455821e-05	0.00144267604983776	0.0325228464130303	0.797061349941193
ANKEF1	88.2324353097088	-4.042209065395e-06	0.00144269308718055	0.0325299897432432	0.797061349941193
CDYL2	1070.28913140209	8.61694379402479e-06	0.00144268566395753	0.0326109178857115	0.797791859498722
TRIM6	308.318961022351	-4.60125483753226e-06	0.00144269247167343	0.0326747632369783	0.798102824104471
GLS	10611.9893826558	-3.50119457065942e-05	0.00144284015582727	0.0328122342260814	0.800208362188561
TMEM87A	1151.84788846682	1.27818182424146e-05	0.0014426737982797	0.0330939117573759	0.805818681293483
LEMD2	606.82227375803	-1.34006881700289e-05	0.00144269518149562	0.0332144918586323	0.805928060585247
PIEZO1	4826.93811110913	1.28867623207761e-05	0.00144267340113553	0.0332669361846719	0.805928060585247
GPR157	137.928762836424	3.69422196717073e-06	0.00144269341405372	0.0332931578935638	0.805928060585247
DCAF6	1596.65251901913	-1.16809302250995e-05	0.00144267710109979	0.0333049461223401	0.805928060585247
LGI2	345.651476914586	6.59374554927375e-06	0.00144268951351933	0.0334104442839487	0.806719542152702
MPDZ	127.968262302711	-6.29629752646036e-06	0.00144268919226576	0.0334715133977815	0.806719542152702
SLC3A2	6009.52952208857	1.07475198071582e-05	0.00144267997736579	0.0335347227469543	0.806719542152702
DUSP14	828.345448928294	9.30647663641868e-06	0.00144268376736789	0.0335443992091942	0.806719542152702
ADPRH	98.5131702253124	5.84788111683153e-06	0.00144268927293395	0.0336995259326594	0.80920338577992
NAP1L5	61.1193443875218	4.61068114432599e-06	0.00144269232968448	0.0339705920687633	0.813217323343826
NPPA-AS1	51.5023119001292	-4.05606000943317e-06	0.00144269292002819	0.0339708927998574	0.813217323343826
CITED1	53.8681142317689	4.40850072976949e-06	0.00144269255743888	0.034036269631499	0.813534603994543
CMTM3	1574.54916948416	2.40428472955109e-05	0.00144275656983119	0.0341665141855563	0.815399011327465
AC234781.1	2.38766165631598	6.69303779431882e-07	0.00144269502652965	0.0341724474911385	NA
REXO1L1P	58.1266870964025	-3.15673834882039e-06	0.00144269386109323	0.0342798951183509	0.815974756435263
ABCG1	41.7077905197639	-3.47100904283508e-06	0.00144269355087727	0.0342951973488937	0.815974756435263
AC025165.2	5.62942129453349	-3.65543876858664e-07	0.00144269504782279	0.0344021864670601	NA
NEXN-AS1	27.828369277876	3.50855279438302e-06	0.00144269349681552	0.0344389792375214	0.818148535676154
RASAL1	164.881234362498	-5.25896905603848e-06	0.00144269141191945	0.0346696989750801	0.822377905171808
SERINC3	1216.10342399361	1.13153101468035e-05	0.00144267768855712	0.0348375246101071	0.825104831736801
GLCE	1244.48620469545	1.25082023733862e-05	0.00144267362309528	0.0351025724356998	0.82965472842845
LSR	491.268684990905	8.9984780563582e-06	0.00144269149810189	0.0351359415358281	0.82965472842845
PNP	1411.68489463805	7.06878954952927e-06	0.00144268837202727	0.0352651303193903	0.830653991594494
RBM15	482.862596191533	-8.61723815523761e-06	0.00144268485036438	0.0352846999248558	0.830653991594494
UNC5A	29.8620854572991	3.44816041097406e-06	0.00144269352474333	0.0353798502359305	0.831639612172294
BIVM-ERCC5	31.1177593867951	2.27516741241972e-06	0.00144269446346147	0.0355182719135971	0.832776926845376
PFKL	2047.3924378406	-7.1913449476031e-06	0.00144268796777805	0.03553588902817	0.832776926845376
SMG1P2	193.575142575343	7.75673845545786e-06	0.00144268678817674	0.0356023417256987	0.832776926845376
DCLRE1C	191.229754351547	-6.23247667998648e-06	0.00144268904577767	0.0356416572996355	0.832776926845376
SELENOS	790.299213269166	2.65130153243038e-05	0.00144277188200066	0.0359706980818008	0.838321714939226
RAP1GAP2	1295.87935659479	9.03038486561895e-06	0.00144268376162399	0.035994038393555	0.838321714939226
HMCES	1595.09987427103	1.2311100245662e-05	0.00144267381150925	0.0360400993544477	0.838321714939226
PAX9	27.79197114013	3.35578978229047e-06	0.00144269357506767	0.0362431034080041	0.839689477457397
CCL4	2.73754897052218	5.57372008728661e-07	0.00144269504368794	0.036282335403571	NA
ITPKC	374.577088894717	7.16799483315281e-06	0.00144268796408571	0.0362949562826101	0.839689477457397
NBL1	1147.14813122449	4.40473540086782e-06	0.00144265396428591	0.0363025192553765	0.839689477457397
LAMC2	17218.2905984958	3.09384322006202e-06	0.0014426939210246	0.0363515757052343	0.839689477457397
ZNF8	91.0654966242535	5.8782507974201e-05	0.00144328435314914	0.0363982676121894	0.839689477457397
ZNF862	4.51682731850503	1.06234626738552e-06	0.00144269492969128	0.0364119708819058	NA
LRCH1	393.846863488804	7.23602380783464e-06	0.00144268777130607	0.0364613562770709	0.839689477457397
MTFMT	434.665935037042	9.98871232122227e-06	0.00144268096887057	0.0364754911401919	0.839689477457397
CAMSAP3	120.62120149517	-5.39066198236396e-06	0.00144269102752623	0.0366205161143127	0.840033734019691
BRPF1	526.930823315291	6.15261182670145e-06	0.00144266795751672	0.0367512621373759	0.840033734019691
AATF	2716.02397271041	1.40194019621419e-05	0.00144266696778999	0.0367913247498186	0.840033734019691
LRGUK	5.28472086188972	1.33495585806904e-06	0.00144269480192146	0.0368664725245173	NA
UTP14A	775.897453035776	1.09963474358676e-05	0.00144267785449054	0.0369091345269838	0.840033734019691
CYP51A1	2583.4631012159	1.37030625423768e-05	0.00144266812344202	0.0370073224392287	0.840033734019691
NTRK1	49.0223751518607	2.0281264127613e-05	0.00144276149713738	0.0370221914721645	0.840033734019691
CIT	2253.96300307271	-1.10451404095919e-05	0.0014426773747358	0.0372122726063367	0.840033734019691
PRR3	416.277270115904	1.19971404674974e-05	0.00144268620603224	0.0372126089454287	0.840033734019691
PRKCI	1816.27415492105	7.63725032495419e-06	0.00144268038126592	0.0372173704257893	0.840033734019691
TNFRSF21	641.420082961504	8.61041996732893e-06	0.00144268448612181	0.0372223055539163	0.840033734019691
ENGASE	725.269076220197	-9.29221911668275e-06	0.00144268259329919	0.037233515542893	0.840033734019691
PIAS1	1047.1301386275	-1.16545633854454e-05	0.00144267529959692	0.0372746114375629	0.840033734019691
ITPR1	586.508480722942	7.59819356896268e-06	0.00144268271803989	0.0373035919615957	0.840033734019691
ERVK3-1	720.924593605525	1.15558627678256e-05	0.00144267575141714	0.0373188920148605	0.840033734019691
SORL1	549.031577661111	-6.70285963349138e-06	0.00144268863957729	0.0373313266355639	0.840033734019691
DDR2	491.179766610099	-5.2910501716459e-06	0.00144269112623697	0.0373515768458268	0.840033734019691
HOMER2	1712.00155761794	8.60030076250703e-06	0.00144268446888956	0.0374590888466317	0.841239508947091
MRPS36	345.215314792298	9.89286473870954e-06	0.00144269128417442	0.0375486422967118	0.842039093343504
FAM57A	949.059112185369	1.18073719167952e-05	0.00144267531472186	0.037811095644686	0.846708150390616
CLCN6	400.815700106467	-1.75050675314293e-06	0.00144267350352778	0.0379414524021777	0.848410013027493
ZSWIM6	656.530268877195	7.84852718135442e-06	0.00144268614831608	0.0380312657386515	0.848617620309561
FBXO2	300.276578922033	1.42299750107514e-06	0.00144268663491643	0.03810589297251	0.848617620309561
KRTAP2-3	761.839374158914	5.21271261975065e-06	0.00144269126202123	0.0381138487850463	0.848617620309561
CNOT1	6305.44047126235	-1.20617145999131e-05	0.00144267345044431	0.0382039656652835	0.849412387612171
BAZ1A	1042.04592720817	6.45117648180457e-06	0.00144268908339931	0.0383518392009379	0.850622355285548
LAMA5	2920.23189182795	-5.4127576822621e-06	0.00144269084404106	0.0383673845541406	0.850622355285548
ALPL	132.069295288989	3.26535840700102e-06	0.00144269364624742	0.0384438807529826	0.851109348641918
CDC27	5360.60498172673	-1.11103017980314e-05	0.00144266022046193	0.0388422964243535	0.857924630477001
ZNF33A	547.176881048347	-9.16318199718303e-06	0.00144268244458882	0.0388616551606381	0.857924630477001
CASKIN1	312.572403622855	-4.84101859154548e-06	0.00144268951204175	0.0390598909720257	0.861083020185561
ZNF91	57.7543587764231	-4.78457810181459e-06	0.00144269200664047	0.0391837676769673	0.862595551342885
GNPNAT1	2411.28082444828	8.06810410907374e-06	0.00144268875428242	0.0392825846876874	0.863552932120317
ZNF519	478.533920760237	-8.03132725606099e-06	0.00144268528258885	0.0395167265775503	0.86747829595275
CALB2	1716.03598683469	8.64650748522671e-06	0.00144268382073743	0.0395958598414148	0.867994635400004
MDM2	2731.63477347061	-7.50736134089666e-06	0.00144268652927482	0.0397040941580944	0.868713831766242
GRB10	1144.98759212901	9.98684504475644e-06	0.00144267991414521	0.0397983489115081	0.868713831766242
LDB1	884.658306355096	-1.15891992425615e-05	0.00144267438040479	0.0398203883736453	0.868713831766242
SLC2A10	94.1939055420811	-4.76803031652702e-06	0.0014426916740059	0.0398513008421726	0.868713831766242
EHHADH	176.154670527196	7.37391914243419e-06	0.00144268678211681	0.0399232311727878	0.869068050411257
DCTN5	2004.57947931909	1.2668318493657e-05	0.00144267037788547	0.0401197174575921	0.871161176540321
SCG5	86.1114047353302	2.09528798794943e-06	0.00144269421854073	0.0401507709111016	0.871161176540321
SKIL	2077.359836295	-7.19102907419076e-06	0.00144268427582746	0.0401868302863295	0.871161176540321
B3GALNT1	596.784715711751	7.54317175090069e-06	0.00144268636415538	0.0405355227728681	0.875456897051049
LINC00869	74.2871432939188	4.12075604469699e-06	0.00144269254328137	0.0406823516245015	0.875456897051049
FAM227A	39.6917088700402	-4.82225831039661e-06	0.00144269444472473	0.0407177432199073	0.875456897051049
AL031985.3	310.8048512934	6.05347708889412e-06	0.00144268949644883	0.0407308208447953	0.875456897051049
FNIP1	1220.76995565602	-1.16923417019883e-05	0.00144267363599587	0.0408761489946329	0.875456897051049
LINC01446	90.17201492951	-5.38269091716357e-06	0.0014426907563396	0.0409106977875526	0.875456897051049
CYP20A1	221.730576801371	5.41456517052904e-06	0.0014426795518395	0.0409161919642215	0.875456897051049
CARD10	1490.64996531556	8.65462429631294e-06	0.00144269182062323	0.0409248860045091	0.875456897051049
AC105052.1	23.8758683806252	-2.24371631492017e-07	0.0014426950481115	0.04097293625347	0.875456897051049
THAP8	109.039672134538	-5.1454455728695e-06	0.00144269095434381	0.0409980323412567	0.875456897051049
COPZ2	291.438450778222	6.38188905399607e-06	0.00144268877424539	0.0410105382354063	0.875456897051049
ACBD4	179.699730690158	-4.7051150040784e-06	0.00144268506053387	0.0410580758996263	0.875456897051049
AL049795.2	4.62576418617567	-8.87355154261522e-07	0.00144269494392592	0.0411844049230099	NA
EML5	9.2157924422558	-1.18786394743568e-06	0.00144269492945576	0.0413462473892136	NA
MDC1	3381.07485385553	-1.45496660814402e-05	0.00144270501922164	0.0413545870453724	0.880576254575951
ABR	1775.67032401838	9.9593753899611e-06	0.00144266998444605	0.0414430493373542	0.881257648579598
GALNT6	960.060420784376	4.12133250151223e-06	0.00144268682673415	0.0415710636107971	0.881863961080025
LPAR2	55.2988441707169	-3.99772713775046e-06	0.00144269259450033	0.0415845640283764	0.881863961080025
SCAMP1	609.776865265891	-1.22365804111606e-05	0.00144268527897398	0.0417917355105775	0.885030499541231
ADAMTS15	876.893792901993	7.06791607384269e-06	0.00144268962235161	0.0418472904062935	0.885030499541231
CASC10	404.741434738447	-3.28723661311633e-05	0.00144287286126575	0.0420960379885449	0.889086550643043
AC004890.2	56.3196949441221	-3.63554641767445e-06	0.00144269033341725	0.0421917289243617	0.889903385204646
FHL2	4929.22463841308	8.28624460867617e-06	0.00144268416039204	0.042378299059547	0.892632242539014
IER3	4300.16671535487	-7.79831327355886e-06	0.00144268336179855	0.0425661588344881	0.895380872087184
PROSER1	936.568321333676	-1.15361708438199e-05	0.00144267326008723	0.0427854389053106	0.89878214055732
AC006538.2	6.49068520451746	9.24637342246393e-07	0.00144269499204467	0.0428222817600987	NA
FAM129B	2650.46628844917	1.21188079210319e-05	0.00144267325219087	0.0428588296997775	0.899113728432967
UAP1	4926.33904210251	5.86012301291643e-06	0.00144268965748521	0.0430031408299969	0.900930230972605
CFH	4.72931436248298	7.95172329966677e-07	0.00144269498957806	0.0430043724952122	NA
PUS3	176.648423443741	7.35791046230657e-06	0.00144268559019532	0.0432220187518773	0.902161988199382
GALNT8	886.808777548016	8.05954786201495e-06	0.00144266098834931	0.0432365759324755	0.902161988199382
RTL1	36.7579549455315	3.066815527221e-06	0.00144269362049792	0.0432592548276648	0.902161988199382
CDH7	6.65970168504899	1.5560699656084e-06	0.00144269472388784	0.0432662910301447	NA
TMEM187	59.1924305667699	-4.31907533800616e-06	0.00144269212188782	0.0433212708320174	0.902161988199382
RFX3	217.599281658571	-7.33036442537658e-06	0.001442686206132	0.0433509412576586	0.902161988199382
KRBA2	41.6372652124272	-3.75701370229298e-06	0.00144269306874645	0.0434147400043093	0.902286633804607
USP32P2	118.454187782307	-4.7075432646222e-06	0.00144269154850476	0.0435191474397968	0.902384140627157
ADORA2B	324.344118213129	-1.11955018833965e-05	0.00144269483555731	0.0435552581984032	0.902384140627157
C11orf24	1101.8518678659	1.17711916963841e-05	0.00144267567030477	0.0436390901769981	0.902384140627157
CENPE	2379.74305304135	-7.54009927805679e-06	0.00144268569073089	0.0436507792457267	0.902384140627157
MYCL	118.918734405249	-5.87673787096882e-06	0.00144268935621381	0.0437085091180248	0.902384140627157
AC159540.2	12.7649856162896	1.91646127416527e-06	0.00144269456519105	0.0438600227745504	0.904316030997599
DOCK3	139.500879105193	-1.09527915883449e-05	0.00144270592215314	0.0439683727180161	0.904580572492318
SPRED2	1301.03934661944	1.24278206148474e-05	0.0014426693228705	0.0439887656664319	0.904580572492318
LRP2	7.22919066476302	1.1560161756996e-06	0.0014426948468215	0.0441167738646179	NA
AC019069.1	104.483337341365	5.48670032674213e-06	0.00144269009250183	0.0441678301127332	0.905111022212334
SMIM15	2252.26060933595	1.08572653980762e-05	0.00144267544302379	0.0441951708230934	0.905111022212334
SERPINE1	40536.1280962523	5.12838343902573e-06	0.00144269089261994	0.0442180425568015	0.905111022212334
CDC42EP2	269.741384562837	8.86632129122508e-06	0.00144268194124654	0.0442850141480977	0.905111022212334
SPC24	573.74455651295	-7.23179328929356e-06	0.00144268633526974	0.0443612578765352	0.905111022212334
HDAC10	274.803745972728	-7.97724864704003e-06	0.00144268438351165	0.0443925928119019	0.905111022212334
CCZ1B	847.337194985516	-2.72622386577374e-05	0.00144279684816979	0.0444546394681697	0.905111022212334
SSR4P1	14.9364315371007	-1.69642427862956e-05	0.00144274305857045	0.0444784824472617	0.905111022212334
SNORD3B-2	2.96067051355172	3.96353200988813e-07	0.00144269504251157	0.0445465929468338	NA
PRR14L	1704.37321989739	-1.24168057808198e-05	0.0014426688594009	0.0446471563410274	0.905343032081487
DTX2	433.148692435759	-6.53889863717276e-06	0.0014426879094875	0.044667240754022	0.905343032081487
GTF2IP1	699.145450961597	-7.04899188850419e-06	0.00144268672063392	0.0447436533306874	0.905343032081487
SCAND2P	135.398312432178	-5.34989388746672e-06	0.00144269295264829	0.0447826441831099	0.905343032081487
ZNF404	350.265783936809	-6.44187974116772e-06	0.00144268807247283	0.0449124409392762	0.905343032081487
SH3BP1	795.952201758992	7.27605844846472e-06	0.00144268622295323	0.0450488974597671	0.905343032081487
FYTTD1	2377.85539461291	1.20656339286552e-05	0.00144267033002803	0.0450637708394064	0.905343032081487
TBC1D24	1019.67670959649	1.40393111175449e-06	0.00144266258866614	0.0450962968841514	0.905343032081487
TLNRD1	1051.4532223364	1.1468924843494e-05	0.00144267271416863	0.0451010927923056	0.905343032081487
ZC3H12B	40.3461724675213	-3.48660314508887e-06	0.00144269308486592	0.0451372687698607	0.905343032081487
KRT17	18241.3541951113	1.06376238532553e-06	0.00144267938501325	0.0451566440426578	0.905343032081487
GMDS-DT	15.4070737308327	-2.39195678254476e-06	0.00144269415567938	0.045185944515087	0.905343032081487
AC005336.1	2.42220305957131	7.06789982138492e-07	0.00144269499986916	0.0453275250031238	NA
GPR176	2167.69318332381	9.57708951933532e-06	0.00144267944522407	0.0453383905875832	0.906503915756598
SEC24A	770.490588625494	-1.03338277103968e-05	0.00144267669171377	0.0454151564601143	0.906503915756598
SLC12A4	1553.12287902542	-8.86737614315326e-06	0.00144268158751378	0.0454181228934943	0.906503915756598
DCHS2	728.799410791249	-1.66444205915634e-05	0.00144270118003633	0.0455360200685704	0.907696297867492
OTUB2	239.833650078411	1.20634976034166e-05	0.00144269905198213	0.0456585145739017	0.908977162588594
E2F6P1	2.76857592054295	6.49010921661126e-07	0.00144269506747046	0.0456852869232432	NA
GNL3LP1	36.8226581496031	3.64111415853761e-06	0.00144269220459835	0.0457235081649782	0.909111484635644
AC012447.1	8.0695302015046	1.60538981784706e-06	0.00144269469488553	0.0458635542660185	NA
HNRNPF	9339.06495142799	1.41733063175153e-05	0.00144266033125536	0.0458674229837318	0.910812643676953
LINC02453	3.72397263476354	-8.38449474363539e-07	0.00144269501430179	0.0459294784163997	NA
EDA2R	360.87565355626	-8.16519735810478e-06	0.0014426856654845	0.0460741228374028	0.913754649613956
FP565260.1	2192.73172633765	1.13050902563636e-05	0.00144267294713746	0.0461810836195613	0.914130257142204
CPEB4	486.721851808791	5.48098005279584e-06	0.00144269042498825	0.0462607472578164	0.914130257142204
ZNF713	144.011388853467	-6.31768835490497e-06	0.00144269016665824	0.0462687662187558	0.914130257142204
PCDH11Y	4.0128665969926	-4.08646989720118e-07	0.00144269504896236	0.0463237233510152	NA
KCTD10	804.900218515251	1.05421314426623e-05	0.00144267572008146	0.0464343194357682	0.915433712610272
ZNF583	205.2429272776	7.91626551479439e-06	0.00144268416703922	0.0465081906392208	0.915433712610272
G0S2	84.8044204195068	5.03078865227992e-06	0.00144269075525167	0.0465106954190124	0.915433712610272
RRNAD1	143.189450637106	6.91984087914811e-06	0.00144268675196705	0.0466060978777206	0.916156140649199
ZNF525	187.883809853845	3.0622727663711e-06	0.00144269355167919	0.0467154812253801	0.9167443018492
GPR155	71.4274296125571	-9.34757975581396e-06	0.00144270352457247	0.0468316492132883	0.9167443018492
CYTOR	1204.63641939578	7.57729249303566e-06	0.00144268196346567	0.0468658278007694	0.9167443018492
COL22A1	596.781051400349	4.26995745562319e-06	0.0014426920414122	0.0469114835083962	0.9167443018492
AL136295.4	22.5316658451809	2.02539501892663e-07	0.00144269504119235	0.0469413167788773	0.9167443018492
AP001157.1	61.3845562385664	-3.76564567968374e-06	0.00144269263001856	0.0470347759456135	0.9167443018492
DEPDC7	308.483632717499	-7.44144527521925e-06	0.00144268531537901	0.0470471672079196	0.9167443018492
TTC3P1	345.886766481772	-8.20033605697024e-06	0.00144268091755513	0.0471130918143488	0.916884210771017
CMIP	1241.92418959683	-8.32098415028215e-07	0.00144267511773037	0.047237513203347	0.918160779673525
FSCN1	10741.9719187344	9.35840738574207e-06	0.00144267960451036	0.0475689484922436	0.922015215483688
MEX3C	1747.93641836783	1.18837519414371e-05	0.00144266991013037	0.0476584228379751	0.922015215483688
SENP7	257.136569931547	-7.62832293108906e-06	0.00144268465391842	0.0476716802306191	0.922015215483688
ELF4	1123.08700648351	9.84463851275838e-06	0.00144267786466902	0.0476721091040067	0.922015215483688
GKAP1	183.146286456111	5.86715333408658e-07	0.00144268203232036	0.0477844310826744	0.922037444119199
RNF19A	763.259938866253	8.64823893662486e-06	0.00144268180586421	0.0477914077583567	0.922037444119199
PRR16	176.293546768288	-4.70829479754015e-06	0.00144268795919146	0.0479205767170909	0.923264482356084
POLR3C	1137.17014760994	1.11753652027682e-05	0.00144267753488291	0.0479733146585587	0.923264482356084
NBN	1660.79940489229	1.22996140527181e-05	0.00144266786789031	0.0481445060147203	0.924621940228064
EXTL3	2661.78677381969	1.69528126526496e-05	0.0014426883248981	0.0481623294083429	0.924621940228064
PCDHGB4	2.95029586967487	-7.01104183906399e-07	0.00144269499993585	0.0482631458185649	NA
FAM98A	2437.0932127485	-1.03914691717085e-05	0.00144267549554941	0.0482916667204574	0.925966012497419
SMAD6	424.199481503833	-5.91620539177832e-06	0.00144268880981096	0.0484175397825373	0.927240442853794
TOP2A	13185.5209944432	-1.4340480909571e-05	0.00144265748831906	0.0485630043012865	0.928886484233432
HIBCH	494.598356951892	-8.87637765102438e-06	0.00144268070748565	0.048704231037757	0.930447537377371
MAGI3	534.159207572252	-9.49048606633305e-06	0.00144267855029397	0.0489398746295603	0.933499063651437
MAP3K4	1486.15792795222	1.10812521008795e-05	0.00144267271592495	0.0489835810565432	0.933499063651437
ZNF846	42.4442601709045	-3.46429556044414e-06	0.00144269292411546	0.0490785858293873	0.934168984908631
KRBA1	107.762297721762	-4.65251206966421e-06	0.00144269116354558	0.0491416984698754	0.934230974077728
MAP3K2	2812.28942219193	-1.5792263117939e-05	0.00144268628228153	0.0493552072158013	0.935108970963047
ARHGEF26	577.574457024695	1.0411030707131e-05	0.00144267516981996	0.0493883947949625	0.935108970963047
NUAK2	140.062558062151	8.75138214358232e-06	0.0014426985426869	0.0494256089726356	0.935108970963047
SRPX	882.609730641235	5.95343311139861e-06	0.00144268870896075	0.0494275308203814	0.935108970963047
OR2W3	88.4539852209393	-5.47879811263039e-06	0.00144268952352222	0.0497342905139944	0.938196685154072
RTEL1	368.43708952053	-7.80798102135823e-06	0.00144268377489816	0.0498302952891013	0.938196685154072
AURKA	3898.43211069345	-1.15612835148317e-05	0.00144267015595863	0.0498365270852048	0.938196685154072
RDH8	4.50458307400353	1.11159805993174e-06	0.00144269491950461	0.0499435087752784	NA
GORAB	201.14468821865	6.95732650246488e-06	0.00144268814701296	0.0500264284307337	0.938196685154072
TTL	4018.67471142006	8.39380702304051e-06	0.00144268210056248	0.0500906721855953	0.938196685154072
WNK2	550.397984456351	-1.08492853916949e-05	0.00144268597028398	0.0501000077627498	0.938196685154072
ID2	252.947886832775	-7.44114758918997e-06	0.00144268075100876	0.0501233373007289	0.938196685154072
TICRR	1217.67414400003	-1.80910445712402e-05	0.00144270644620267	0.0502564844124751	0.938196685154072
PNRC1	84.5084612421669	-5.15116781423218e-06	0.00144269012621148	0.050265361376115	0.938196685154072
CLK4	163.067721275154	-6.1295844422097e-06	0.00144268807275591	0.0503030478578481	0.938196685154072
SPOCD1	307.345604639651	1.92910043346905e-06	0.00144269451774209	0.0503176852390082	0.938196685154072
PDCD7	827.009892280043	-2.79462715257198e-05	0.00144278958969379	0.0503647314640087	0.938196685154072
TTC39C	350.735704002542	6.97126865769321e-06	0.00144268607010079	0.0503721695386412	0.938196685154072
NOB1	1658.74135574362	1.14320436702024e-05	0.00144267104384362	0.0505136674223601	0.938652097933426
ERV3-1	28.2641310405581	-2.38646438207466e-06	0.00144269404969498	0.0505168991711992	0.938652097933426
ANKRD12	1710.96228677663	-5.69452246245985e-06	0.00144268906177791	0.0505964748559948	0.93901281754146
FBXO44	441.773819047395	-7.59222539538816e-06	0.00144268650144729	0.0508103823358131	0.94030624491251
ZNRF3	812.81691464188	1.04247349627345e-05	0.00144267459916032	0.0509286223102443	0.94030624491251
POP1	616.231045530351	6.29022108199262e-06	0.00144268770766132	0.0511697495178752	0.94030624491251
AC130304.1	287.121853648489	-5.68174603317439e-06	0.00144268434057796	0.0512262205349292	0.94030624491251
AC005307.1	28.041452481363	-2.53401088011869e-06	0.00144269393693706	0.051241859534725	0.94030624491251
LCP1	373.683240898824	1.26325746139656e-06	0.00144269487202598	0.0512642839594926	0.94030624491251
CFLAR	824.325718053108	6.67220747848202e-06	0.00144268677399575	0.0512704947896249	0.94030624491251
ADAMTSL3	277.98651685241	-8.15738601209976e-06	0.00144268239211689	0.051275391814109	0.94030624491251
ZNF30	204.319197130891	6.290423106502e-06	0.00144268771593991	0.0513748173994661	0.94030624491251
CNST	520.009300205759	9.08735707610164e-06	0.00144267941876858	0.0514443816046785	0.94030624491251
LIF	1916.74964330827	5.5729233936039e-06	0.00144268933399499	0.0514612697994706	0.94030624491251
CFAP44	130.975297249358	-4.5773101070125e-06	0.0014426916284529	0.0514730820630483	0.94030624491251
PARD3B	67.8144668976517	-3.89133954032439e-06	0.00144269436523863	0.0515737388064125	0.94030624491251
MTF1	716.052820762532	7.37084138217239e-06	0.00144268481240478	0.0515783060970862	0.94030624491251
RUNX1	2353.03971057824	9.17207785778948e-06	0.00144267913644329	0.0516415501990273	0.94030624491251
LMO4	755.972064371095	-5.15517452970862e-06	0.0014426900847482	0.0516796383274331	0.94030624491251
SNX13	719.55660681775	-1.00391463551578e-05	0.00144267469750594	0.0516903356057748	0.94030624491251
OLIG1	16.1962732971722	-2.19935213786292e-06	0.00144269418396531	0.0519823823713006	0.942772868624794
DMRTA1	252.827854865421	-5.69774618439271e-06	0.00144268889238101	0.0520418225208343	0.942772868624794
INTS8	912.030035579718	-1.29276737909167e-05	0.00144269654998024	0.052063235210549	0.942772868624794
CHD9	1179.85174006413	-8.74538174084102e-06	0.0014426803162272	0.0521899620704674	0.942772868624794
AC241585.2	150.05151226689	6.5012770392249e-06	0.001442686994971	0.0522368594406617	0.942772868624794
CERS6-AS1	72.449709249076	4.41130505382486e-06	0.00144269143349827	0.052246121455912	0.942772868624794
LINC01516	7.38875329728891	2.09588475769943e-06	0.00144269537354913	0.0523989711488642	NA
CCDC57	587.34070604935	1.45918438493888e-05	0.00144271117972218	0.0524088929116544	0.942772868624794
LRRC37A3	53.1597275550894	-3.80731235690156e-06	0.00144269230311746	0.0525231674228062	0.942772868624794
GLIS3	36.693674982995	-4.03276382026865e-06	0.00144269271360961	0.0525265970147165	0.942772868624794
PTGER3	17.2723507378963	-2.08584187617869e-06	0.00144269427194772	0.052538061840339	0.942772868624794
FCHSD2	1141.5006788144	8.24016113121641e-06	0.00144266340044272	0.0525481468655248	0.942772868624794
UBL3	715.983142648716	5.20310928753278e-06	0.00144268998902895	0.0525507685612232	0.942772868624794
JCAD	514.396601385525	3.97969127057077e-06	0.00144268816033807	0.052667619090866	0.943784384351591
APBB2	2545.22056822373	-9.76250046718993e-06	0.00144267644764109	0.0527990085856368	0.945053814225481
ACKR3	1329.34274541781	-5.61908467766568e-06	0.00144268899307057	0.0529442032992009	0.946092957528511
RBPMS2	669.827324351649	9.52778324407847e-06	0.00144267740971523	0.0530471720134822	0.946092957528511
PPM1D	1985.7865524889	-1.26270836698334e-05	0.00144266369711427	0.0530563845715517	0.946092957528511
ZDHHC18	1134.4806086479	1.16377941513839e-05	0.00144266858638727	0.0531501018749156	0.946092957528511
PKIA	86.5638466036565	3.42689909931732e-06	0.00144269282004138	0.0531601437565674	0.946092957528511
TMEM154	202.50030440746	3.17884764811879e-06	0.00144269323796981	0.0532609440058179	0.946807305287935
AC010733.2	208.735977489279	7.23117264369436e-06	0.00144268486200578	0.053490739660634	0.949107381335438
OAF	333.296742196737	4.90390628951952e-06	0.00144269049412045	0.053511948717016	0.949107381335438
RNF150	184.65303378792	-5.34242380241773e-06	0.00144268229556094	0.0536158526631869	0.949235330886251
PXYLP1	297.563967488631	8.10925738109191e-06	0.00144268518383103	0.053640797145161	0.949235330886251
C2orf42	203.429528453778	6.2363136052771e-06	0.00144268064877671	0.0538069274363819	0.951096855523272
DEPP1	163.202038673693	2.55425492424324e-06	0.00144269295141074	0.0539410726091534	0.952389435841251
B4GALT6	217.24357990056	2.36163266490525e-06	0.00144268522481374	0.0541621636457672	0.955212486082637
SIM1	3.8690397462314	-7.00525311065186e-07	0.00144269499989068	0.0543115323065164	NA
AEBP1	3622.99777455429	1.3273487862707e-05	0.00144265994032956	0.0543561957977486	0.957552487597359
RAPH1	759.162712065561	6.89821238218566e-06	0.00144268569321626	0.0544260600780926	0.957702306312141
RCAN1	536.558376075951	7.17568666602333e-05	0.0014435649656064	0.0546692952979041	0.958224630832528
TMEM88	8.38904880771553	1.561977132776e-06	0.0014426946570436	0.0547628518871103	NA
GPRC5A	4698.12243168339	-1.07369087576693e-05	0.00144266705564714	0.0548425093080597	0.958224630832528
TUT4	1472.01826523576	-2.71751289921815e-05	0.00144278843072883	0.0549095790314954	0.958224630832528
NKAIN1P1	6.59466082779176	-1.2225895618992e-06	0.0014426948164406	0.0549107181351271	NA
DUXAP8.1	19.022571444832	1.24474409068537e-06	0.0014426948146524	0.0550055141441978	0.958224630832528
RAB7B	83.2290067898937	2.88900504847319e-06	0.00144269353094808	0.0550184682920536	0.958224630832528
TRAF3	1338.7536637918	1.13074667005441e-05	0.00144266931920728	0.0550901898415478	0.958224630832528
AC007032.1	2.55208103157537	-5.56293395907851e-07	0.00144269502809095	0.055108741592323	NA
RPL39P3	32.6310315697028	2.74066865120431e-06	0.00144269366646589	0.055127171354469	0.958224630832528
CLDND1	1960.26678938756	1.13404938160431e-05	0.00144267016011629	0.0551461495346187	0.958224630832528
ATP6V0A2	378.706408048823	-3.19443583439272e-06	0.00144267178819387	0.0551859559456357	0.958224630832528
ACACB	69.9033140306374	-3.23928883475639e-06	0.00144269082101223	0.05519947857068	0.958224630832528
SPRY2	90.3166185061887	5.06724742915883e-06	0.00144268922802518	0.0552433788194775	0.958224630832528
CEP76	1110.35856014376	-1.27025407544376e-05	0.00144267202471356	0.0552659260197296	0.958224630832528
HSD17B4	1629.70630236833	-5.96191773437179e-06	0.00144267062990078	0.0552696482169323	0.958224630832528
NCOA7	288.635641594109	-8.42214621700775e-06	0.00144268201018054	0.0555480980290074	0.958224630832528
RABGAP1	774.833180708343	-1.15346263158938e-05	0.00144268132903212	0.0555928500969701	0.958224630832528
ZNF622	912.029004466737	1.27468777176443e-05	0.00144267596873923	0.0556080770213862	0.958224630832528
PLD1	320.732964665179	-4.0996473310178e-06	0.00144269175609837	0.0556935773245755	0.958224630832528
AC005532.1	2.46612075527294	6.84489877618556e-07	0.00144269498523291	0.0557952810887803	NA
IMMP2L	60.9589696736259	4.58435998989262e-06	0.0014426908446858	0.0558028347375806	0.958224630832528
NDEL1	487.612770813327	6.99116886312078e-06	0.00144268517783937	0.0559021207807385	0.958224630832528
GPATCH4	2116.44636793164	1.00700473814099e-05	0.00144267444597822	0.0559040849162409	0.958224630832528
AC026191.1	6.26469922845259	8.81533252295903e-07	0.0014426949354828	0.0559205269367745	NA
CASP7	816.817931614846	1.06283337707322e-05	0.00144267198097029	0.0560345243785286	0.958224630832528
WT1	211.500304475496	7.94967913288744e-06	0.0014426869807906	0.0560449884908482	0.958224630832528
LINC00473	9.46352769915365	1.41194434502842e-06	0.00144269459248064	0.056066921862746	NA
SLC6A17	431.20978852232	1.00965535688867e-05	0.00144267749393684	0.0561584140560939	0.958224630832528
ARC	1272.08657322026	2.35955079529078e-06	0.00144269409086728	0.0561699833925707	0.958224630832528
MRPS31P5	66.6499646179622	4.67720507888044e-06	0.00144269086157928	0.0561756338814163	0.958224630832528
FNDC5	53.0181950840068	-3.15591324390785e-06	0.00144269296510502	0.0561791552392673	0.958224630832528
FAM66C	14.8527779023256	-2.15475842577738e-06	0.00144269404662693	0.0562139097754242	0.958224630832528
AC171558.4	4.64415638338513	4.1079028068485e-07	0.0014426950422272	0.0562651118008645	NA
REPIN1	664.265229813598	-8.20837277639632e-06	0.00144267849323762	0.0563364316380313	0.958224630832528
TMEM175	81.8244885242525	-4.34061902097341e-06	0.00144269120984906	0.0563553229046889	0.958224630832528
ELP5	1149.51828372963	1.25296312387607e-05	0.00144267067013688	0.0563760455191941	0.958224630832528
C2orf68	371.092182865833	-7.56037977117869e-06	0.00144268329637585	0.0564198852701143	0.958224630832528
SEPT4-AS1	2.7876213483493	-5.635896489363e-07	0.0014426949534095	0.0564338861105113	NA
USP38	626.473728054442	7.67754317513722e-06	0.00144268303683898	0.056449810413499	0.958224630832528
COBL	503.351541048656	7.61857951381407e-06	0.00144268323009073	0.0565493055188687	0.958224630832528
NEDD4L	1467.19316353006	1.04469038331712e-05	0.00144266756803782	0.0566214067488754	0.958224630832528
AC092143.2	28.1691502682166	-2.7870513021126e-06	0.00144269336685346	0.0566261861631949	0.958224630832528
COL17A1	42.0229785615394	2.80389471545206e-06	0.00144269356029151	0.0567906494200176	0.958224630832528
ANO8	163.766928398099	-6.78857154651243e-06	0.00144268604833464	0.0567958086698857	0.958224630832528
ULBP2	373.188679647889	6.18263966432506e-06	0.00144268771682765	0.0568156510273144	0.958224630832528
RAPGEF4	53.1588442566412	-3.42517701249022e-06	0.00144269268221323	0.0568500774058765	0.958224630832528
RIN1	649.346152910219	1.02156759048846e-05	0.00144268394376503	0.0569369616495418	0.958653826781067
TTC12	139.735317397003	9.75265632242677e-06	0.00144269562850139	0.0570515526720245	0.959172339511366
PRKCA	3482.12308355282	-8.50130380365237e-06	0.00144267997786379	0.0572648655057337	0.959172339511366
UTP3	1369.92072313628	1.02729680308744e-05	0.00144267313413068	0.0573064615918115	0.959172339511366
ZNF410	1853.08384024977	1.20973704327336e-05	0.00144267556550775	0.057324109457379	0.959172339511366
PPIAP31	2.16610589408232	6.12109997366117e-07	0.00144269500882631	0.0574644051628877	NA
PTPN1	2253.92401809803	9.62332249398482e-06	0.00144267269907039	0.0574950240872085	0.959172339511366
KCNK6	382.294826369286	8.92943114318625e-06	0.0014426784081521	0.0576016463843867	0.959172339511366
RNF157	194.126533015487	-5.72514513406289e-06	0.00144268825787146	0.0576177913834346	0.959172339511366
AC021683.1	23.8877888111381	-2.27343815681693e-06	0.00144269422875573	0.0576203128418032	0.959172339511366
TGFBR3	281.926160502784	1.21865082000891e-05	0.0014427081168235	0.0576389168926666	0.959172339511366
FAM83D	2356.01035797876	-1.25767206407624e-05	0.0014426848517103	0.0577113529905482	0.959172339511366
VSIG1	10.1477494885375	-1.72782925648843e-06	0.00144269448556323	0.0577352864500394	NA
FAM114A1	1301.98671743266	-1.07068009118656e-05	0.00144267086769248	0.0577534222908918	0.959172339511366
IPO5P1	49.7804451199483	-2.59784413135523e-06	0.00144269357182658	0.0577850078367108	0.959172339511366
LOX	1120.3664278621	-9.64652771985552e-06	0.00144267543548981	0.0578028526598123	0.959172339511366
CNTNAP2	48.951419106529	-3.60552287984099e-06	0.00144269223854458	0.0578329108257198	0.959172339511366
GOLGB1	1824.49541293952	-1.11260549730992e-05	0.00144266887575585	0.0578895658521083	0.959172339511366
RRP12	2071.88798918004	9.47526609039997e-06	0.00144267623661102	0.0580901421331211	0.961475014224554
RBBP6	1734.98092199294	-1.05994885724297e-05	0.00144266580199796	0.0584190568189063	0.965171139976393
HMGCS1	8330.47800902248	9.82998155406598e-06	0.00144267468275945	0.0584371301433682	0.965171139976393
AC091045.1	5.893661144269	8.76840404987973e-07	0.00144269484743123	0.0585170760307225	NA
FN1	22643.2454619633	5.71866997267582e-06	0.00144268828249497	0.0587790875967937	0.967675163615538
ABCC8	98.4044439908316	-3.61976353413337e-06	0.00144269236370164	0.0587943342832888	0.967675163615538
CENPC	410.130951123101	-1.03087271278741e-05	0.00144268854873235	0.0588019508211514	0.967675163615538
PAK6	21.5966563908257	-2.34886075702508e-06	0.00144269396033447	0.0588372483564267	0.967675163615538
MAPT	151.520048668899	-5.25427325214652e-06	0.00144268923178697	0.0588987317679883	0.967675163615538
CRYBG1	162.247504102798	-3.63695629877534e-06	0.00144269232997986	0.059049301409013	0.969128807983044
SNX2	2486.27031098953	-1.20694163799911e-05	0.00144266365523839	0.0591508961051047	0.969484589671936
LINC01606	156.704192349214	-6.40605059106805e-06	0.00144268689168109	0.0592474866908209	0.969484589671936
IFIT1	134.238024849419	-3.20857943425764e-06	0.00144269296376939	0.0592573230745148	0.969484589671936
ZNF587	587.607427906058	-8.32097668049871e-06	0.00144268012540159	0.0594145421307912	0.971038925211926
ZBED8	104.644794147909	-5.36409900231691e-06	0.00144268889058358	0.0595237686239159	0.971540507159738
EBF1	15.9564790587635	-2.26301446761214e-06	0.00144269401051158	0.059569724843149	0.971540507159738
MOV10L1	32.4099969203072	-2.7094807898566e-06	0.00144269351154995	0.0597133127112671	0.972865746135132
PRKAR2A-AS1	12.0937927230816	-1.93300119008541e-06	0.00144269431029545	0.0599517033341002	0.974107901992104
MYH3	45.9988588446698	-3.49686492791952e-06	0.00144269235211655	0.0599751540123017	0.974107901992104
FANK1	47.54877056019	-3.38562945028495e-06	0.00144269257133941	0.05997678714854	0.974107901992104
RASAL2-AS1	23.2229918022308	2.7376414934154e-06	0.00144269348087374	0.0601706860111094	0.975680193824964
LAMA4	79.3808679637862	3.54834862107041e-06	0.00144269241882628	0.0601986178019887	0.975680193824964
CADPS	12.3982170571911	1.56089747019925e-06	0.00144269459150226	0.0604137292834611	0.977636176646549
FAXDC2	18.6892611479955	-1.87314975302412e-06	0.00144269435233432	0.0604445739661661	0.977636176646549
NTNG1	225.013134873474	3.94182650916727e-06	0.0014426918070754	0.0605645850422133	0.978053342546274
CXorf57	100.212115737963	4.84370592938245e-06	0.0014426903350989	0.060676198034127	0.978053342546274
TXNRD3	82.5395255219764	9.63194897015062e-06	0.00144270236446295	0.0607494493732754	0.978053342546274
RGS3	378.593867409334	8.00369344110425e-06	0.00144268111272898	0.0607800293803214	0.978053342546274
FAM184A	72.2571191012515	-6.39256373753207e-06	0.0014426930786688	0.0607836841536318	0.978053342546274
SLC7A1	4079.69495809518	7.75341684969589e-06	0.00144268200318243	0.0609981646989218	0.980493671082155
AP000532.2	9.16889855542675	-1.7485883382489e-06	0.00144269447398335	0.0610101225339433	NA
CTNNA3	5.71816841748766	-9.43594353497561e-07	0.00144269491292462	0.0611259891192995	NA
FAM21EP	2.6767478554807	-7.05396586961302e-07	0.00144269496674955	0.0611453855177817	NA
RAC3	53.1630778686848	-6.32852627146114e-06	0.00144269497501079	0.0611562090032739	0.981171283590072
D2HGDH	348.534763928433	-7.89844577960178e-06	0.00144268228798799	0.0611660468306728	0.981171283590072
GNAO1	298.302332036327	-7.99652325792686e-06	0.00144268686448183	0.0612704032723076	0.981836195353365
LYAR	854.653147201971	8.13773620241397e-06	0.00144268051922533	0.0614597832943279	0.983734242405878
ATP1A3	860.340394875949	8.08831646856073e-06	0.00144268070009851	0.06151490393312	0.983734242405878
PSORS1C2	2.09854358876182	-6.08643910251204e-07	0.00144269500756815	0.0617146342721403	NA
MAFA-AS1	2.52371981199321	-6.95201487575895e-07	0.00144269497608766	0.0617432781029071	NA
HERC2P8	87.3103711908358	-4.30032885914828e-06	0.00144269099447715	0.0617945853947465	0.987195382641969
PCDHB2	8.04490077184398	1.62646231447533e-06	0.00144269451972295	0.0620850215997779	NA
RAB3C	2.09101195259209	-5.89981022028472e-07	0.00144269500495538	0.0621550845482361	NA
ADAM10	3275.56394380161	2.94013003513487e-05	0.00144278620087663	0.0624218839141456	0.994878574133687
AC010616.1	33.7838336503875	3.27395058146361e-06	0.00144269363237697	0.0624295812199152	0.994878574133687
NAT1	82.7441559533073	4.95985764427545e-06	0.00144268958648724	0.0624667479914796	0.994878574133687
CEP170B	1480.34966641201	8.05996027135023e-06	0.00144268061543459	0.0625329327669614	0.994917446102685
PAX8-AS1	23.9316516524019	2.56869887252637e-06	0.00144269364500865	0.0627874201487725	0.997949138169085
ARHGAP31	286.9295939005	4.07149718301817e-06	0.00144269148375011	0.0629126535116204	0.998922376408313
CISH	101.15066817257	4.53557879198154e-06	0.00144268903311261	0.0630868715688141	0.999764251973041
ABHD4	233.3551937083	-5.51566895724852e-06	0.00144268819796577	0.0631228528643467	0.999764251973041
LINC00662	373.111525500722	-7.94422999688696e-06	0.00144267993945634	0.063190676849759	0.999764251973041
CEP57	929.810462611655	-1.63476324153432e-05	0.00144271439151683	0.0634018353898929	0.999764251973041
TMEM135	444.383005795036	-4.46283641795978e-06	0.00144269058404568	0.0638808846043435	0.999764251973041
ARHGAP25	34.1106625956607	3.24137504697188e-06	0.00144269313619576	0.0638905513114384	0.999764251973041
HOXB3	660.460220243564	-2.50571669266935e-06	0.0014426580363944	0.0639562205111096	0.999764251973041
SRGAP1	410.152773947282	4.97168383721135e-06	0.00144268955121839	0.0639908363660792	0.999764251973041
SRSF7	4468.56538303103	6.53793080860069e-06	0.00144264862141857	0.0641414168242544	0.999764251973041
INHBA	2436.44662277547	3.0104138265152e-05	0.00144283965896761	0.0641604885662918	0.999764251973041
MLLT10	957.050478873876	-7.06915556400078e-06	0.00144268359042976	0.0642100220284783	0.999764251973041
UGDH	1116.55462145133	9.23943241270252e-06	0.00144267553765673	0.0642618262826091	0.999764251973041
DLGAP2	4.00295059381775	-5.78701772625788e-07	0.00144269500579299	0.0643147560372545	NA
AC108062.1	57.0553174326363	-3.75054190779939e-06	0.00144269187635615	0.0644201617566691	0.999764251973041
ZFYVE27	527.701233325686	1.30471724137728e-05	0.00144269689318559	0.0644262160102083	0.999764251973041
RNASEL	92.5533018649642	-4.08627296206818e-07	0.00144268632873121	0.0644849175021684	0.999764251973041
RNF216P1	1308.19452276332	1.14408362250576e-05	0.00144266487905378	0.0645697029075516	0.999764251973041
Z97180.1	6.99100189774792	-1.49288997361631e-06	0.00144269460849924	0.0646454880630175	NA
CORIN	58.5085244160346	-3.51819369325836e-06	0.00144269271048698	0.0647477719678955	0.999764251973041
ZBED5	809.136430833501	-9.9978779502435e-06	0.00144267181933956	0.0647560684444318	0.999764251973041
ABCA7	78.7403086803883	-3.48045887670987e-06	0.00144269268033567	0.0647644055663928	0.999764251973041
PLEK2	909.194282143199	8.4255598128824e-06	0.00144269379182726	0.0647705843589886	0.999764251973041
PDGFB	551.219813099902	6.03686465427344e-06	0.00144268677375176	0.0648778238603511	0.999764251973041
TMEM56	366.828133228333	-8.36437230660725e-06	0.0014426873553843	0.0649959412940737	0.999764251973041
SLC41A2	244.83848217045	6.11110442403581e-06	0.00144268649942113	0.0651699065931383	0.999764251973041
RRM2B	4449.08168705976	-1.05839701523596e-05	0.00144266885539038	0.0653057886211898	0.999764251973041
ALS2	918.646242487049	9.31494317326371e-06	0.00144267489439011	0.0653852789770372	0.999764251973041
TRPM3	7.63912003513566	1.19643737847867e-06	0.00144269472045357	0.0654394864318206	NA
ZBTB37	245.917836947351	-6.29168157737399e-06	0.0014426857881247	0.0655367186542884	0.999764251973041
DNMT3B	586.337918902669	-1.16016333430731e-05	0.00144270488739528	0.0655600483226375	0.999764251973041
PTGS2	17.2044888971311	2.22605545871102e-06	0.00144269393142589	0.0656478991737748	0.999764251973041
CYFIP2	1356.01993351009	-7.22545797679825e-06	0.00144268284932915	0.0656748837430912	0.999764251973041
PLEKHA6	82.3284676529961	6.41901790376196e-07	0.00144269131118111	0.0656802847517364	0.999764251973041
CDC42EP1	2166.52984604091	8.79529991151354e-06	0.00144267703828082	0.0658325107885922	0.999764251973041
AVL9	983.545958773312	8.97914197297249e-06	0.00144269357002761	0.0659233576765985	0.999764251973041
RIPPLY2	14.6573559229846	1.96892035119171e-06	0.00144269373150344	0.0660125477413576	0.999764251973041
NRG3	65.2274523051911	3.85935265076544e-06	0.00144269026284706	0.0660402498130715	0.999764251973041
MRPL34	285.175861592501	-7.1851667194022e-06	0.00144268288748402	0.0661660948831846	0.999764251973041
MARCH9	189.21820078267	-5.10060951597635e-06	0.0014426889809677	0.0663099940162259	0.999764251973041
HSD17B2	2.1918638761093	4.26444802011933e-07	0.00144269503861539	0.0663466309416661	NA
SH2D3C	30.6404078764131	-4.18199200555959e-06	0.00144269461189786	0.0663578074871692	0.999764251973041
ANXA4	533.471592643062	-7.74553291329686e-06	0.00144266928127351	0.0664039574405346	0.999764251973041
ZDHHC5	2187.29778889574	1.22141113263451e-05	0.00144265968620899	0.0666332018802164	0.999764251973041
PTCD1	342.634259210264	8.03545787824792e-06	0.00144267981621199	0.0667821086258673	0.999764251973041
OASL	38.128964267604	3.74330237536553e-06	0.00144269234756384	0.0669593210757408	0.999764251973041
CADPS2	184.423749943114	-7.09445735913939e-06	0.00144268756982824	0.0669721747822665	0.999764251973041
TEAD3	796.254503017994	9.41820108613099e-06	0.00144267397880229	0.0671427170464748	0.999764251973041
MUL1	596.059149673518	9.92357386295825e-06	0.00144267159033208	0.0672180270711956	0.999764251973041
AAED1	383.506709668489	6.5403566408848e-06	0.0014426849330534	0.0673028703759912	0.999764251973041
CHKB-CPT1B	212.739083619004	-6.71656982911847e-06	0.00144268152492252	0.0673885812289392	0.999764251973041
EXT1	6912.48986284173	8.12558004321407e-06	0.00144267942085866	0.0673947308394679	0.999764251973041
PAX7	189.451257240488	-5.6328930667556e-06	0.00144268439864056	0.0675182536498132	0.999764251973041
SMC5	1425.09451925788	7.2352071210372e-06	0.00144268263932187	0.0676418882688817	0.999764251973041
ZSCAN5A	258.407041925035	-5.62483247081138e-06	0.00144267830187704	0.0677318100329449	0.999764251973041
MUC12	35.0629885397128	2.88009916643216e-06	0.00144269314354719	0.0678404720169667	0.999764251973041
KMT2A	1495.81292324628	-7.24644417715223e-06	0.00144268242567563	0.0678622310184036	0.999764251973041
AL008729.1	9.45176229689367	1.59136130414025e-06	0.00144269449200074	0.0680688041649037	NA
EGR1	773.417681636253	-4.10862557665172e-06	0.00144269108739159	0.0681877508137785	0.999764251973041
GHR	145.245549972234	-6.68800601270265e-06	0.00144268705127308	0.0682062464495135	0.999764251973041
NUDT4	1012.20571977986	8.05063363997272e-06	0.00144267947625099	0.0682556057228012	0.999764251973041
AC021683.2	66.5979475076089	-3.10422926324652e-06	0.00144269280924738	0.0684054713442761	0.999764251973041
RASGRF1	160.488098293431	8.32346215012779e-06	0.00144269889894641	0.0685434623448021	0.999764251973041
TMEM108-AS1	3.29542782879057	9.02010616028337e-07	0.00144269492929704	0.0687391220059412	NA
SNRPA1	1372.13327749488	9.58934214232397e-06	0.0014426727656675	0.0687463007849925	0.999764251973041
SLC16A12	18.6388399104845	-1.73239488096724e-06	0.00144269442987122	0.0688713705052113	0.999764251973041
AL355512.1	5.63524813386284	1.00862035700658e-06	0.0014426948419907	0.0689211389594893	NA
PPM1F	1449.36565803858	1.0950921130241e-05	0.00144266585083404	0.0689723937553881	0.999764251973041
AC105020.4	27.6987768583337	1.39910644197008e-06	0.00144269467998067	0.0690696622690981	0.999764251973041
TRIM72	1.75018691964121	5.16192524252169e-07	0.0014426950174003	0.0691661359602645	NA
RBM24	234.298650285554	5.69041850346405e-06	0.00144268716317948	0.0692193092405887	0.999764251973041
GCOM1	33.3541248782954	2.36027633959166e-06	0.00144269322190865	0.0693274799709791	0.999764251973041
ANGEL1	399.637161029402	-8.72413021248171e-06	0.00144267628936699	0.0693603452118398	0.999764251973041
CELSR2	997.345003447337	-5.43623512107989e-06	0.00144268786217146	0.0695370327164969	0.999764251973041
CD109	1947.19675246192	-8.31099263894042e-06	0.00144267797318587	0.0697949990127359	0.999764251973041
KLHL24	110.169057739427	-3.05151514487862e-06	0.00144269040341302	0.0700988940071043	0.999764251973041
CSMD1	305.154860990021	7.33268409597789e-06	0.00144268181326083	0.0701089084826248	0.999764251973041
DTX2P1	12.5609544836222	-1.89262074106499e-06	0.00144269423120593	0.0703277532663591	0.999764251973041
ACOT13	162.074381937556	-5.94270708451452e-06	0.00144268630119852	0.070582194701958	0.999764251973041
CAMK2G	2356.62363541545	-9.27543778420889e-06	0.00144267350874249	0.0708071523529779	0.999764251973041
RTTN	245.636586670011	-5.9604415596263e-06	0.00144268040765603	0.0708201268135472	0.999764251973041
AC004816.1	25.2941209180577	-2.78215084789233e-06	0.00144269317362629	0.070924615590487	0.999764251973041
NETO1	423.53447234517	4.75335848749439e-06	0.00144268956358952	0.0709469340540058	0.999764251973041
RAB27B	64.1336607530951	-2.50591106491439e-06	0.00144269353908668	0.0709711107440465	0.999764251973041
AC010507.1	33.2281675690781	-3.34369066719922e-06	0.00144269244360716	0.0710855771869002	0.999764251973041
PITPNB	5512.2663120502	9.63607046132234e-06	0.00144267188812428	0.0712271980354496	0.999764251973041
ADAM19	5312.76755227102	9.35235770911759e-06	0.00144269618895223	0.0713136465685338	0.999764251973041
FAM13C	25.8427323788586	-2.46605126347285e-06	0.00144269357421366	0.0713667989918013	0.999764251973041
SLCO3A1	358.635092040197	-7.89384728075208e-06	0.00144268174060375	0.0716071479510371	0.999764251973041
SPTBN1	7957.92946737398	-1.136141121178e-05	0.00144266227731243	0.0716479224431749	0.999764251973041
NLN	2847.87780183095	-1.17440431626595e-05	0.00144265993635654	0.0719794195603531	0.999764251973041
C6orf118	14.1843538166492	2.19400683401831e-06	0.00144269389732223	0.0719891629516822	0.999764251973041
CEP192	4301.82284031762	-1.08124573522248e-05	0.00144265198203035	0.0720065712803551	0.999764251973041
CNNM2	360.553616988042	-7.32357041740362e-06	0.00144268262821454	0.0720753479414057	0.999764251973041
PCED1B	7.77275287080432	-1.35525994052558e-06	0.00144269463710073	0.0721311123460656	NA
POLR3G	609.160747043447	5.9812312179333e-06	0.00144268613641618	0.0721896966850104	0.999764251973041
NLRP10	18.8235230654892	1.85313093385231e-06	0.0014426942512291	0.072376372217615	0.999764251973041
IL1RAP	532.550860395711	7.60957421170461e-06	0.00144267961805341	0.072485682098553	0.999764251973041
AC004224.2	2.53235590063278	-6.77869516243489e-07	0.00144269496428035	0.0725460158500538	NA
RNASEH1P1	271.120588792717	-6.04881167376062e-06	0.0014426857424724	0.0725970609731342	0.999764251973041
GPAT4	2438.75682559878	8.40356330121397e-06	0.00144267710855711	0.0728478301939761	0.999764251973041
THAP2	36.6557980225572	3.31100213422734e-06	0.00144269230959912	0.0728927608809439	0.999764251973041
CAP2	573.11985459773	-8.85216128970186e-06	0.00144267489539167	0.0729671533944193	0.999764251973041
CLK1	484.353857867783	-7.62618784590219e-06	0.00144268010935879	0.0729901320610274	0.999764251973041
MYOF	1879.7922679615	-6.97077161927754e-06	0.00144268263109606	0.0729901603117226	0.999764251973041
RNF145	2533.77490232402	9.66448287760916e-06	0.00144267122639191	0.0730126576141207	0.999764251973041
SLC27A3	220.168696740968	-4.75787741911813e-06	0.00144268926540439	0.0730548288628644	0.999764251973041
FBXO31	737.468261136108	9.29046654006494e-06	0.00144267299981285	0.0730557810134358	0.999764251973041
GSE1	1303.27675138011	2.69980949547488e-06	0.00144267180936003	0.073256485369452	0.999764251973041
MN1	1075.77043940247	-1.00581384805499e-05	0.0014426807133973	0.0733728114109156	0.999764251973041
UXS1	1576.79964243699	1.15101485708948e-05	0.00144266098061493	0.0733938213514768	0.999764251973041
PPFIBP2	119.790962936937	-4.66226483368572e-06	0.0014426894687536	0.0734615501445248	0.999764251973041
LTBP2	4694.09861239163	9.36382406227815e-06	0.00144267258306018	0.0735290866719459	0.999764251973041
AC074117.1	131.672225106423	-1.71982436122649e-05	0.0014427395918057	0.0736876719598051	0.999764251973041
PLOD2	2943.90419752708	4.45826494654148e-06	0.00144269010953403	0.0737563984151208	0.999764251973041
ALPK1	87.5961044614962	-3.36587901631048e-06	0.00144268722189939	0.0737583823000921	0.999764251973041
RRP7A	2641.15971407654	-1.81231309290725e-05	0.00144271901873675	0.0739564740528204	0.999764251973041
DICER1-AS1	8.56257990096982	-1.6410106899285e-06	0.00144269441573392	0.0739652704391476	NA
SSR3	7197.23756241953	4.26207438266956e-06	0.00144269052201503	0.0740734891816579	0.999764251973041
TLR5	6.14914553716585	9.62558208580662e-07	0.00144269458078084	0.0740986172492492	NA
USP49	308.459793815219	-7.50399970244492e-06	0.00144268036377368	0.0741124165785826	0.999764251973041
AL928654.2	23.2470881938947	-2.70976222469226e-06	0.00144269295864072	0.0741974270432584	0.999764251973041
DCLK1	314.314192821127	5.12655620539486e-06	0.0014426883562794	0.0743127712844678	0.999764251973041
POU2F3	5.17053837041166	4.12425949637927e-06	0.0014426974989735	0.0745591716264318	NA
GALNT9	36.1773534575797	3.29463189597988e-06	0.00144269220711781	0.074636046534436	0.999764251973041
ANKRD13B	260.513662527884	6.29597533477306e-06	0.00144267952921734	0.0746387649654304	0.999764251973041
IL32	1521.76729723431	9.67203183253272e-06	0.00144267071845328	0.0746725802813961	0.999764251973041
CCND3	1021.68188886705	1.02829597138199e-05	0.00144266745514204	0.074778023230219	0.999764251973041
AC023024.1	2.87217236910605	6.74450857340975e-07	0.00144269495456211	0.0747791626996167	NA
SUGP2	1964.44007771554	-1.03772376140811e-05	0.00144266672530995	0.0748453378136202	0.999764251973041
LCORL	249.397012525434	-6.32883863379384e-06	0.00144268453502776	0.0750165024585504	0.999764251973041
AC005786.3	40.2245642785903	2.84911970538532e-06	0.00144269302182642	0.0750668665238544	0.999764251973041
CARD6	81.7139499828285	-4.47143826496717e-06	0.00144268982290811	0.0751576354455977	0.999764251973041
KPNA4	3359.02638922338	8.39528567244449e-06	0.00144267667345571	0.0752177262048888	0.999764251973041
HLA-DQB1	27.1604123490562	2.78073924135461e-06	0.00144269309505367	0.0753057318994434	0.999764251973041
ZNF469	364.579749863717	3.71866436423301e-06	0.00144269163694338	0.0753072481282913	0.999764251973041
AC009139.2	5.06066778736898	-1.17612861364951e-06	0.00144269475651011	0.0753694371706033	NA
NBEAL1	397.488065789724	-8.1665989248249e-06	0.00144267653789715	0.0754156404079608	0.999764251973041
PIFO	23.1298150997217	-2.61183890102467e-06	0.00144269329976466	0.0755592199984402	0.999764251973041
MYEOV	6697.27494995093	-4.14650334094177e-05	0.00144293191511422	0.0757237241715685	0.999764251973041
CGB7	65.0740299901628	4.25275931779726e-06	0.00144269033493046	0.0757794586499174	0.999764251973041
ZBTB44	818.728177261248	-8.48777414067634e-06	0.00144267592197142	0.0758236961217915	0.999764251973041
KCTD7	523.055638150308	-5.2946800013376e-06	0.00144267148819748	0.075890785447658	0.999764251973041
MEF2C	15.9210275058106	1.92384496283164e-06	0.00144269413227055	0.0759115549832186	0.999764251973041
PRKCD	748.610760621638	7.17644721922947e-06	0.00144268155081721	0.075931976751776	0.999764251973041
HUNK	544.589311802997	7.69708855905385e-06	0.00144267943906451	0.0759974220594656	0.999764251973041
RTKN	434.790480354753	7.52508897090801e-06	0.00144268013143182	0.0760645181943572	0.999764251973041
ENC1	3147.99010273878	6.10077551679362e-06	0.0014426853529338	0.0761439417973351	0.999764251973041
DCAF12	1644.55236183888	1.08267030929897e-05	0.00144266395539654	0.0761840941394576	0.999764251973041
BACH2	53.2485714161703	-2.63203897091729e-06	0.00144269324602022	0.0762200316583744	0.999764251973041
DIO2	146.706333196958	-4.30127360661871e-06	0.00144268531493468	0.0762388051715086	0.999764251973041
FBXO32	103.72005498346	3.07103517458201e-06	0.00144269269387379	0.0762967641957919	0.999764251973041
PTPN22	2.49749007552523	4.06642229936527e-07	0.00144269503354563	0.0764041788842706	NA
NFKB2	1749.88961264545	1.52287353700362e-06	0.00144267851891198	0.0764605630583139	0.999764251973041
FBXO33	293.41723040295	6.65134075835197e-06	0.00144267602185804	0.0765064776629296	0.999764251973041
FGF12	100.094766050241	-4.1562315234199e-06	0.00144269048015684	0.0765789145049238	0.999764251973041
IL17RD	201.311408033949	-1.18159569166003e-05	0.00144270598152206	0.0767362578675874	0.999764251973041
CDCA2	1798.16953278697	-9.04286466155388e-06	0.0014426730874513	0.0767984414576165	0.999764251973041
APTX	1023.3314034398	1.65545592316278e-05	0.00144269670580089	0.0768459486734881	0.999764251973041
UBE2Q1	2121.11764567739	6.99875192112341e-06	0.00144266236007927	0.0768706784124811	0.999764251973041
AL035458.1	64.3730994335372	4.117657458426e-06	0.00144269058520303	0.0768860938951558	0.999764251973041
GSG1	39.2322755183122	-4.72826969246454e-06	0.00144269441857046	0.0768994972809032	0.999764251973041
DMPK	373.827943446904	-5.91695288717968e-06	0.00144268651844349	0.0769438990509551	0.999764251973041
LSM14B	2024.8855696153	-1.04095859950012e-05	0.00144266579460969	0.0771290899253611	0.999764251973041
HSF2	572.152793762292	-6.14994037141954e-06	0.00144267979242951	0.0771597244337076	0.999764251973041
AC006058.4	9.93895293215484	-1.62988789363644e-06	0.00144269439716801	0.0772943565015446	NA
FAM196B	120.397958232833	3.56109127901037e-06	0.00144269177269244	0.0773466951963419	0.999764251973041
BTBD19	122.562997425369	-4.17569633938089e-06	0.00144269042128971	0.0773634805562432	0.999764251973041
CADM3	433.396262953809	-8.90716275023279e-06	0.0014426768195326	0.077421761503418	0.999764251973041
LYSMD2	149.661508695873	4.76255364329242e-06	0.00144268918256507	0.0776027787495494	0.999764251973041
PLEKHG3	2683.04354165514	1.2406984302726e-05	0.00144269077869629	0.0778314483279766	0.999764251973041
RNF8	846.353792386392	1.02937393291571e-05	0.00144266640461491	0.0778491772484648	0.999764251973041
NPY1R	17.530885176454	-2.11047953696928e-06	0.00144269390424853	0.0779961883028304	0.999764251973041
HSDL2	1043.32364280545	1.62733797706377e-06	0.00144265194026238	0.0780333539220763	0.999764251973041
HIST2H2BC	13.8718853379799	-1.83877771594867e-06	0.00144269419079798	0.0780570024455247	0.999764251973041
RAD21	12612.7406720093	-3.27105841682928e-05	0.00144281223398678	0.0781250110954821	0.999764251973041
GLCCI1	91.4602498419296	-3.03236262167132e-06	0.00144269227524778	0.0781543565314973	0.999764251973041
MDGA2	123.296927392353	-4.05959638118822e-06	0.00144269069648511	0.0781914624152366	0.999764251973041
LMBR1L	216.46201694595	-5.52992168547868e-06	0.00144268672843997	0.0782102268275166	0.999764251973041
CLDN1	346.101580105463	5.12799156406132e-06	0.00144268804847973	0.0782801999056453	0.999764251973041
FAM53C	1278.86224440038	-1.01590440426782e-05	0.00144266679531494	0.0783459543293843	0.999764251973041
ZNF283	1399.41331790241	-2.83914784842491e-05	0.00144279999009589	0.0785277137458412	0.999764251973041
TSTD1	214.435924413168	7.41561911696834e-06	0.00144268550803163	0.0786956891105091	0.999764251973041
RECQL5	343.709571641088	-7.30661190611142e-06	0.00144267947147633	0.0788242562757152	0.999764251973041
DPYSL5	445.403401823701	-6.458526182399e-06	0.00144268622837766	0.0788930018713446	0.999764251973041
DBNDD2	614.907382567905	7.33305292040026e-06	0.00144268042953305	0.07889429932605	0.999764251973041
AC239804.1	7.43732004493472	1.37566774916985e-06	0.00144269460367084	0.0789353985275311	NA
HGF	2.91261741732292	8.04421966074367e-07	0.0014426949044121	0.0790801879545172	NA
PPP2R3C	386.526319295562	8.13137855071678e-06	0.00144267694871441	0.0791915154946457	0.999764251973041
PPP1R14C	625.098493057802	6.54772907322547e-06	0.00144268339119122	0.0792653063620204	0.999764251973041
SATB2-AS1	2.24225344486434	-5.89428698365686e-07	0.00144269495080451	0.0794309157079997	NA
PIK3CA	973.207364404322	7.16040541899682e-06	0.00144267532918145	0.0795107214873576	0.999764251973041
ARNTL2	3272.51965230042	4.74625285075459e-06	0.00144268894957099	0.0795243010938575	0.999764251973041
BBS5	209.866746239914	4.24492810901534e-06	0.00144269019773242	0.0795739447036624	0.999764251973041
LRRIQ1	18.947038250727	-2.0887330640416e-06	0.00144269396776201	0.0796982638768984	0.999764251973041
STAT3	2278.42968515076	-8.27251748407046e-06	0.0014426760797537	0.0797618060410027	0.999764251973041
AC092807.3	111.62980818937	4.08033890004589e-06	0.00144269067883806	0.079922054811026	0.999764251973041
BRD3	486.119764299302	-8.26086522978023e-06	0.00144267607526925	0.0799837541263585	0.999764251973041
SERPINA1	1036.08269201895	2.32405119305643e-06	0.0014426937152639	0.0800316694609056	0.999764251973041
ZBTB2	1270.82431654079	9.01091285807038e-06	0.00144267261367072	0.0800985202039824	0.999764251973041
MMP2	3457.5707442237	5.71172537675688e-06	0.00144268616595277	0.0801935389187096	0.999764251973041
DMKN	799.231642522836	8.20241845894279e-06	0.0014426830678099	0.0802027546386586	0.999764251973041
CDC42SE1	2986.6688327758	8.99250279528566e-06	0.00144267268250992	0.0803218771673753	0.999764251973041
NCOR1	2234.63814241431	-1.07795468173375e-05	0.00144266250133669	0.0804818883315967	0.999764251973041
CENPF	8090.80383313757	-8.94124373625838e-06	0.00144267266100834	0.0805912266005584	0.999764251973041
FRG1	428.499306890866	4.6795674966785e-06	0.00144267790229055	0.080629685056396	0.999764251973041
ADCY1	440.919958194758	-8.84663562288588e-06	0.00144268116653637	0.0806831555327749	0.999764251973041
SEPT5	2899.23120198283	6.62811685953767e-06	0.00144268438046588	0.080714966604099	0.999764251973041
GLI4	298.342258366744	-6.19301775995012e-06	0.00144268586283465	0.0807362696004717	0.999764251973041
RND3	1585.62509982896	5.13974414035733e-06	0.00144268783488906	0.080828609657321	0.999764251973041
CXCL3	6.81141189795313	1.61507421028296e-06	0.00144269483855444	0.0808682379718692	NA
TET1	177.2812435049	-6.20182645329756e-06	0.00144268824836509	0.0809169434737518	0.999764251973041
ODC1	15645.09183211	6.54632815520899e-06	0.00144268322626791	0.080988039287917	0.999764251973041
HYDIN2	6.26521386513342	-1.20994724673267e-06	0.00144269462643558	0.0810961168487684	NA
RNF25	506.944145106971	2.02904167646853e-06	0.00144267773621572	0.081156536738225	0.999764251973041
RGS16	92.4087762802857	4.06016741382505e-06	0.00144268895182065	0.0812025209278191	0.999764251973041
DNTTIP2	2660.82063008724	9.85002243480299e-06	0.00144266789308714	0.081251308997546	0.999764251973041
SMAD1	230.827808225561	6.90573304612061e-06	0.00144268170206637	0.0812666634062257	0.999764251973041
FAM171B	339.984966795368	-7.8928084210886e-06	0.00144267750033331	0.081316233609712	0.999764251973041
MAP2K5	203.013281782306	-6.16534865537416e-06	0.00144268433868716	0.0813485782979423	0.999764251973041
AL049839.2	33.3553261761736	4.5071746561329e-07	0.0014426931656696	0.081377529176049	0.999764251973041
GTF2IP4	1078.0162445458	-6.45541132671069e-06	0.00144268335708753	0.0813787812986783	0.999764251973041
TSPAN12	98.6407739948781	3.55132938479135e-06	0.0014426916410912	0.0815414490076584	0.999764251973041
RHOBTB3	5375.78321356669	-4.89424480092984e-06	0.001442688379612	0.0815635478708311	0.999764251973041
TTK	977.798424222582	-1.47305853168751e-05	0.00144270074792378	0.081587624349595	0.999764251973041
LINC02474	18.7163744243687	-2.34001475299082e-06	0.00144269356584472	0.0816267699984335	0.999764251973041
SLCO1A2	19.6446786675413	-2.08867000764572e-06	0.00144269384327127	0.0816600133643133	0.999764251973041
RAB22A	1684.74823415299	8.69717425687591e-06	0.00144267381600102	0.0816845275876106	0.999764251973041
RN7SL2	574.52250670174	4.91510930685767e-06	0.00144268835915913	0.0821133205788279	0.999764251973041
NACC2	641.831582913172	-2.68124125614314e-06	0.00144267067183638	0.0821941265918407	0.999764251973041
SIPA1L1	1802.26119667189	9.76039488724236e-06	0.00144266808852367	0.0822534362049243	0.999764251973041
FGF1	1453.28145906193	1.64356413853329e-06	0.00144269442288872	0.0823732074804067	0.999764251973041
AC171558.1	57.723017496725	-4.01673996930969e-06	0.00144269049137592	0.0823834915767799	0.999764251973041
NFAT5	1129.9106167963	-8.76997257681038e-06	0.00144267311181299	0.0824224858766373	0.999764251973041
CDKL2	7.5858922902557	-1.35671906099132e-06	0.00144269458286746	0.0824300332901255	NA
RNF111	1062.74193308034	8.39316577216199e-06	0.00144267510266749	0.0824369701186214	0.999764251973041
AC092384.3	2.51424509493178	-4.29951959073225e-07	0.00144269502970688	0.082497517678732	NA
LPIN2	2311.92924830485	-1.85724336655299e-05	0.00144272279128854	0.0826941658457769	0.999764251973041
GPR162	399.611834889598	-4.04757112800437e-06	0.00144269046558992	0.0827261123557249	0.999764251973041
POM121C	2048.08973168293	1.09515600295481e-05	0.00144266082908566	0.0828860487655439	0.999764251973041
EXOC6B	880.338778216753	-6.87941527301971e-06	0.00144268148671304	0.0831439715855024	0.999764251973041
GABBR1	630.730016295032	-6.05663823228582e-06	0.00144268281276128	0.0832417488336098	0.999764251973041
CDC37L1-DT	3.07629940759987	-7.80323654466284e-07	0.00144269494410173	0.083337240504985	NA
AC073195.1	7.52508481122893	-1.48748411183586e-06	0.00144269446940792	0.0833555089783474	NA
POLR1C	859.971461811909	4.59948652143221e-05	0.00144302116804269	0.0834127358461218	0.999764251973041
PCSK7	642.812136371993	8.71096738943554e-06	0.00144267329237913	0.0835691905401792	0.999764251973041
PIGCP1	95.0543835868477	-4.41693298147718e-06	0.00144268945260489	0.083929229352684	0.999764251973041
AXL	11440.5611477073	1.1753265420436e-05	0.00144265517283636	0.0839936969536619	0.999764251973041
NR3C2	53.0077897133225	-3.57974654702148e-06	0.00144269175507725	0.0841321534534174	0.999764251973041
COL5A3	668.848599593899	4.5093283203046e-06	0.00144268931313813	0.084146561833515	0.999764251973041
MID1	20.3411156143354	-3.06286855895415e-06	0.00144269424990094	0.0843048939623796	0.999764251973041
LIMA1	4723.90820560401	4.81120377651945e-06	0.00144268851881533	0.0843113546069916	0.999764251973041
ARL17A	559.662861320762	-4.81984169199344e-05	0.00144307593131372	0.0844124268507818	0.999764251973041
AP3B2	39.3466966032905	2.34942478246998e-06	0.00144269161577585	0.0844510463096905	0.999764251973041
WNT5B	181.112780989933	5.01047402274679e-06	0.00144268920470471	0.0845629616404577	0.999764251973041
VGLL4	296.982604765395	2.54128859673954e-06	0.00144267677937579	0.0845933891492988	0.999764251973041
ZFPM2	269.301221999391	3.82845767602221e-06	0.0014426909309593	0.084886366995845	0.999764251973041
C5orf24	1643.87984495943	-1.00032832386742e-05	0.00144266570479173	0.084929058559344	0.999764251973041
DOC2B	9.946608115158	1.3973314156167e-06	0.00144269447135437	0.0849355284487281	NA
ARVCF	1071.81443182836	-4.01804759580246e-05	0.00144294861686707	0.0850008203119868	0.999764251973041
CERS5	709.547613774525	9.33682654100302e-06	0.00144266962263544	0.0850593154555403	0.999764251973041
MYO9B	2022.42381286265	3.43294052353924e-05	0.00144286247102958	0.0851051469952098	0.999764251973041
FOXF1	182.489779300762	6.08643230942644e-06	0.00144268432841363	0.0851886652872107	0.999764251973041
KIF11	3487.34828656974	-1.06937903305891e-05	0.00144266140730725	0.0852570077350897	0.999764251973041
NFASC	978.028313910032	7.30109800307303e-06	0.00144267954017274	0.0853216225430808	0.999764251973041
TLE3	1377.0244914778	7.91111533663347e-06	0.00144267682659604	0.0854105507332452	0.999764251973041
TMEM120B	1063.058386901	4.88480627854892e-05	0.00144307731740638	0.085453447280857	0.999764251973041
PARP9	517.31435403867	-5.65869267218966e-06	0.00144268728221234	0.0854586454901701	0.999764251973041
CBLN4	8.62357862600637	1.44969756719215e-06	0.00144269453141442	0.085461520068681	NA
OCIAD2	2342.30298486333	5.7026364847545e-06	0.00144268566397278	0.0855103328332756	0.999764251973041
ANTXR2	555.645098021956	1.57781591750191e-06	0.00144269445419343	0.0856761229079994	0.999764251973041
UBE2SP1	54.3296849936689	3.74322203582449e-06	0.00144269263090819	0.0856979427349013	0.999764251973041
NOLC1	5344.68311140176	1.00349547573815e-05	0.00144266552722811	0.0857196123131345	0.999764251973041
KIFC3	2123.08558588587	8.48902488198249e-06	0.00144267397284991	0.0857359623925681	0.999764251973041
CYP2B7P	2.5196913744878	-2.11069686474136e-07	0.00144269494971394	0.0857695812665592	NA
RPL32P3	107.815157548842	-4.70234333952667e-06	0.00144268855639151	0.0858747053581794	0.999764251973041
PNRC2	1623.13513380782	-1.06492294727926e-05	0.0014426614182077	0.0858771148901929	0.999764251973041
DDB2	1404.15203841517	-8.85400835794349e-06	0.00144267186073867	0.085944262053491	0.999764251973041
MCAM	4971.64509886563	9.39954480223926e-06	0.00144266902158308	0.0861794925081086	0.999764251973041
ZBTB5	1244.31008723512	-3.13995079774215e-05	0.00144281388705723	0.0863802373732736	0.999764251973041
LMO7	1525.87290196636	-1.4109173289155e-06	0.00144266532798436	0.0864644028046965	0.999764251973041
ST3GAL6	86.8281917460194	2.58266968606615e-06	0.00144269316924656	0.0866408255853453	0.999764251973041
INAFM2	102.381640128521	3.9139025426046e-06	0.00144269127818639	0.086657630921184	0.999764251973041
ZNF248	340.863929569355	-7.3917137216333e-06	0.0014426787011186	0.0867931434469691	0.999764251973041
MKI67	8361.09588862918	-9.89644311929355e-06	0.00144266571705944	0.0869415634720643	0.999764251973041
ACSL4	1504.60410041322	7.52579823665296e-06	0.00144269506183423	0.0869935294677167	0.999764251973041
DUOX2	7.58925267332122	-1.45311186652653e-06	0.00144269448070005	0.0871431778542787	NA
FKBP5	1071.98595754871	8.05849514144513e-06	0.00144267574557503	0.0871497331788371	0.999764251973041
PMAIP1	1851.99972475473	6.06235947814767e-06	0.00144268423046682	0.0871574018013306	0.999764251973041
SREK1IP1	428.283552986464	6.42041273014289e-06	0.00144267844153383	0.0872658194050792	0.999764251973041
AP000347.2	77.8399634110607	-4.45059232510031e-06	0.00144268899618519	0.0873847718300003	0.999764251973041
AP001528.1	4.2875413867677	-9.33954316734765e-07	0.00144269483160702	0.0877356353807023	NA
FNBP4	1269.6041247483	-4.32140167232891e-05	0.00144298482651336	0.0877390389682665	0.999764251973041
SLC16A9	272.892530815182	2.71793653934914e-06	0.00144268837552477	0.0878354629486918	0.999764251973041
ACCS	72.1718681285247	-4.53943620241861e-06	0.00144268886229622	0.0880070076878219	0.999764251973041
KRT80	10953.243324729	-8.65079525578362e-06	0.00144267239186769	0.0881500431819777	0.999764251973041
AL355802.2	3.24339999770157	-7.58068874571404e-07	0.00144269492145454	0.0882026276166717	NA
RIC8B	228.638253103607	8.17636887416973e-06	0.00144269307352313	0.0882878469433133	0.999764251973041
GAB2	281.312882604057	-6.74449383477524e-06	0.00144268126812922	0.0882932012239459	0.999764251973041
KIF1B	2205.19350219403	7.92729860886428e-06	0.0014426735689988	0.0883724756495482	0.999764251973041
CDCA3	1666.89559113933	-7.49743024463594e-06	0.00144267800776933	0.0884935899472901	0.999764251973041
NHLRC1	14.0558885941674	1.96960594848738e-06	0.00144269394928791	0.0885745982848538	0.999764251973041
TTC39A	138.779087731318	-4.77944377518809e-06	0.00144268819958555	0.0885810222012312	0.999764251973041
TMEM161B	243.529952532297	4.93854941034575e-06	0.00144268778183596	0.0885892720064665	0.999764251973041
CCNE1	3366.02161334028	1.14664581327888e-05	0.00144265523758361	0.088695324499925	0.999764251973041
ARHGAP40	16.6328404883463	1.96105974073577e-06	0.00144269394533155	0.088713112857293	0.999764251973041
CIP2A	2925.39595690356	-6.11551925614025e-06	0.00144268371986035	0.0887251673922184	0.999764251973041
AC006262.2	13.2206566019904	-1.90167508176834e-06	0.00144269400532351	0.0888074612765774	0.999764251973041
ZNF702P	116.451675112869	-4.43273598655963e-06	0.00144268910469148	0.0889526896311542	0.999764251973041
C2CD2	185.090697976886	3.66382456102828e-06	0.00144268547221094	0.088953827172197	0.999764251973041
RPGRIP1	3.0918185939144	5.64535570622196e-07	0.00144269499050518	0.0892107038616989	NA
CCL3L1	2.79440232187682	7.3471643311969e-07	0.00144269493057278	0.0892431635745629	NA
ZNF135	63.6161002271111	-4.26731557633158e-06	0.00144268950289124	0.0894674243988617	0.999764251973041
PIEZO2	494.960578641748	-3.5527016017997e-06	0.00144269128277213	0.0894737649723163	0.999764251973041
NEK3	233.509775150322	6.51063085060406e-06	0.00144268187875553	0.0896080931820825	0.999764251973041
WHAMM	185.048589430185	5.60315671048247e-06	0.00144268549091928	0.0897679918889357	0.999764251973041
RHOC	4617.9396231109	0.000280496127354759	0.00145671722146141	0.0897699712242917	0.999764251973041
TTC21A	89.3706092414412	-4.79407079268537e-06	0.00144268796861301	0.0899223881415857	0.999764251973041
KRT79	6.82508614783774	1.41724829821816e-06	0.00144269450534342	0.0899448211203572	NA
MCF2L	599.473392437405	7.41908539068545e-06	0.0014426782003355	0.0900586207950676	0.999764251973041
BMP4	901.969563577783	-1.44256715034708e-06	0.0014426945119801	0.0900801498774439	0.999764251973041
RMND5A	618.647043527245	-5.24171901669593e-06	0.00144268662158137	0.0901261801792144	0.999764251973041
SLC37A4	559.049336644666	-7.22581612696836e-06	0.00144267894962133	0.0902131906692661	0.999764251973041
UTP11	1556.2299247609	9.38691878548256e-06	0.00144266797316293	0.090339622681887	0.999764251973041
SALL1	741.545892668835	8.3067086944956e-06	0.00144267383978091	0.0905075245105325	0.999764251973041
CCIN	61.6670263109377	-7.98896290998707e-06	0.00144269839349397	0.0906237758547771	0.999764251973041
LINC01215	2.01775587628753	4.53067008349018e-07	0.00144269502113573	0.0906620656433231	NA
TCAF1	1274.27529673175	-4.1419902169273e-06	0.00144265117760966	0.0906661489216247	0.999764251973041
NF1P6	33.9458593314579	-3.01229451167688e-06	0.00144269241039027	0.0907274850290117	0.999764251973041
AC124068.1	76.5526552432399	4.54964355021581e-06	0.00144268870624089	0.0908714397338991	0.999764251973041
SLU7	861.206552687118	8.7968296576433e-06	0.00144267113685866	0.0909904887919971	0.999764251973041
MUC2	4.279107585327	6.35720717847383e-07	0.00144269501887342	0.091009889834269	NA
CCDC88A	3968.36359111188	-9.98026184034884e-06	0.00144266398991195	0.0910308667253278	0.999764251973041
ACVR1C	17.7205790551164	2.03883288653393e-06	0.00144269382788778	0.0911249953886408	0.999764251973041
ADAM11	359.034527785622	-8.48119321935478e-07	0.0014426834287408	0.0911592006717384	0.999764251973041
HMOX2	1994.27304207981	9.63109891775544e-06	0.00144266627425629	0.0913621792272303	0.999764251973041
DYRK3	478.193731809265	8.70894314448731e-06	0.00144267149093505	0.0914068267720273	0.999764251973041
PITX2	286.955515004384	-3.54521159717211e-06	0.00144269122543525	0.0914922823320808	0.999764251973041
ELK3	3219.71135509378	6.00091667636122e-06	0.00144268398838814	0.091571467462501	0.999764251973041
ESM1	1304.63487605335	9.34178018464815e-07	0.00144269487410336	0.0915957147096313	0.999764251973041
HES1	450.954615091927	-1.93501295953676e-06	0.00144267589177141	0.0918487036147698	0.999764251973041
STBD1	169.08071690366	5.33788158124002e-06	0.00144268548758281	0.0918939302609088	0.999764251973041
SYT16	386.062895228993	-5.46574920709307e-06	0.00144267827998799	0.0919422154713112	0.999764251973041
KIF5A	388.602051571384	-5.50887977035984e-06	0.00144266912579399	0.0919895660312905	0.999764251973041
KIF20B	1779.58985163252	-8.85339221504016e-06	0.00144267039895019	0.0920037931870709	0.999764251973041
NOL9	809.734429818907	9.3157163361833e-06	0.00144266792878262	0.0920165317422834	0.999764251973041
ARPC5L	1113.84807550818	9.47619858697475e-06	0.00144267597139009	0.0920832591049024	0.999764251973041
TMEM255A	311.119210630678	-3.47300576037335e-06	0.00144269135301171	0.0921747459017988	0.999764251973041
FZD4	572.7988334763	-7.12262795472074e-06	0.00144267630423633	0.0922262287892126	0.999764251973041
EMILIN2	744.681955580667	9.53850462808054e-06	0.00144266972028878	0.0922706417085213	0.999764251973041
RAB3A	14.3507443193701	-1.61441934357235e-06	0.00144269427834822	0.0922878440728166	0.999764251973041
AC008013.1	4.38058117332753	-7.57711535879045e-07	0.00144269493639694	0.0923125621070162	NA
USP30	144.422295489172	-5.49051755239954e-06	0.00144268553781287	0.0923808212239761	0.999764251973041
RIMS3	531.93057222827	-4.78534857183059e-06	0.00144268791792857	0.0924055265242009	0.999764251973041
KCNMA1	553.485165478597	1.21683069714617e-05	0.00144269034155967	0.092604978184232	0.999764251973041
DIAPH1	4887.10579357122	1.05345019237944e-05	0.00144266015356494	0.0926675437296225	0.999764251973041
CIRBP	1242.61775000272	8.71206899670324e-06	0.00144267122621168	0.0927004558786362	0.999764251973041
NBPF12	541.596102754169	-4.94603043466554e-06	0.00144267242690866	0.0927079908245974	0.999764251973041
AC005537.1	9.73645396643198	-1.54527546603013e-06	0.00144269431721907	0.0927616757019493	NA
WDR97	22.8550168739651	-2.5006789194917e-06	0.00144269324679396	0.0927971657192096	0.999764251973041
CINP	401.927639176942	7.53310720116892e-06	0.00144267720580515	0.0928325981829001	0.999764251973041
C18orf25	1261.34608573884	9.89787068801686e-06	0.00144268765901186	0.0931481573783365	0.999764251973041
PXN	4258.87081522812	0.000133451643369511	0.00144578081297426	0.0931595648293999	0.999764251973041
ZNF569	308.883543796032	4.28473280585096e-06	0.00144268772570741	0.0933445148554882	0.999764251973041
TBC1D2B	1121.91913762704	6.13792281846473e-06	0.0014426832379852	0.0934207442790181	0.999764251973041
HNRNPA1P7	10.6923450641486	1.09636532745352e-06	0.00144269473476357	0.0934781481903157	NA
KLF15	5.11459521221385	-9.01221333235542e-07	0.00144269486160806	0.0935388467509787	NA
SUSD5	1336.05828595477	7.42909994759733e-06	0.00144267763840376	0.0935470615173007	0.999764251973041
MXD3	480.266123654202	-3.57092883825322e-06	0.00144269006266524	0.0936314093224283	0.999764251973041
GK5	389.501939492681	-5.49401882520701e-06	0.0014426811520586	0.0936390984008376	0.999764251973041
HPS4	2930.58563548329	-1.12227232219743e-05	0.00144265475100472	0.0936775963180809	0.999764251973041
POGZ	2631.18531126741	-1.04038652148223e-05	0.00144266037315919	0.0938346820260525	0.999764251973041
PIP4K2A	990.240953629592	7.87710070252398e-06	0.00144267537327073	0.0938788575494781	0.999764251973041
KLF12	200.851168696149	6.3214727037718e-07	0.00144267577086053	0.0939788062744576	0.999764251973041
AL606469.1	2.49785480356051	-6.23877808409444e-07	0.0014426949578333	0.0941361991225353	NA
WNK3	327.232323577191	-6.65278053911073e-06	0.00144268087223629	0.0941427102344746	0.999764251973041
WHAMMP2	32.8932253188413	-6.27003849023257e-06	0.00144269794873332	0.0941846037020357	0.999764251973041
LRFN4	879.775465649738	6.57147297054041e-06	0.00144268112524034	0.0941928613131613	0.999764251973041
LINC01431	2.25138919605418	-5.33212962384018e-07	0.00144269499807672	0.0942623719125643	NA
TTC4	1181.66670057423	8.72690570111823e-06	0.00144267076941659	0.0942718557309968	0.999764251973041
TRPM4	413.791591015511	-6.90161312531015e-06	0.00144267973888409	0.0944847209088653	0.999764251973041
EPN3	65.9280149653636	-2.5865062927098e-06	0.00144269299439273	0.0945992092451414	0.999764251973041
PTDSS1	2397.1620082897	7.10043997511847e-06	0.00144267897885426	0.0946656902847817	0.999764251973041
PKD1P1	279.383237638854	-5.21328523197778e-06	0.00144268635539451	0.0947144052856976	0.999764251973041
COL28A1	4.22753242954212	-1.05147373886656e-06	0.00144269488771152	0.0947547625728844	NA
ASTN2	218.070088473775	-6.45869575958756e-06	0.00144268172261628	0.0947671911807507	0.999764251973041
ABHD2	2147.0038794784	6.58070706593147e-06	0.00144268127032305	0.0948742222851231	0.999764251973041
DPH2	1932.49437787959	1.93315330178433e-05	0.0014427137221462	0.095075071195388	0.999764251973041
UBE2Q2P2	28.828435440583	-2.86405517799459e-06	0.00144269269565729	0.0951528549828499	0.999764251973041
ZNF843	8.61273953436169	-1.29266122828182e-06	0.00144269457988665	0.0952107414042825	NA
CENPA	1280.15576403227	-7.49406466809739e-06	0.00144267658193949	0.0952631577993726	0.999764251973041
FAM161A	552.72413678416	-8.31066114947472e-06	0.00144267690072265	0.0954624506643616	0.999764251973041
PRUNE2	55.5746020231125	-3.5361334717395e-06	0.00144269140193847	0.0954884231222428	0.999764251973041
CNPY1	5.31038588449959	-1.00202880968228e-06	0.00144269477485909	0.0955724545186321	NA
ZKSCAN3	53.8205420741934	3.65546384185093e-06	0.00144269079243623	0.0956229413499829	0.999764251973041
SNORC	25.9328773217176	-1.92994089067656e-06	0.00144269390693669	0.0956444422637301	0.999764251973041
INPP5D	87.2316910342922	-4.23813473047834e-06	0.00144268924561815	0.0958147336859612	0.999764251973041
CEP250	1269.26912196568	-6.72956558521322e-06	0.00144268033077731	0.0958711636321377	0.999764251973041
ITGA5	5713.16966554682	1.25946573402065e-05	0.00144266134180727	0.0958790692014918	0.999764251973041
NIP7	1729.72972448773	5.65273472688689e-06	0.0014426848239355	0.0959174156959563	0.999764251973041
NIPBL	2866.19777919979	-1.00646202845463e-05	0.00144266194954895	0.0959907263974728	0.999764251973041
ITGB1BP1	1338.72757221712	-0.000651864368848683	0.00153034259666024	0.096007596964423	0.999764251973041
NEXMIF	30.9944579264149	-2.56317037652918e-06	0.00144269303572791	0.0960416967882124	0.999764251973041
HKR1	358.806072817661	7.61116653330389e-06	0.00144267369351753	0.0961802820533402	0.999764251973041
ETAA1	417.521202175651	-7.36711623571735e-06	0.00144267729375624	0.0961805269873923	0.999764251973041
AC006254.1	24.8747017659749	-3.05640728636546e-06	0.00144269314427116	0.0962770517289143	0.999764251973041
HOMER1	582.481688537752	1.00298861587331e-05	0.0014426886571662	0.0965851009522561	0.999764251973041
KLHDC8B	449.256218432366	-6.49720637435624e-06	0.00144268123844824	0.0966265067701614	0.999764251973041
GRAP2	3.67958357943821	8.03030708250803e-07	0.00144269489636654	0.096670204915898	NA
OR51I1	1.770102861538	5.20627412585599e-07	0.00144269499719286	0.0966994479015977	NA
PTPRA	1304.43787873964	-7.04902925127218e-05	0.00144351387490736	0.0969427551545522	0.999764251973041
SEH1L	7520.66331232623	1.16286170721909e-05	0.00144265074931392	0.0969957749725078	0.999764251973041
GSTO1	1305.42436201668	6.76677592105608e-06	0.00144268015706985	0.097005014099922	0.999764251973041
C1RL-AS1	68.7122281479422	3.65618643702302e-06	0.00144269073424964	0.0971302673305919	0.999764251973041
AC005330.1	24.3695318637385	-2.47430747611274e-06	0.00144269308293788	0.0971578650810618	0.999764251973041
SPOCK2	10.3724407680697	1.48676887521755e-06	0.00144269434826753	0.0972256520323654	NA
ANKRD6	96.3236990551845	4.3282366264896e-06	0.00144268894003414	0.0972822807928093	0.999764251973041
PDLIM3	207.359983552966	6.364313202788e-06	0.00144268178426633	0.0972869843370357	0.999764251973041
PRR9	4.8272400949351	1.00852731405377e-06	0.00144269477239834	0.0976891776337994	NA
TRIM5	751.04009711542	-8.14777894968154e-06	0.00144267304858685	0.0977111948281946	0.999764251973041
ST3GAL6-AS1	8.11289532379332	1.49685545201501e-06	0.00144269438005148	0.0977439094974071	NA
ANKRD24	71.071886127959	-3.24173138110365e-06	0.00144269168130116	0.0977632608359582	0.999764251973041
KTI12	271.851969556682	3.33355219091638e-05	0.00144286550304553	0.0978343968112708	0.999764251973041
AC096536.3	10.2077547248127	1.54624382783041e-06	0.00144269411099697	0.0978812701984885	NA
INAVA	406.287609619509	6.02865058359246e-06	0.00144268312595287	0.0979022274025755	0.999764251973041
HHIP	53.4498815979076	2.34226341487543e-06	0.00144269326289741	0.0979741022094706	0.999764251973041
FGF11	259.384107677152	-5.11970541072068e-06	0.0014426863993165	0.0979854012993097	0.999764251973041
ISY1	739.247192599802	8.6045886265098e-06	0.00144267058675906	0.0980754428100569	0.999764251973041
SYNE2	770.984272162204	-8.87076438762538e-06	0.00144266882042139	0.0981681759753686	0.999764251973041
EDEM1	3204.93468819123	7.18358281752609e-06	0.00144267662556064	0.0981824075993369	0.999764251973041
RN7SL731P	2.22723258079419	-3.82903147147079e-07	0.00144269503325578	0.0983718435051807	NA
GCNT4	10.6531049742621	1.56069690301814e-06	0.00144269429822198	0.0984285934567837	NA
CHGB	55.955737630853	2.63342549052039e-06	0.0014426922421242	0.0985948025971462	0.999764251973041
MDFIC	634.123928661464	7.91026981379602e-06	0.00144267430800609	0.098665244689621	0.999764251973041
AC007182.2	2.06560785995314	5.62840163942186e-07	0.0014426949758468	0.0987352937525217	NA
DEUP1	1.83749780056565	4.87738793595213e-07	0.00144269499958049	0.0987801410897674	NA
AC105760.2	19.3770437716536	-3.21902933416113e-06	0.00144269434736349	0.098821377843472	0.999764251973041
AC004923.1	8.00953401017308	1.19268238003937e-06	0.00144269463830025	0.0988249478595248	NA
LETMD1	523.136706875968	-3.69151328342054e-06	0.00144266591243601	0.0989308284916725	0.999764251973041
LINC02057	12.079065547062	1.63023197415298e-06	0.00144269422799363	0.0990054770056436	0.999764251973041
CCDC184	129.731437312219	3.64228936262885e-06	0.00144268279197321	0.0990195376333083	0.999764251973041
SFT2D2	1171.71255209499	-8.13990895063872e-06	0.00144267368752347	0.0990355249409876	0.999764251973041
KLHL5	1842.76210000434	-8.23598540491414e-06	0.00144266478321747	0.0990755655469868	0.999764251973041
UBE2Q2P1	18.2789011329129	-2.21950693936527e-06	0.00144269344490349	0.0991466789466155	0.999764251973041
AC067750.1	28.5455352522113	-2.74210665900586e-06	0.00144269261530806	0.0991665057281412	0.999764251973041
MC1R	319.496649595764	-6.91861290877727e-06	0.00144267897448752	0.0993059526035789	0.999764251973041
CHAC1	208.751443345529	-4.21307192197088e-06	0.00144268978509143	0.0993205424477643	0.999764251973041
FUT10	155.918384211607	4.26241640837416e-06	0.0014426891660876	0.0994369021229567	0.999764251973041
LINC01089	155.274016713606	-4.41836326091247e-06	0.00144268695065833	0.0994914034734545	0.999764251973041
PMM2	1973.32798022945	9.36744520019561e-06	0.00144266565671689	0.0996373511343962	0.999764251973041
ARL6	183.440131671905	5.41004488445883e-06	0.00144268530467961	0.0997537700478222	0.999764251973041
AC107204.1	8.0153530900729	1.01504843402839e-06	0.0014426947526894	0.0997601305796495	NA
BTN2A2	154.491119825755	4.89974816554479e-06	0.00144268390194747	0.0998904380588622	0.999764251973041
ECT2	3184.21476881542	0.000253921954043641	0.00145411114589819	0.0999958860975208	0.999764251973041
TRIM22	543.788420386454	-6.67922413188977e-06	0.00144267995779511	0.100078852760242	0.999764251973041
CACNA1A	189.816462948929	-4.13591555871749e-06	0.00144268932090861	0.100225010122693	0.999764251973041
RFTN1	621.700425585349	-1.66945573968557e-06	0.00144268750312361	0.100314909643007	0.999764251973041
TIAM1	944.26093906022	1.40403294570389e-05	0.00144270663550319	0.100318521530693	0.999764251973041
TESK2	113.340498218207	-4.29651212583227e-06	0.0014426888347257	0.100448806024548	0.999764251973041
YRDC	791.950026426454	5.98187546185559e-06	0.00144268306282371	0.100504760100093	0.999764251973041
AC108479.2	6.55625709411937	9.38122535013861e-07	0.00144269481021754	0.100617806995952	NA
CXCL16	311.29473995259	9.4022561569361e-06	0.00144268677582804	0.100665315875941	0.999764251973041
LINC02210	487.541451027566	-6.97227106133005e-06	0.00144267849464376	0.100736856364734	0.999764251973041
TMEM51	221.7739032148	1.00221546921266e-05	0.00144268966392483	0.100742659423568	0.999764251973041
METTL15	398.687209346596	-6.59916075586885e-06	0.00144268019450925	0.10088590013939	0.999764251973041
SH3BGRL2	232.996271036809	3.80120628192152e-06	0.00144269025920936	0.101001514948183	0.999764251973041
TNFAIP8L1	669.416938849581	-2.13144360969498e-05	0.00144275458653853	0.101086530857455	0.999764251973041
SPRED1	1273.62272703958	7.16857240720884e-06	0.00144267768600208	0.101096654458041	0.999764251973041
LIMD2	411.519756206586	6.22855465081913e-06	0.00144268197716118	0.101108822123331	0.999764251973041
SLC25A25	441.731637110345	8.2195810568275e-06	0.00144267209162302	0.101120558176926	0.999764251973041
ZYG11B	982.384090367595	-6.86102546712495e-06	0.00144267896892887	0.101210156463499	0.999764251973041
RILPL1	223.732695871067	-6.09053640891568e-06	0.00144267965304961	0.101260587505349	0.999764251973041
ERCC6L2	749.747532999052	-7.72873501154455e-06	0.00144266551023464	0.101294741382634	0.999764251973041
AKAP2	3858.73129770944	4.78089833623118e-06	0.00144268741722393	0.101425751394759	0.999764251973041
PNPLA6	907.911662675537	-5.30366994717646e-06	0.00144268547781689	0.101436539475896	0.999764251973041
AC015799.1	2.06139180779766	-4.97367918970031e-07	0.00144269500473181	0.101473811790551	NA
MIR4435-2HG	1859.18826346987	6.13447784855103e-06	0.00144268233027716	0.1015520884107	0.999764251973041
RSC1A1	169.172714102214	5.05944620267047e-06	0.00144268706545601	0.101583359359716	0.999764251973041
STAB2	1.95234875497375	4.6900696468795e-07	0.00144269500160679	0.101684698386037	NA
NRIP3	913.511360279854	5.85727753327589e-06	0.00144268959583061	0.101721586455344	0.999764251973041
PRSS8	9.92380167914502	-1.39904175819159e-06	0.00144269439604055	0.101962727426524	NA
MPPED2	54.1416814918697	-3.42563998479835e-06	0.00144269104719941	0.101967753826457	0.999764251973041
FAM81A	235.978158454973	-6.43940186732155e-06	0.00144268072719882	0.101976076346103	0.999764251973041
FAM8A1	189.949743309679	4.17701186855505e-06	0.00144267998445272	0.102012720901782	0.999764251973041
PDLIM5	869.165520948419	3.88679087752351e-06	0.00144269001934926	0.102195131028563	0.999764251973041
TOGARAM1	483.998507001003	4.81402980404317e-06	0.00144268719572263	0.102230538004262	0.999764251973041
ADRA1A	10.4715878790503	-1.5516422994454e-06	0.00144269426377653	0.102273162492438	NA
PTGES3L-AARSD1	10.0353491220362	1.52936872909631e-06	0.0014426942878454	0.102283691426791	NA
FAM86B1	158.341572358896	5.39161283009508e-06	0.00144268514351754	0.102316882712083	0.999764251973041
CAPN15	2490.39375290408	9.50491556308576e-06	0.0014426640461791	0.102362884637477	0.999764251973041
CCNT2-AS1	24.9531600270072	-2.6342494501521e-06	0.00144269268595119	0.102395413104611	0.999764251973041
GPRIN1	1238.17130103189	5.86397437111896e-06	0.00144268335423547	0.102410377845652	0.999764251973041
TMEM202-AS1	6.24777406398733	1.27960739645806e-06	0.00144269454204396	0.102577571310318	NA
NFE2L2	1501.220658838	8.99981260461441e-06	0.00144266716033098	0.10272045913273	0.999764251973041
SYNPO	1939.44881327792	1.22813210927494e-05	0.00144267361971507	0.102732448044935	0.999764251973041
RALB	2033.61008750065	8.79607740498742e-06	0.00144266839607067	0.102841915826974	0.999764251973041
MAN1A1	708.238949233384	-8.77314309754875e-06	0.00144266830736416	0.102907171774905	0.999764251973041
JAM3	1887.17231005261	1.64775864002295e-05	0.00144268643129516	0.103173308919275	0.999764251973041
ABCC11	3.47924774518223	7.09123006892076e-07	0.00144269492373184	0.103416725060525	NA
BMPR2	2480.1778821495	5.69581569888055e-06	0.00144268252534191	0.103666164589959	0.999764251973041
OSBPL6	507.864393700613	5.37758851040307e-06	0.00144268509382028	0.10370419509043	0.999764251973041
BZW1	10274.4210919995	1.05904710394247e-05	0.00144265595204586	0.103989655927603	0.999764251973041
AP000777.3	4.38798493229302	6.17324890598516e-07	0.00144269504739322	0.10405980894774	NA
OLMALINC	107.524440590883	-2.84968982764391e-06	0.00144269137771627	0.104255639534292	0.999764251973041
FLVCR2	69.7019889512523	-2.60517609427502e-06	0.00144269271075087	0.104496601131185	0.999764251973041
EBNA1BP2	4688.54130165301	1.0823491029192e-05	0.0014426539486538	0.104605082478204	0.999764251973041
DNHD1	342.794876375562	-7.31048802846749e-06	0.00144267620051683	0.10471795423216	0.999764251973041
C17orf51	861.220549075069	7.20645384111866e-06	0.00144267828832803	0.10475010264034	0.999764251973041
FGF4	19.6735963446954	-2.43909373586873e-06	0.0014426936634029	0.104918779103087	0.999764251973041
DERL1	4655.28314909769	9.52457425567994e-06	0.001442663157212	0.104962427824196	0.999764251973041
MRPS18C	671.289550213633	8.08612381392176e-06	0.00144267206638738	0.105090942172227	0.999764251973041
PTOV1-AS1	357.33235619252	-7.10140682757137e-06	0.00144267226807441	0.10516689189484	0.999764251973041
KCNK10	23.1586030428248	-1.98308037231736e-06	0.00144269351343748	0.105214126521842	0.999764251973041
AACSP1	68.1919351631993	-4.01581787813507e-06	0.00144268889403907	0.105253589955332	0.999764251973041
SPG11	617.793273535321	-7.16360361901048e-06	0.00144267677594981	0.105381090265855	0.999764251973041
CARMIL2	173.977598633531	5.08426083608148e-06	0.00144268600433617	0.105414088624599	0.999764251973041
TBL1XR1	1944.15228432289	-7.77166031994066e-06	0.00144267357970558	0.105451053828326	0.999764251973041
MINDY1	175.27148664666	-4.53019166099485e-06	0.00144268782008529	0.105482602910617	0.999764251973041
TCP11L1	1437.41522784198	-1.47900290689231e-05	0.00144269952137693	0.105555332442242	0.999764251973041
ADO	855.707723874445	7.16909754421983e-06	0.00144267585204946	0.10562036011867	0.999764251973041
HIVEP2	415.905642924604	4.40451632615925e-06	0.00144268505172715	0.105782258635532	0.999764251973041
LINC01835	16.2593061263214	1.55660338221795e-06	0.00144269426602567	0.105819633326645	0.999764251973041
TRIM3	442.430847411842	-6.75705653978163e-06	0.00144267991565864	0.105887749954403	0.999764251973041
SEC14L2	553.42208559368	1.20792070028399e-05	0.00144269493373551	0.105963239008822	0.999764251973041
PPM1L	65.3114377940879	-3.41836653195805e-06	0.00144269091233337	0.106053873332291	0.999764251973041
TENM3	3482.06823514643	-8.70731877601197e-06	0.00144266794076665	0.106142097311166	0.999764251973041
SLC30A7	581.052826917747	5.01279475692533e-06	0.00144267750893106	0.106226496823837	0.999764251973041
C2orf27A	78.8717745518864	-4.18039832665289e-06	0.00144268882824775	0.106236491770955	0.999764251973041
DHTKD1	183.123135714306	-4.85298539196299e-06	0.00144268668493304	0.106308923223239	0.999764251973041
GNAZ	463.014861454073	-5.28656812816847e-06	0.0014426851189723	0.1063287133291	0.999764251973041
NUDCD2	735.222468822416	-7.35055102790013e-06	0.00144267571777172	0.106431125277878	0.999764251973041
ZNF740	606.841430752728	-6.2535541133071e-06	0.00144268109645015	0.106435209263501	0.999764251973041
ACVR1	709.331119922538	6.78214932378766e-06	0.00144267872929997	0.106564116730501	0.999764251973041
NPIPA2	2.07880349342795	4.22413304022641e-07	0.00144269498821499	0.106608511529727	NA
BGN	2.77490725664451	5.94558710997183e-07	0.00144269495372467	0.106629606773888	NA
FOXD4L4	1.84415505871053	4.98074687369672e-07	0.00144269499653772	0.106640587512832	NA
BEND5	40.5528023501932	2.61679705939384e-06	0.00144269269631656	0.106641742056912	0.999764251973041
ZNF521	171.873033596173	-6.64780356556193e-06	0.00144268477239723	0.106700042051881	0.999764251973041
ZNF143	416.971043901103	-7.01183486949772e-06	0.00144267737017715	0.107055939877907	0.999764251973041
FIP1L1	1246.38437032639	9.83480355099359e-06	0.00144266042357888	0.10706013846867	0.999764251973041
PSMD2	21831.4982962134	8.05266545271661e-06	0.00144267195592888	0.107127278207999	0.999764251973041
RRP9	1848.40066084909	1.60075817868932e-06	0.00144265673836999	0.107167396394614	0.999764251973041
PROX1	15.6907701524276	8.94007200938467e-07	0.00144269387510448	0.107330919254909	0.999764251973041
CAMSAP1	1623.08901274268	9.27508519366154e-06	0.00144266417899926	0.107521476581044	0.999764251973041
AC114947.2	32.1640543858683	2.1091480445739e-06	0.00144269315247181	0.1075637350829	0.999764251973041
EFNB1	407.65526748	5.04426704165824e-06	0.00144267807017807	0.107610492114659	0.999764251973041
HIKESHI	701.988606125208	-7.1821729935994e-06	0.00144266539946368	0.107658301633254	0.999764251973041
AC048382.6	2.81884245204364	6.07729064535367e-07	0.00144269497289818	0.107830095015506	NA
SPSB1	490.733003590107	7.36128375647155e-06	0.00144268107648154	0.10785431303741	0.999764251973041
HJURP	2088.35812136693	-7.65038311309869e-06	0.0014426542358438	0.107898467909297	0.999764251973041
LYSMD4	314.262813448328	6.71564728580712e-06	0.00144267885520101	0.107913185619305	0.999764251973041
FTH1P10	4.25324218696603	-9.6512561872118e-07	0.00144269474608115	0.107958295095783	NA
PYROXD2	57.18678207308	-2.75662160496095e-06	0.00144269110829014	0.108057086119514	0.999764251973041
LARP4B	491.528511537736	4.79128307749335e-06	0.00144267589637475	0.108119137566989	0.999764251973041
THAP9	76.5673735329531	-1.86892860382504e-06	0.00144268710083163	0.108172673243353	0.999764251973041
CCL28	19.0535442526608	-4.38891303890438e-06	0.00144269622069093	0.108249869802399	0.999764251973041
AC132872.1	22.0205105088604	-2.37675097438086e-06	0.00144269304254504	0.108345732017356	0.999764251973041
PER3	1172.9217127666	-9.02519143232918e-06	0.00144268059830753	0.108363985839023	0.999764251973041
SIPA1L3	592.901311285504	4.67765093107473e-06	0.00144268724396941	0.10838107943297	0.999764251973041
TOR1A	649.680354425916	8.17243477252656e-06	0.00144267093109389	0.108447433204171	0.999764251973041
OTUD4	1826.58460450877	5.33547626163789e-06	0.00144268487862092	0.108465787766354	0.999764251973041
KDM4A	1704.29013070552	-8.5660174778057e-06	0.00144266826076858	0.108701609983311	0.999764251973041
RGMB	765.987975874469	4.11377823385703e-06	0.00144268904135039	0.108832375563852	0.999764251973041
NEK2	1528.69276440021	-8.55938309057108e-06	0.00144267258875937	0.108903046640918	0.999764251973041
NEK10	171.192749191993	-4.89460205710911e-06	0.00144268632426924	0.108966400421669	0.999764251973041
CABP1	2.88893416508389	6.33135880866711e-07	0.00144269492777069	0.108993992525134	NA
TMEM98	1176.1797904832	9.6232966171855e-06	0.00144266363066283	0.109369393067794	0.999764251973041
KLHL41	3.90686832496364	8.34627857876013e-07	0.00144269483226524	0.109538631749033	NA
CITED2	923.446387358505	-3.93805238628739e-06	0.0014426894311447	0.109641953261021	0.999764251973041
FAM71D	6.33694463991425	-1.21007455101444e-06	0.00144269456656586	0.109763734090668	NA
AC093752.2	1.9228368678643	-3.75081027491968e-07	0.00144269501705415	0.109951120498024	NA
MKL2	1964.85093241857	-1.03221108493187e-05	0.00144265565980214	0.110041579636687	0.999764251973041
ANK3	102.563719650278	-3.50767493540475e-06	0.00144269110651352	0.11029531984062	0.999764251973041
PI4KB	2899.55477790412	9.86523101416615e-06	0.00144265926649376	0.11033922808546	0.999764251973041
POU2F2	59.1883541077672	2.06722774762458e-06	0.00144269355556766	0.110458997124968	0.999764251973041
HOXA13	226.331557239545	-4.20591068829492e-06	0.0014426887998778	0.110461117437751	0.999764251973041
AC136616.1	99.2519907332957	-5.38844517089291e-06	0.00144269059059304	0.110514627242015	0.999764251973041
AC104109.4	3.25573928598268	-4.85449075708714e-07	0.00144269500249124	0.110628547232589	NA
PLCL2	206.20188471258	5.82092762638818e-06	0.00144268179876698	0.110751318222436	0.999764251973041
PLA2G15	719.63822804642	8.31191554633989e-06	0.00144266957467699	0.110797347389911	0.999764251973041
TIGD7	139.793652650299	-4.74419362569777e-06	0.00144268761876536	0.110901511486757	0.999764251973041
AK4	1807.52032290651	6.68153132723137e-06	0.00144266120490461	0.110966725140514	0.999764251973041
AC080038.1	55.7693311461013	3.7019237707373e-06	0.00144269005361868	0.110987769558259	0.999764251973041
TMEM40	16.2531504893786	2.32333393928357e-06	0.00144269374755624	0.111168901262336	0.999764251973041
DHRS7	557.460365574906	1.8849240646635e-05	0.0014427194540865	0.111187363637467	0.999764251973041
KLK10	64.9717477914279	2.66454293044411e-06	0.00144269252688639	0.111250528994865	0.999764251973041
LETM2	179.338065676425	3.53284915592968e-06	0.00144269053604828	0.111259251603892	0.999764251973041
RARA	919.986380892653	4.91586197157155e-06	0.00144268622087553	0.111384713238053	0.999764251973041
AGO2	6240.15867082268	6.72091891293388e-06	0.0014426784177383	0.111395965420008	0.999764251973041
IFRD1	730.523850767593	5.74435041709864e-06	0.00144268292441681	0.111939830722683	0.999764251973041
MANEAL	892.383243382605	8.45517888894933e-06	0.00144266842727118	0.111952440899641	0.999764251973041
NCAPG2	2681.94630574396	-1.01361521178411e-05	0.00144265305875581	0.111988627344337	0.999764251973041
ANKRD28	1452.39196012995	-8.25177100710161e-06	0.00144266947655738	0.112095106464164	0.999764251973041
ZSCAN12P1	10.4623194599605	-1.63624471346165e-06	0.00144269415339338	0.112259688428618	NA
KRT8P46	3.65497737072136	-8.70542954187517e-07	0.00144269482719507	0.112291292967566	NA
PLXNA4	48.4283841736344	-1.96230650415587e-06	0.00144269366705619	0.112296203925307	0.999764251973041
VEGFC	243.272911858218	6.92689480521388e-06	0.00144268741318082	0.112390650778433	0.999764251973041
NMNAT3	8.47462618464948	-1.40760396637924e-06	0.00144269435519239	0.112406429930836	NA
NAGK	721.430872122146	1.28452645311139e-05	0.00144268331208085	0.11248394597293	0.999764251973041
STKLD1	7.5174817199716	1.11712750982259e-06	0.00144269462468995	0.11257400355361	NA
FAM153B	170.105808612781	2.93900079069746e-06	0.00144268395528542	0.112722845812876	0.999764251973041
ADAM1A	4.25128621190959	6.90678393607769e-07	0.00144269492297208	0.112801250284185	NA
PLEKHG1	150.685503678914	-3.17191783685205e-06	0.00144268770430511	0.112875016019581	0.999764251973041
AC211476.3	3.20258586997626	-1.83759581485224e-07	0.00144269503349121	0.113056712305125	NA
LITAF	3477.35996206622	8.28062381363219e-06	0.00144266933111267	0.113090602324687	0.999764251973041
TOX3	14.3362259344872	-1.74838707265958e-06	0.00144269393885077	0.113153519084673	0.999764251973041
NAMPT	2184.17768967001	7.14009851879007e-06	0.00144265027404989	0.113178301004639	0.999764251973041
SYT5	7.65483325131607	-1.21611715068154e-06	0.00144269453269666	0.11337940689683	NA
TSGA10	49.2555772064452	-2.7612833026998e-06	0.00144269183232261	0.113552096689036	0.999764251973041
KCTD19	10.8918868250296	-1.62348772615777e-06	0.00144269421517451	0.113563459240031	NA
AL137186.2	7.44563727975766	1.18846075500605e-06	0.00144269455408904	0.113581461710941	NA
ASCC3	1818.0153426623	-3.18957135048219e-05	0.00144283923747383	0.113592362213765	0.999764251973041
FOXD1-AS1	227.926425582132	2.58576617290049e-06	0.00144269265362111	0.113660327693941	0.999764251973041
CORO1C	7327.63380414123	4.17754851586512e-06	0.00144268860191465	0.113893464325085	0.999764251973041
PGM2L1	923.027706835008	-1.29709862367077e-05	0.00144268167642064	0.114014444836766	0.999764251973041
RNF2	1108.49578415103	8.67252915746603e-06	0.00144266652205817	0.114259914754346	0.999764251973041
S1PR2	110.37293021161	4.25200976949048e-06	0.00144268825810539	0.11458109516032	0.999764251973041
PRKD1	204.265025192573	-5.67852489349509e-06	0.0014426801493658	0.114683490769501	0.999764251973041
VPS37D	51.4138416517608	4.27218635441267e-05	0.00144300816634843	0.114785823790098	0.999764251973041
BCL10	395.560303812487	1.30609972155187e-05	0.0014426974666229	0.114810605785457	0.999764251973041
ZNF528	64.3087127764173	-3.55764475973362e-06	0.0014426912651921	0.114850100918166	0.999764251973041
PNLIPRP2	10.140312444016	-1.52756248155685e-06	0.00144269420472594	0.114916275563699	NA
KIAA1109	1247.75804738705	-6.923863602531e-06	0.00144267666539569	0.114922619764068	0.999764251973041
NABP1	847.079622215863	5.03360977885777e-06	0.00144268549962806	0.114943710544879	0.999764251973041
CTNNA1	9077.79845306494	8.9401469134486e-06	0.00144266458464774	0.115003705024523	0.999764251973041
FAM131B	128.23623634651	5.09018741906495e-06	0.0014426916321914	0.115104146343192	0.999764251973041
TMPO-AS1	57.7984915823851	-3.28713093333101e-06	0.00144269032676283	0.115237959624504	0.999764251973041
ZNF467	63.6779345075408	-2.76392423965188e-06	0.00144269219462471	0.115358909303051	0.999764251973041
AP001324.1	3.55769093737703	-8.52252463525169e-07	0.00144269483264091	0.115555580036255	NA
AL358334.2	79.6776054745892	-3.64633413352972e-06	0.00144269038732387	0.11564051485165	0.999764251973041
ZNF815P	21.9046688706233	-2.03764236020028e-06	0.00144269349696324	0.115646314028098	0.999764251973041
AP003419.1	20.7076530218682	-2.13134586238798e-06	0.00144269333084625	0.115692849931526	0.999764251973041
KNL1	2023.34940780003	-8.4634981969001e-06	0.0014426673354521	0.115738225053896	0.999764251973041
PRKCZ-AS1	22.0032764885905	-2.39137672580558e-06	0.00144269288162939	0.115912942815575	0.999764251973041
EMP2	2126.68421008062	7.01308391592146e-06	0.00144267621735125	0.115987531352373	0.999764251973041
BATF3	324.937226670071	6.92136913283118e-06	0.00144267662377746	0.116005203926493	0.999764251973041
TMEM63A	365.056081582659	-6.692202210454e-06	0.0014426776972496	0.116022767209942	0.999764251973041
CABYR	306.141566342188	-4.92915833863459e-06	0.00144268532863767	0.116030217067164	0.999764251973041
CCPG1	296.285943097189	7.03334913739357e-06	0.00144267519625255	0.116073433983173	0.999764251973041
EML1	829.004812581611	-7.70708134033342e-06	0.00144267198443491	0.11615929439056	0.999764251973041
CDC7	792.090806171186	-8.25570865004905e-06	0.00144266772819144	0.116227458077426	0.999764251973041
ZNF747	158.354908784816	4.37315340829992e-06	0.00144268776063564	0.11631720044716	0.999764251973041
JUNB	529.253970946202	3.49879201028559e-06	0.0014426904647695	0.116340518151445	0.999764251973041
SLC12A6	311.952270231718	-5.70006613739075e-06	0.00144268244662125	0.116379642659777	0.999764251973041
KANTR	22.2761274068252	-2.17426914749682e-06	0.00144269325167845	0.116386942619139	0.999764251973041
TNKS	1033.30935960795	-1.44866435301758e-05	0.00144270537245809	0.116404425669174	0.999764251973041
ZNF316	1231.08499769368	8.50264373620354e-06	0.00144266714001343	0.116516406258938	0.999764251973041
MYH9	35881.6857454977	9.80995370950895e-06	0.00144265789656652	0.116554276433121	0.999764251973041
PDP1	644.143424071772	6.63884593937451e-06	0.00144267805560984	0.116575409766737	0.999764251973041
CSMD2	148.489715272276	1.0198000425765e-06	0.00144267862230249	0.116669975939912	0.999764251973041
ARHGAP1	1234.97229882165	7.33430734841197e-06	0.00144267428894798	0.116739995053818	0.999764251973041
KNOP1P5	5.80485334817593	-8.30808099204112e-07	0.00144269463166123	0.116740813755359	NA
INCENP	2014.02521956257	-8.12215493419635e-06	0.00144266144883704	0.116854848224683	0.999764251973041
WDR78	6.20266784282714	8.65552146029949e-07	0.00144269472759481	0.116942648765975	NA
MDGA1	93.2154065954311	2.9284716399483e-06	0.00144269182177944	0.117051026596025	0.999764251973041
ITPR3	2208.37543650285	9.7490441642747e-06	0.00144265813358875	0.117092082930046	0.999764251973041
DEFB124	4.17721867149766	5.89435519998891e-07	0.00144269489920433	0.11710551941441	NA
JAKMIP2	228.376170872765	-3.20163864686005e-06	0.00144269112631863	0.117295488501366	0.999764251973041
SHB	1070.86202275654	6.17842011622763e-06	0.00144268031158196	0.117298537824617	0.999764251973041
AC004453.1	2.06212802279011	-5.37202986153415e-07	0.00144269497526796	0.11730479783192	NA
KIAA0319L	820.499889236446	-8.44059416637736e-06	0.00144266713244425	0.11735325386126	0.999764251973041
BTNL8	2.33081102320094	4.98980766453915e-07	0.0014426949664688	0.11761572774416	NA
BEND7	534.046253647398	5.53625146230125e-06	0.00144268318014251	0.117657574515878	0.999764251973041
SRPK3	36.4681403584477	-2.72411834226026e-06	0.00144269247354813	0.117711463397174	0.999764251973041
GOLGA8R	4.32859386068846	-8.11432573597837e-07	0.00144269484943906	0.117821964863831	NA
TSPYL1	1108.86669702719	8.8953755631075e-06	0.00144266414216342	0.117830485334532	0.999764251973041
AC068446.2	11.3388973708053	-1.53971898624068e-06	0.00144269417581874	0.117900624532057	NA
RGPD8	78.8571774740282	2.69609536367838e-06	0.00144269231248364	0.117968317109113	0.999764251973041
ZNF799	80.5128699570836	-4.21985437681539e-06	0.00144268806110308	0.118061689664319	0.999764251973041
CPM	67.0980444862602	-2.15758834295565e-06	0.00144269329307029	0.118096594876145	0.999764251973041
SOAT2	7.27243523257115	1.25559116828357e-06	0.00144269448944302	0.11840527276858	NA
CLDN12	786.547757382971	7.29300209850944e-06	0.00144269287636262	0.118494148193188	0.999764251973041
ARHGDIB	31.3966452145485	2.2885058344111e-06	0.00144269306847959	0.118570974659759	0.999764251973041
AC005832.4	95.2533762482559	5.06221357303146e-07	0.00144269499037463	0.118576346821759	0.999764251973041
SLC22A1	15.4903274042029	1.2814398054992e-06	0.00144269445951876	0.118622620213096	0.999764251973041
HMGA2	1448.52485959633	6.75144811300213e-06	0.00144267721946723	0.118699624324039	0.999764251973041
PPP2R3B	105.579884170655	-4.71237459385177e-06	0.00144268640497112	0.118788855980279	0.999764251973041
DOK5	167.183697211651	3.36948170522377e-06	0.00144269066583687	0.118843563733335	0.999764251973041
MPI	283.884386034891	-6.60833169901827e-06	0.001442677509537	0.118889153458501	0.999764251973041
TRANK1	110.945093470557	-3.96702703210598e-06	0.0014426916112102	0.118948596582402	0.999764251973041
AUP1	3235.61974042887	9.90915499298788e-06	0.00144265633268598	0.119030494060056	0.999764251973041
DNMT3A	560.70088058729	4.78063777021207e-06	0.00144268528577522	0.11913665886214	0.999764251973041
MGAT5	2147.36364759103	6.50014105395352e-06	0.00144267846206144	0.119234264196987	0.999764251973041
GUSBP11	209.163990603415	-4.69725197406107e-06	0.00144268647497582	0.119299185025849	0.999764251973041
TFAM	2756.92931002618	1.01336685290211e-05	0.00144265444746714	0.119311067512698	0.999764251973041
UBR5	4125.94535285833	-9.0558726430343e-06	0.00144266242865131	0.119342264249198	0.999764251973041
CCNA2	4197.48188205142	-9.88160649071079e-06	0.00144265588527846	0.11944106373737	0.999764251973041
AL451085.2	13.5878540430505	-1.12377279998167e-06	0.001442694617309	0.119512987327551	0.999764251973041
DUX4L34	2.20115503077465	5.32810898840943e-07	0.0014426949675239	0.119524765189278	NA
ZKSCAN2	549.987270352115	-1.48152984514023e-05	0.0014426950928635	0.119595419549997	0.999764251973041
INKA2	429.049076456226	-6.61612513529045e-06	0.0014426691217881	0.119598285397098	0.999764251973041
CBR3-AS1	4.14250006459905	8.03061580641344e-07	0.00144269481025972	0.119612156330183	NA
ARHGAP18	161.41060603966	4.55000255920412e-06	0.00144268649534411	0.11967182177135	0.999764251973041
LINC00898	17.8479134353271	-2.51257411078769e-06	0.00144269422992238	0.120042484953354	0.999764251973041
NECTIN4	104.682546168468	-4.46523755126807e-06	0.0014426870949488	0.120234405956117	0.999764251973041
NFIA	287.630038788843	-0.000107154536007395	0.00144468124055192	0.120271685111594	0.999764251973041
CNIH2	5.98598037148374	-1.01500658959024e-06	0.00144269472125017	0.12029691658555	NA
NCEH1	1218.04845148491	4.63750588651159e-06	0.0014426866069963	0.120324907187305	0.999764251973041
CPED1	61.643726324413	2.76802306325158e-06	0.00144269208907884	0.120399091049828	0.999764251973041
KRTAP13-2	2.78902900453467	5.71491766857117e-07	0.00144269497405309	0.120581442869802	NA
AP002495.2	29.4245504795502	-2.67817788083193e-06	0.00144269240733828	0.120645708015975	0.999764251973041
AC113189.2	2.67463584120859	-4.41646964939534e-07	0.00144269501102508	0.120683522942459	NA
CYLD	636.351355812028	7.09925174975771e-06	0.00144267494940458	0.12080584920984	0.999764251973041
FAM133B	1266.09510277367	6.15321279940325e-06	0.00144267998101374	0.121028554036369	0.999764251973041
WDR17	86.913273940855	-3.88014775400029e-06	0.00144268898796258	0.121131242208032	0.999764251973041
SCD5	355.617436970216	-6.80806184980902e-06	0.00144267675798976	0.121183495589526	0.999764251973041
MED15P6	19.9424668493639	-2.81621758103711e-06	0.0014426937978101	0.121208829128871	0.999764251973041
TINAGL1	1631.78083402549	6.44651491876268e-06	0.00144267848870791	0.121213158051575	0.999764251973041
PAPPA	97.331933848187	-4.35485750207778e-06	0.00144268743038021	0.121225217982093	0.999764251973041
CLEC18C	4.28080885909264	1.85609614334622e-06	0.00144269534294943	0.121384236890624	NA
EGLN3	92.2584196390986	3.97302415647796e-06	0.00144268878146486	0.121462520400837	0.999764251973041
MTFR1	754.913588453258	-8.03311593708155e-06	0.0014426761155302	0.121478633548448	0.999764251973041
CASTOR2	72.9609707626107	-3.21920025286149e-06	0.00144269092477746	0.121633841702773	0.999764251973041
MYO18B	1306.89441941076	7.80887362151176e-06	0.00144267051499275	0.121935177646407	0.999764251973041
PRTG	67.4255125839677	2.5355260546838e-05	0.00144279800988643	0.121941181963009	0.999764251973041
RAP2C	623.274320732499	3.90751334692691e-06	0.00144268173585928	0.122042651916421	0.999764251973041
FAM157C	23.4361699527681	-2.39632416734179e-06	0.00144269329997986	0.122236097986304	0.999764251973041
AC018630.2	14.5930515550092	-1.82021027581824e-06	0.00144269375706455	0.122239199339976	0.999764251973041
SBSN	395.875126808439	5.4849688117196e-06	0.00144268294907369	0.122251386833917	0.999764251973041
NLGN2	2835.22305220193	-5.45115640530347e-06	0.00144268299962464	0.122320203725411	0.999764251973041
ZNF185	3655.56905550296	4.08520482438244e-06	0.00144268843403506	0.122347252264255	0.999764251973041
PPP1R1A	91.1153739052694	-3.8866748149773e-06	0.0014426889749062	0.122403934031574	0.999764251973041
LUCAT1	48.5069928438217	2.77732774151609e-06	0.00144269200490383	0.122458627535423	0.999764251973041
CTSC	4203.86268613449	8.90706773613763e-06	0.00144266295302516	0.122490752403634	0.999764251973041
CEP162	194.165806568601	-3.65417143439918e-06	0.00144268812299304	0.122835781994849	0.999764251973041
VN1R54P	5.56777575673832	-1.12182171387188e-06	0.00144269458471457	0.122868205105278	NA
PPL	8.56385365890489	-1.7131604394253e-06	0.00144269449974318	0.122926793643526	NA
AC124319.2	5.49254030401711	-4.92408096057252e-07	0.00144269466235868	0.123028198385968	NA
ADAMTS13	23.6598181597596	-2.10999822096459e-06	0.00144269347776853	0.123210390211771	0.999764251973041
RNFT1	900.668002515179	6.18955308071889e-06	0.00144267952882748	0.123234787418347	0.999764251973041
TUB	1710.47847043743	-9.98143193621525e-06	0.00144265415829084	0.123253017775463	0.999764251973041
TMEM52	73.3499197143999	-3.0533824877091e-06	0.00144269133389901	0.123283319031303	0.999764251973041
CCDC114	10.3218554799579	-1.56505374982122e-06	0.00144269409504573	0.123324069684919	NA
MAIP1	586.479245544901	7.87172549543545e-06	0.00144266978419216	0.12345635571179	0.999764251973041
BLACAT1	108.138947210773	3.12966218937258e-06	0.00144269116577502	0.123469137340031	0.999764251973041
NNT-AS1	181.829344749912	-4.19485238827765e-06	0.00144268912060671	0.123576112858414	0.999764251973041
CRYAB	379.568255071931	-4.64353175850272e-06	0.00144268332383638	0.123721698845616	0.999764251973041
PINX1	586.76560591962	7.5188334207717e-06	0.00144267196168404	0.123747379777984	0.999764251973041
CCNG1	2919.49108154237	9.12294620950253e-05	0.00144411283822041	0.123930688976138	0.999764251973041
MAB21L1	30.3749704369109	5.25203361989078e-06	0.0014426956423148	0.124110184154813	0.999764251973041
CNN3	6378.13876785305	7.02885078270811e-06	0.00144267487035385	0.124279349953762	0.999764251973041
LINC02085	25.3091604396966	-7.68442573161901e-06	0.00144270353400984	0.124347260005616	0.999764251973041
AC048338.1	4.14103897497498	-3.54765777053569e-07	0.00144269503120514	0.124350919865874	NA
GUCY1A2	122.494501290005	-2.91301657124372e-06	0.00144269158613175	0.124383548435903	0.999764251973041
UPP1	457.919729738063	7.66794154761502e-06	0.00144267089146725	0.124425943896757	0.999764251973041
AL359091.4	6.30051737337941	-1.16834920486185e-06	0.00144269453468048	0.124461521955373	NA
NPL	88.4070617181772	3.63843136696672e-06	0.00144268966778427	0.124478677172994	0.999764251973041
LPXN	58.3017146731344	1.94529697846573e-06	0.00144269359156951	0.124489380858273	0.999764251973041
MAP3K12	695.761213742942	-7.41627053585356e-06	0.0014426756948914	0.124528326775676	0.999764251973041
NPTN-IT1	18.3956518340326	-1.95892597036105e-06	0.00144269350835762	0.124528629769708	0.999764251973041
AOAH	4.03318470468875	9.20265734270816e-07	0.00144269479890267	0.124549286140229	NA
PRDM8	36.158266740033	1.46062664706145e-06	0.00144269223055607	0.12469160260057	0.999764251973041
WASHC2C	1329.16477688683	-8.97356702667671e-06	0.0014426616379044	0.124729354418096	0.999764251973041
RPS27L	2481.53689644097	-8.91665411252765e-06	0.00144266206248045	0.124754869081182	0.999764251973041
NOTCH1	861.247644127054	-1.45623797157842e-05	0.00144269696612678	0.124777745047705	0.999764251973041
TRAF2	492.891316823041	7.32323262075858e-06	0.00144267297477024	0.124879950493518	0.999764251973041
RHBDF2	704.060285165933	6.88362472838723e-06	0.00144267683228808	0.124912696920218	0.999764251973041
AC099329.2	1.73937704682571	-4.64224155682685e-07	0.00144269499366046	0.124995597221639	NA
ERC1	2984.57855934248	6.90177617323458e-06	0.00144265404564127	0.125007434243326	0.999764251973041
DTWD2	247.158876978559	-1.08960748394337e-05	0.0014426937886238	0.125066303700088	0.999764251973041
DNAJC6	188.991125020818	-3.70390357983654e-06	0.00144269181609479	0.125075472550035	0.999764251973041
SETBP1	152.281468256801	-1.34550946430578e-05	0.0014427106208117	0.125080311678778	0.999764251973041
ULK4P3	3.65826362729666	-7.72722216993716e-07	0.00144269482287373	0.125092098437214	NA
PDPN	601.583634919649	8.10910547699636e-06	0.00144266789711026	0.125108160524381	0.999764251973041
AL589743.1	1320.85565985173	-1.26941917542518e-05	0.00144267828837209	0.12519517913339	0.999764251973041
AC008040.1	2.20279856566478	-5.51408906074161e-07	0.00144269495981753	0.125237266119683	NA
PHF12	777.189315264261	-8.18507613592672e-06	0.00144266711187928	0.125390912977843	0.999764251973041
TUFMP1	245.6963413002	-3.64572846960963e-06	0.00144268104370534	0.125400442062456	0.999764251973041
SLCO4A1	645.870192517825	1.0393640852616e-05	0.00144268988969269	0.125462473122144	0.999764251973041
DDX51	888.924442269942	-8.11122054796381e-06	0.00144266757575688	0.125607559641439	0.999764251973041
CAB39	1195.74353628486	5.59249095985906e-06	0.00144268217368884	0.125718071037098	0.999764251973041
HECTD4	646.595082258018	-4.47426622496812e-06	0.0014426867012969	0.126029141370085	0.999764251973041
MYO9A	660.196119236163	5.61002270001227e-06	0.00144268154811119	0.126123324537463	0.999764251973041
GALNT16	616.595462744363	5.84060640524801e-06	0.00144268092607367	0.126205200382664	0.999764251973041
GVQW3	53.6423195858636	-3.14921864399556e-06	0.00144269117783281	0.12632958581878	0.999764251973041
LINC02582	79.9880064408345	-1.87688545223915e-06	0.00144268952206126	0.126363993307635	0.999764251973041
COL6A3	7437.88071624496	4.6803217969873e-06	0.00144268603231148	0.126424497680851	0.999764251973041
SLC2A3	811.020185130911	-3.69347983910202e-06	0.00144268337373216	0.1264369050093	0.999764251973041
COL6A2	9090.05343427162	9.96022226044529e-06	0.00144265359064234	0.126702647489142	0.999764251973041
AC118344.1	1.86008647684599	-4.9023272975841e-07	0.00144269498258731	0.126769825572734	NA
AL353622.1	16.4568748165912	-2.36513385628282e-06	0.00144269448410004	0.12685314567272	0.999764251973041
MEAF6	1128.63798473086	7.98493607108988e-06	0.00144266837316257	0.126876339235869	0.999764251973041
HPSE2	3.04001530463849	-5.79560126706437e-07	0.00144269494676907	0.126878607240741	NA
C1orf131	386.155509541962	6.4125421574758e-06	0.00144267788988169	0.126923362853852	0.999764251973041
TRMT2A	1055.08098862589	-2.17237068071505e-05	0.00144273615612294	0.126929982595906	0.999764251973041
RGPD5	844.828847386096	-6.13296165918723e-06	0.00144267923277877	0.12698697791764	0.999764251973041
RBM14	2283.09948221848	9.24574515034986e-06	0.00144265921456602	0.127129662989154	0.999764251973041
SMOC1	53.9420167710448	-3.27682568798449e-06	0.00144269055507533	0.127132567031516	0.999764251973041
PLGRKT	456.403085475376	7.48813784579685e-06	0.00144267270821784	0.127347920323164	0.999764251973041
TPX2	11546.9053224039	-8.15379094386452e-06	0.0014426668951702	0.127437312997402	0.999764251973041
PTPRD	4.14604895152097	-6.58230292174662e-07	0.00144269485981887	0.127529887431224	NA
FSTL3	3352.15413584032	1.01687149730584e-05	0.00144265155531155	0.127540702228732	0.999764251973041
CHCHD7	542.705778296047	1.29500222375827e-05	0.00144268401134057	0.127617445776644	0.999764251973041
AC015813.5	242.067369669965	-6.29876877741626e-06	0.00144268105035979	0.127624305918152	0.999764251973041
TRRAP	2614.4853951323	-9.55500954572713e-06	0.00144265631613765	0.12773350100749	0.999764251973041
EIF1	7869.9203657639	9.49230201000585e-06	0.00144265708086423	0.127847959052556	0.999764251973041
NUP214	1416.87905234038	8.30637843896717e-06	0.00144266596780681	0.127937100050779	0.999764251973041
SLC7A11	995.414356794709	-6.27285711492399e-06	0.00144267835872205	0.12798735161286	0.999764251973041
CHST1	118.301918952752	4.421970280328e-06	0.00144268685242834	0.128022375355838	0.999764251973041
FRMD8	1238.31280795075	6.41402375332088e-06	0.00144267776902112	0.128104122917035	0.999764251973041
RAI2	68.0239379318992	3.51971702910999e-06	0.00144268987818122	0.128237458733056	0.999764251973041
GLIS1	5.90220214339999	-1.02524509707101e-06	0.00144269465104489	0.128492279926012	NA
ZFAND2A	212.345763264115	5.84954175739912e-06	0.00144268056030998	0.128797495795352	0.999764251973041
CST1	11.6989354266202	1.23750258070366e-06	0.00144269446437732	0.128801310618659	0.999764251973041
TMTC1	293.309764883659	-5.20881768734849e-06	0.00144268350751489	0.128812204313104	0.999764251973041
FUK	143.536315788083	-4.24900125667942e-06	0.00144268776851978	0.128894359998155	0.999764251973041
AGTPBP1	425.692294655771	-6.54182108570152e-06	0.00144267675205014	0.12894068379645	0.999764251973041
AC023908.3	20.4767910455827	-2.25325812128674e-06	0.00144269290136627	0.129158108732398	0.999764251973041
TWIST2	79.6801134572269	5.02308055294264e-06	0.00144268931714241	0.12917180530303	0.999764251973041
AL121672.1	2.27965891399597	-5.45397229140697e-07	0.00144269495898497	0.129248931736738	NA
ZNF45	789.706638832339	8.51981930451323e-06	0.00144266409540944	0.129308737100022	0.999764251973041
AC239868.2	217.753087527714	3.33064977963109e-06	0.00144268556797591	0.129319526097946	0.999764251973041
TOP1	3339.64315109651	9.25492713536935e-06	0.00144265850546897	0.129360766292464	0.999764251973041
ADAMTS12	1633.42402491914	-8.85245498106988e-06	0.00144266138066705	0.129406669470795	0.999764251973041
ZNF35	432.687117221439	-4.52900068309186e-06	0.00144266830674342	0.129549220588829	0.999764251973041
YPEL2	199.717718567548	-5.07284150459794e-06	0.00144268400434436	0.129605772810581	0.999764251973041
TCAP	5.6322075024571	-1.05135555275247e-06	0.00144269463453336	0.129661763788528	NA
MSMO1	1021.72917687514	8.22378246722292e-06	0.00144266580913445	0.129733843063216	0.999764251973041
AC058822.1	2.74888705186614	2.82561071459415e-07	0.00144269503779388	0.129737446715157	NA
ORMDL3	868.983373895393	8.75388408285553e-06	0.00144266226485002	0.129738480449086	0.999764251973041
UBL4A	1666.12532338191	9.25149409596239e-06	0.00144265843317292	0.129777363613333	0.999764251973041
OLFM2	920.33956049939	5.02487206350403e-06	0.00144268435913264	0.129863563584327	0.999764251973041
TES	6.52019007217958	-9.65329095956442e-07	0.00144269469957943	0.129951069942842	NA
AKNAD1	1.48766138068757	-3.32880498831509e-07	0.00144269503231578	0.130114209141628	NA
NLRP14	3.42832844022168	-6.07626968981667e-07	0.00144269493951364	0.130114383482495	NA
AC109460.3	42.8327824886451	4.85368356624843e-07	0.00144269249009804	0.130197004766741	0.999764251973041
SGSM2	880.996303323529	-6.3348668898867e-06	0.00144267773973736	0.130202385313669	0.999764251973041
ST13P4	7.2454165243391	1.21077273231903e-06	0.0014426944664394	0.130221507563569	NA
KANK2	1327.76593288082	-1.72272101932773e-07	0.00144267877050707	0.130228023494107	0.999764251973041
IRS1	3607.00672772605	-4.0667058509121e-06	0.00144268794284967	0.130420383038433	0.999764251973041
JUP	283.371394371787	-4.83477682956801e-06	0.00144268499164197	0.130501076805517	0.999764251973041
HSPB8	675.344364301446	6.73111490128965e-06	0.00144267560269311	0.130562622662651	0.999764251973041
ONECUT3	151.088720254007	2.59682323204709e-06	0.00144269226124101	0.130681278968038	0.999764251973041
MRPS23	4603.02744527634	-5.20756663486469e-05	0.00144310713815107	0.130739970346298	0.999764251973041
ACTN1	18893.8767563514	5.39285886474886e-06	0.00144268267415173	0.130749491300992	0.999764251973041
AC005837.1	4.65680717399876	-3.67416418867838e-07	0.00144269452002044	0.130764272442582	NA
AC024587.1	15.354607719218	1.92634036128581e-06	0.00144269350953886	0.130807760998311	0.999764251973041
SSH1	1913.53383288826	-8.70488435814529e-06	0.00144266210554024	0.130908633052001	0.999764251973041
MISP	838.158024162413	-4.67641654684211e-06	0.00144268561788138	0.130959704853134	0.999764251973041
TAB1	736.539043499323	-8.7287735130706e-06	0.00144268647639165	0.131159118508053	0.999764251973041
ZNF83	144.986885220917	-5.01725320101885e-06	0.00144268412461945	0.131204508201478	0.999764251973041
SECTM1	2.50337829188622	-5.89969961061597e-07	0.00144269494057986	0.131431360661888	NA
SCN4B	65.3341558468225	1.12893370862349e-06	0.00144269176355537	0.131433431262019	0.999764251973041
ZNF275	729.124972708453	6.73352429867034e-06	0.0014426730892917	0.13187912615701	0.999764251973041
OSGEPL1	170.392001792243	-5.30769229674486e-06	0.001442682740512	0.131962865972798	0.999764251973041
RIPOR2	41.6752565899109	2.35323477858804e-06	0.00144269274930144	0.131987947067819	0.999764251973041
ELK1	1444.48066094384	7.54939524394386e-06	0.00144267032727252	0.132030696447862	0.999764251973041
ARPC2	5413.49740655249	4.50126731541809e-06	0.00144265561395231	0.132515781804922	0.999764251973041
MMP10	28.0382476502623	1.38698110611264e-06	0.00144269430397058	0.132526788755998	0.999764251973041
LINC01967	1.63903135402719	5.04713957536745e-07	0.00144269498985575	0.132531299406087	NA
MED20	1204.69391816428	-9.27266784568343e-06	0.00144265723892107	0.132535032055501	0.999764251973041
RAB11FIP1	1693.10044188451	-8.19707581999628e-06	0.00144266548476584	0.132719009731555	0.999764251973041
HOTAIRM1	61.0539909633971	-3.55326710866581e-06	0.00144268944213597	0.132803037803068	0.999764251973041
SH3GL2	56.3940418478215	3.33310673945465e-06	0.00144268959524737	0.132890621752613	0.999764251973041
HOXB-AS3	14.560783969071	-1.69017701589077e-06	0.00144269355994439	0.132949272874199	0.999764251973041
AC002310.5	2.92441269370766	-2.98456241456835e-07	0.00144269504359053	0.132972738833777	NA
ELAC1	127.479743501547	4.93748814582344e-06	0.00144268449547112	0.133010430155111	0.999764251973041
ZBTB7B	417.924105364885	-4.86607361533008e-06	0.00144268453920124	0.13304560430909	0.999764251973041
PSMG3	1070.9620689208	8.90870880700027e-06	0.00144266027325537	0.133115038039791	0.999764251973041
BICRAL	541.005380531958	-6.58793798882697e-06	0.00144267590728137	0.133124285579423	0.999764251973041
MIR34AHG	183.34929047407	-5.28738980915002e-06	0.00144268253417178	0.133180294907676	0.999764251973041
AC068946.1	15.9256555097402	-1.74524771725984e-06	0.00144269374978598	0.133242583711047	0.999764251973041
INTU	16.8548844557873	1.77065783556402e-06	0.00144269379023522	0.133303817437266	0.999764251973041
RAB42	52.0406207369144	-2.51596539301934e-06	0.00144269231382345	0.133416305783593	0.999764251973041
AC018362.1	25.6493903425111	-1.63498803204294e-06	0.00144269392379533	0.133422748354822	0.999764251973041
C16orf45	801.977213878003	5.70082055546614e-06	0.00144268088690512	0.133431346266318	0.999764251973041
SGTB	807.036360191857	-7.02159990095876e-06	0.00144267325070945	0.133488146531749	0.999764251973041
CCL7	3.90077167441143	9.316627030959e-07	0.00144269471934573	0.133504419735315	NA
CLIP1	1751.37351431212	-8.86724352854675e-06	0.00144266024324824	0.133513706203738	0.999764251973041
ZNF26	381.049496922863	6.93359703712324e-06	0.00144267808976067	0.133513942797882	0.999764251973041
SNRNP40	1904.83317242031	-9.72698211710686e-06	0.00144265455484689	0.133678973790105	0.999764251973041
CNTRL	729.326171405279	-6.60204918713444e-06	0.00144267679442463	0.13371874136042	0.999764251973041
CLTCL1	494.757357356701	-7.12971908411997e-06	0.00144267251126169	0.133780507060353	0.999764251973041
NKTR	1834.82713019724	-5.53777623363938e-06	0.00144268149601456	0.13378236868336	0.999764251973041
TNKS1BP1	2292.49875254024	0.000732339061558801	0.00155843043907947	0.133787033146971	0.999764251973041
TRPM6	25.9264796040698	-2.27906759151001e-06	0.00144269279295695	0.133813778922042	0.999764251973041
AC099489.1	7.86604894034404	-1.24151697073944e-06	0.00144269442186032	0.133882014037273	NA
MFGE8	2513.41102578846	8.66879404929404e-06	0.00144266194887322	0.134028009834994	0.999764251973041
KLF2P1	19.7155615685519	-1.90552669639486e-06	0.00144269313563161	0.134060638033972	0.999764251973041
TMSB10	7180.79714055349	8.64233484601184e-06	0.00144266213811703	0.134120214022723	0.999764251973041
PCNT	1375.4980681504	-7.05301745081034e-06	0.00144267294354915	0.134150298303927	0.999764251973041
DDIT4-AS1	2.90442522441342	-2.6422520896016e-07	0.00144269504032217	0.134165090700626	NA
KDM7A	125.965769142372	7.13758902039616e-06	0.00144269542746575	0.134166501961491	0.999764251973041
AC144548.1	12.1871138526516	-1.35300545709312e-06	0.0014426940681438	0.134173838939995	0.999764251973041
LCLAT1	1341.35069767437	8.3859025941163e-06	0.00144267942619804	0.134189050293311	0.999764251973041
RPL17-C18orf32	88.7853582690983	3.32265049343849e-06	0.00144269023607618	0.13437304544749	0.999764251973041
PGF	281.525526942399	-6.03026466696077e-06	0.00144268064200375	0.134468522701947	0.999764251973041
B4GALT3	1016.08607531958	8.4351675433831e-06	0.00144266356164769	0.134494654596098	0.999764251973041
TAF4B	376.501567008805	5.13240540511805e-06	0.0014426798255279	0.134541152465331	0.999764251973041
CDKN1A	4372.58087213406	-7.03774885258331e-06	0.00144267297491962	0.134575757118758	0.999764251973041
SLC18A2	337.403826049281	-6.23246888034846e-06	0.00144267778701056	0.134651811078418	0.999764251973041
H3F3B	14096.6738897843	9.11803762334026e-06	0.00144265824680845	0.134673573357644	0.999764251973041
WDR55	1453.43655307838	9.19086976104928e-06	0.00144265762251869	0.134677810979566	0.999764251973041
AC089983.1	40.6181556351227	2.18115197804137e-06	0.00144269334392101	0.134796349892174	0.999764251973041
IGF2	1603.32256299068	4.91979654311446e-06	0.00144268443101161	0.134817045672798	0.999764251973041
ZNF816-ZNF321P	2.41163926331663	-4.09349079965788e-07	0.0014426950170961	0.134834962808548	NA
LRRC37A17P	77.8870780597871	-3.364268136109e-06	0.0014426901893769	0.134917751299401	0.999764251973041
FBXL20	274.46722337172	-5.82024125274788e-06	0.00144267993128518	0.134984334276053	0.999764251973041
LMNTD1	3.2749131796143	1.88291041553425e-07	0.00144269499807533	0.135067711871074	NA
AC008687.1	4.34760699245894	-8.61452921276557e-07	0.00144269477223795	0.135148956086087	NA
FUS	10200.6446384906	8.47778171851325e-06	0.00144266312237458	0.135317738809695	0.999764251973041
ZNF570	146.017837138925	3.54264811388384e-06	0.00144268952839614	0.135361388900986	0.999764251973041
CTNNA2	7.12223547303684	1.14732172189282e-06	0.00144269453250922	0.135489903930753	NA
CHSY1	1579.1728336057	6.60869750510396e-06	0.00144267566684615	0.13551215340791	0.999764251973041
N4BP3	227.678631917049	5.3131174930998e-06	0.00144268813877448	0.135595975733426	0.999764251973041
MACROD2	15.3101483253674	1.74646429915888e-06	0.00144269373947702	0.135661919154826	0.999764251973041
SPIN2A	7.66063243310783	1.25864599749801e-06	0.00144269438653925	0.13570571630181	NA
SGK1	942.46796861383	4.8797883706379e-06	0.0014426845280807	0.135754603592316	0.999764251973041
NPIPB11	19.2921002077341	-1.76191545665579e-06	0.00144269371037961	0.135755205794098	0.999764251973041
IQGAP3	1997.47705065689	-8.06295075268188e-06	0.00144266579573309	0.135792080740175	0.999764251973041
RASSF2	614.935865734972	-5.78861225548536e-06	0.00144268092002686	0.135925942425803	0.999764251973041
ZDHHC24	151.098816097345	-6.09504721374747e-06	0.00144268776240441	0.136111495874665	0.999764251973041
AL133375.1	2.97415126312981	-4.31199098558898e-07	0.00144269500617694	0.136137343273981	NA
LRP5L	149.401290381099	-2.22061812144701e-05	0.00144276409888334	0.136147745066734	0.999764251973041
C9orf153	1.89920280031903	-5.52894045223341e-07	0.0014426949476908	0.136155470497281	NA
AC091132.4	19.0646917096126	-1.88596480224054e-06	0.00144269349104941	0.136173153803065	0.999764251973041
AL590399.1	139.664190863923	-4.23010576440341e-06	0.00144268702571119	0.136176490420692	0.999764251973041
RAB3IL1	431.215308685951	-5.24778383545908e-06	0.00144267781794863	0.136247096893976	0.999764251973041
CCL3	1.48823738775726	3.66441654188717e-07	0.00144269501995285	0.136335012334211	NA
S100A11	5045.48743531805	8.17875789996439e-06	0.00144266510109118	0.136442795772491	0.999764251973041
TNNC1	260.251582097848	3.87216584663499e-06	0.00144268841463329	0.136661808511917	0.999764251973041
POLR3D	1136.65865073455	7.79504948874348e-06	0.00144266775275764	0.136733219127708	0.999764251973041
PDE1B	142.090372002507	-3.99541307268866e-06	0.00144268831021642	0.136827032398674	0.999764251973041
AC116003.1	2.46869527898741	6.78065708535595e-07	0.00144269488856436	0.136925632135639	NA
PTPN13	605.624277671633	-8.45469445123577e-06	0.0014426691022485	0.136937443465429	0.999764251973041
ELL2	1070.09628589255	6.61827923442205e-06	0.00144267538051294	0.137059259348506	0.999764251973041
GNG12-AS1	1.46602181777572	-3.5583830431421e-07	0.00144269502597556	0.137287247239345	NA
FAT4	121.115845082255	-4.38870038717323e-06	0.00144268738271604	0.137628958581308	0.999764251973041
IRAK1BP1	46.8022359095006	2.93859873340039e-06	0.00144269117835721	0.138078878775085	0.999764251973041
GRPEL1	1120.71062729748	5.88616674146146e-06	0.00144267939187762	0.13823705611017	0.999764251973041
TLE4	3.63381353299512	-8.67016404964948e-07	0.00144269476218482	0.138248599097713	NA
SLC12A8	52.3216016386824	-2.81819112193036e-06	0.00144269414359089	0.138298864709264	0.999764251973041
AC074138.1	4.01999972131579	-9.29630990367656e-07	0.00144269469817995	0.138371080625992	NA
ATOX1	1455.15540478107	8.28500657039898e-06	0.00144266382852672	0.138428741196074	0.999764251973041
APC2	82.4223881399697	3.005899293406e-06	0.00144269101011434	0.138518536530341	0.999764251973041
E2F6	1299.7356831347	8.82971013181841e-06	0.00144265951969543	0.138573761761789	0.999764251973041
CLMN	242.300682501799	-6.17424319194833e-06	0.00144267757275111	0.138629416260022	0.999764251973041
AP001273.1	10.1505350530907	1.44002013130825e-06	0.00144269412091493	0.138668948972025	NA
HOXA9	337.142188237524	-5.58685012029438e-06	0.00144268075559584	0.138675414135361	0.999764251973041
ZNF646	409.372554993417	6.96436962472277e-06	0.0014426729394231	0.138781475839314	0.999764251973041
RGS12	444.918083579011	2.13842829778784e-05	0.00144276288472336	0.138807300995218	0.999764251973041
EMC7	713.138983455471	6.87382600123986e-06	0.00144267351564996	0.138854452002845	0.999764251973041
[truncated: 26,890 more rows]
