# Supplementary material for: HP1α is a chromatin crosslinker that controls nuclear and mitotic chromosome mechanics
Source: eLife. 2021 Jun 9;10:e63972. doi: 10.7554/eLife.63972 (PMC8233041; doi:10.7554/eLife.63972)
Supplement: Source data 2. — The sheet provides genes analyzed and reports log 2-Fold Change (log2FoldChange) and q-value (padj) used to determine significance. [file elife-63972-data2.zip › Transcription_HP1a16hvs0h.csv]

	baseMean	log2FoldChange	lfcSE	pvalue	padj
CASKIN1	312.572403622855	2.37153201239908	0.390283473099733	5.2825286031241e-11	9.36750797191997e-07
KDM6B	320.34347534475	-1.39153201917016	0.256359513790517	2.24093143715472e-09	1.98692185875323e-05
GRID1	275.564312612943	-1.41351806571157	0.268633469606741	5.95916910203981e-09	3.52246485621573e-05
THSD7B	268.37464359139	-1.45665015011191	0.310492058935066	1.0524304024697e-07	0.000316116195660954
ADAMTSL3	277.98651685241	-2.13324573889436e-05	0.00144275261165159	1.0708349068793e-07	0.000316116195660954
PKD1P5	295.949438317621	-1.15898002476921	0.247221987393231	1.10306902114471e-07	0.000316116195660954
FOS	177.798933128285	2.18106716279387	0.467482130589413	1.24785054397264e-07	0.000316116195660954
CADPS2	184.423749943114	-1.47501202086553	0.31980126421397	1.59439424831476e-07	0.00035341741506707
AC025259.1	60.1278890408321	-5.28838605712844e-06	0.00144269900033599	2.13149589366725e-07	0.000419975740915571
INO80B-WBP1	25.889290539417	-7.84025595022736	2.76098060780029	5.80162863881429e-07	0.000987116745826979
AP003419.1	20.7076530218682	-7.87956712483872	2.77648730333286	6.12320769418416e-07	0.000987116745826979
AC005538.2	31.2450739899122	-8.31123210603602	2.97020180099612	1.50639818192448e-06	0.00222607991333889
HSPA1B	3597.17328842801	0.641867172560799	0.163027010801188	3.30362269623173e-06	0.00447698180693378
PRKG1	103.80570920913	-2.82105566771784	0.723960026253761	3.53452575971764e-06	0.00447698180693378
RNF150	184.65303378792	-1.20803970345993	0.310845777679921	3.80683850645191e-06	0.00450044448232744
INTU	16.8548844557873	3.3539861229798	0.868437873404248	4.15212977429617e-06	0.00460185733047462
FBN1	942.413078827479	-0.700897146336267	0.185494801030037	5.81485410050767e-06	0.00606557692731191
ASTN2	218.070088473775	-1.64545853799716e-05	0.00144272393582949	7.49229358486507e-06	0.00738115789668957
UTRN	851.064121410176	-1.05298737851102	0.286321247516736	8.42464923285185e-06	0.00786285814979799
MT1E	2303.9976582508	1.20988990445822	0.330896536323376	9.04846145759758e-06	0.00802281835137889
BTBD9	223.150306588734	-0.968358776710914	0.289590491406835	2.81318092693884e-05	0.0233973944034337
TNFAIP3	508.174684432788	-1.30629271856232	0.392130002339111	2.91553650419498e-05	0.0233973944034337
MXD4	245.604917591712	-1.53904894572489e-05	0.00144271789139309	3.03468150498492e-05	0.0233973944034337
H3F3AP4	407.522229323272	-1.35209254844115e-05	0.00144271225772573	4.35962508750372e-05	0.0311739378108365
FRAS1	302.982220829167	-0.865362174313157	0.269005730121806	4.39490467078843e-05	0.0311739378108365
FBN2	3683.69619671714	-0.554771154615087	0.172329337166221	5.04811484452116e-05	0.0344300848222668
AC020909.3	44.0075328769833	-2.46631778914956	0.777206942521	5.3273288106139e-05	0.0349887117772653
NLGN1	34.021346366733	-2.47204756341694	0.794118414928054	6.10843071191902e-05	0.0376565037737051
MT2A	7697.853390548	0.924291054144298	0.292760563581248	6.15822821540319e-05	0.0376565037737051
LRBA	679.41060035628	-0.671718809088711	0.218645541686006	6.9780846527093e-05	0.0412474583821647
BCAS3	203.90111383503	-1.06400061951332e-05	0.00144270525127827	7.51194306271911e-05	0.0429707375261929
ID3	1540.71183133826	-0.57706494685739	0.190699006564573	8.09052046475674e-05	0.0448341248129785
BTBD19	122.562997425369	-1.45439905683292	0.484043154840033	8.42255470115828e-05	0.0452597462168606
SLC12A4	1553.12287902542	-0.767632922934461	0.258021383245465	9.27906255895507e-05	0.0483957695170442
MT-ND5	18694.9747551352	-0.706964748546353	0.238572609426821	9.84206613588821e-05	0.0498655310822016
MT-ND6	3639.9445331048	-0.496346095110084	0.170161444821718	0.000113178208955917	0.055749699428202
CADM3	433.396262953809	-0.694794018732545	0.239445955013877	0.000117690346366622	0.0564054841113326
LBH	2802.70165249945	-1.80239141803376e-05	0.00144272133485756	0.000130226481582027	0.0607712157340548
AC005921.2	14.4070075286904	-2.93502192244616e-06	0.00144269593306045	0.000135077374318982	0.0614186430461156
AC006064.4	3509.79655837993	0.536394283820648	0.189280160838962	0.000145723101697343	0.0646026940599745
NREP	718.592867874493	0.631383728380636	0.22334630740805	0.000149619729946171	0.064712357832572
CPS1	317.775934550678	-0.825296184539604	0.301778435206195	0.000187577902910711	0.0791980702932294
DUS3L	495.030321584545	-0.645281425591027	0.23656709765938	0.000192663569515029	0.0794535599583723
AC022149.1	372.272896581797	-8.43519288350325e-06	0.0014427007957895	0.000206078859113448	0.0830544638331538
EPHA2	2989.55603830061	-2.3960100150642e-05	0.0014427370645584	0.000216679047915558	0.0853859901485907
SPDYE6	8.07248022066435	-2.15278799250488e-06	0.00144269553582209	0.000224152072657833	0.0864106240095947
L3MBTL4	218.277972115638	-1.4266821627701e-05	0.00144270993380745	0.000234487450191359	0.0870409667090678
AC244197.3	103.038946565347	-1.2762359232712	0.483407384262639	0.000235604037784653	0.0870409667090678
SLIT3	174.602795888684	-1.21889297469277e-05	0.00144270585902126	0.000257832176913877	0.0916592750530624
TMEM52B	64.8789079698377	-4.7780750435878e-06	0.0014426970517249	0.000258442663545543	0.0916592750530624
PLXDC2	144.958510849388	-7.98814359070765e-06	0.00144269987147439	0.000272530435984536	0.0941916294813978
FBXL17	165.266241476273	-1.00720951743972e-05	0.00144270249404778	0.000276206210626103	0.0941916294813978
SLC25A40	383.698667223156	0.874451170458745	0.339685293142049	0.000289023269024435	0.0967028232001945
MMP3	256.894610138501	-9.69484877711525e-06	0.00144270189806176	0.000297302127203475	0.0976307152166522
AC020916.1	118.64868737875	-1.09151198824856e-05	0.00144270342295418	0.000308906139652876	0.0995969558993538
TEF	685.370691826209	-0.580259039919706	0.22875436838305	0.000315491120649674	0.0999036436157263
EXOC4	805.005115163103	-0.59643963256322	0.238098719301318	0.000354865418211469	0.110400499318315
LAMA2	153.24372106647	-7.3515813314744e-06	0.00144269910906186	0.000365332678594231	0.111697317060543
LTBP1	754.510163911861	-0.656464919725957	0.26941261761631	0.000412462358640199	0.123969406877401
USP32P2	118.454187782307	-7.74495381328954e-06	0.00144269913360989	0.00041991684543391	0.124106423667992
DUXAP8.1	19.022571444832	4.51863910666365	1.74681255854474	0.000429202922786497	0.124157564281196
FAM220A	941.667597690374	0.531423136222177	0.2191897245809	0.000434092876864273	0.124157564281196
MAPK8IP3	1340.07295688633	-0.684831586156556	0.286101737732276	0.000460144594623084	0.129519747562717
TUFMP1	245.6963413002	-0.835628071757874	0.352736332938549	0.000483968433799957	0.134097066196479
NSUN5P1	776.826284762035	-1.50511547860074e-05	0.00144270853268507	0.000552097530874732	0.150620700230794
AC092069.1	58.9918430187012	1.31182937724129	0.587822580286578	0.000647842803847133	0.173739099278875
MT-CO1	111174.266406464	-0.510284241715996	0.228317704099703	0.00065643262006906	0.173739099278875
KLF12	200.851168696149	-1.22563670674716e-05	0.00144270344374637	0.000667571566463095	0.174088920413089
GPC6	809.017499141007	-0.543477226918995	0.243408404358533	0.000683301495036565	0.175150114284317
ID1	4785.69807187289	-0.47471892198019	0.214428092014785	0.00069139502621678	0.175150114284317
CNTN4	37.8446118488596	-1.64929648755768	0.763975115931547	0.000761015174997649	0.188078459013212
ABCA2	1090.25642766797	-0.520134023775329	0.240313398961439	0.000766589748163044	0.188078459013212
LY6G5B	204.185166811042	-1.23094702905968e-05	0.0014427020253967	0.000785339296247659	0.188078459013212
DIXDC1	1083.23622909826	0.449493477846564	0.20779559401607	0.000787854665478475	0.188078459013212
FGGY	82.6001079228882	-7.63381057018358e-06	0.00144269831513364	0.00079545956273563	0.188078459013212
EBI3	65.2067466544755	-1.06371588797387	0.50123305204419	0.000850461258354739	0.198437230189534
ITGA9	217.3860599625	-0.803724639347963	0.382619764109977	0.00086750915106215	0.199786230854352
CADM3-AS1	15.0590784884336	-2.712049609706e-06	0.00144269562021953	0.000886332365482237	0.20126598229317
NBEA	94.6136600445289	-7.15217613713936e-06	0.00144269422212232	0.000896634105969683	0.20126598229317
AL139260.3	9.84563583164865	-1.20487505514733e-06	0.00144269520864221	0.000916580113609123	0.203171439432882
LINC00707	382.046756316492	1.00333854919677	0.490209873431332	0.000967013246314166	0.211704270331964
PPFIBP1	2509.64171760669	-0.394640848308158	0.1951176923565	0.00104537042072052	0.226067727690694
SPATA31C2	963.95871845719	-0.558825308263835	0.282668026736638	0.00110798867823594	0.236722448568168
PYROXD2	57.18678207308	-2.57152693173144e-06	0.00144269175454914	0.00113347855619564	0.236909175550894
TBC1D5	685.982040163356	-0.530699885033787	0.272402750494832	0.00115104994879275	0.236909175550894
GRID2	305.721692516826	-1.05511204523772e-05	0.00144270016921546	0.00115826861248813	0.236909175550894
KCNQ3	219.92183529781	-0.735294292946547	0.377904023413851	0.00117598794203673	0.236909175550894
SOX5	28.4447321954768	-3.65195793555193e-06	0.00144269580239372	0.00118572487779485	0.236909175550894
ATM	1010.44763009191	-0.54234760040973	0.27950117230538	0.00118902140777249	0.236909175550894
NDUFA13	672.913204212963	-0.490084369675331	0.258207587565758	0.00129712929712819	0.252969328125684
ARRDC3	378.047614309443	0.84761122370713	0.446737311659283	0.00130322971967034	0.252969328125684
RTEL1	368.43708952053	-1.26440963785461e-05	0.0014427017494591	0.00131242193580121	0.252969328125684
USP40	746.77108610028	-1.99303748004175e-05	0.00144272070916203	0.00132781598950297	0.253184526256517
DDX51	888.924442269942	-0.46013457624888	0.245663896539374	0.00137548401746929	0.259483596614712
JAG1	1395.58150058408	-7.77423703771421e-06	0.00144269773309757	0.00145491183619789	0.269158731113024
AC004890.2	56.3196949441221	-1.04906499915995	0.57655189170343	0.00145712728736538	0.269158731113024
CTTN	3856.20782379224	-0.445304898898649	0.244771105978688	0.00148480773829935	0.27134631127476
GPX8	2197.83188150203	0.509320926468823	0.274085149054863	0.00149957359188668	0.27134631127476
PER2	376.834608053624	-0.575140273928387	0.316075444695994	0.00151571217502271	0.271496202016947
SEMA3E	241.458723189483	-0.78732613653437	0.44568046269021	0.00157627441567336	0.279520742131356
AC022167.2	91.4374240498576	-8.42636224457209e-06	0.00144269775846714	0.00159798629101574	0.280565256421606
TTLL3	505.750034934753	-1.18168945025053e-05	0.00144270039596274	0.00163947866901833	0.285028188604922
NRXN3	136.512930096839	-9.68635711271655e-07	0.00144268661121779	0.00167397272193974	0.288199594933566
LTBP3	894.361781951095	-0.542857951674268	0.313853046405403	0.00170489141803945	0.289213277685624
AL139353.1	12.2196001925314	2.70044991052065	1.39763903119924	0.00171247922838722	0.289213277685624
MAMDC4	253.612996986495	-1.20800076980037e-05	0.0014427001013867	0.00172909915990861	0.28926523964773
RPSAP47	6.02041872140673	-1.54866457608037e-06	0.00144269519748624	0.00197589542250491	0.327153733082813
ANXA4	533.471592643062	-0.43578234751196	0.266640393324102	0.00199875279367022	0.327153733082813
INIP	954.015923991278	0.416519931336045	0.255277515734391	0.00201092634669975	0.327153733082813
CHST1	118.301918952752	0.752751027466861	0.464347209807708	0.00205399591152713	0.328799797973223
GADD45B	593.789202872859	-0.615434971843178	0.385101032639643	0.00205812764760772	0.328799797973223
PLK3	359.040865654093	-9.93238726788525e-06	0.00144269810948273	0.00208606929157921	0.330288095960484
ANTXR1	2821.01249669276	-0.321327204118902	0.203453454876569	0.0021615832612513	0.339215539573179
AC145207.2	68.0610213248319	0.944615203719532	0.610220433230467	0.00224491286555939	0.345549288159046
PCDH15	18.2171407781339	-3.42046224081493e-06	0.00144269560270329	0.00225032174793928	0.345549288159046
CLDN1	346.101580105463	-0.750808035001935	0.490922980662936	0.00228741501139628	0.345549288159046
GPR1	64.7491499753529	1.23401830230879	0.830246152939429	0.00230788854979835	0.345549288159046
LENG8	2244.28918507812	-0.431816359913041	0.28688194414717	0.00231790058440288	0.345549288159046
WDR90	1274.7636602323	-0.3997600540169	0.263105210716056	0.0023342067592241	0.345549288159046
FGF12	100.094766050241	-0.898413443279221	0.605992417017968	0.00233834740760647	0.345549288159046
CCDC117	1553.10367161723	0.374697567131451	0.245527848738682	0.00236537589770202	0.346654634660743
WASH3P	249.053235153849	-0.500741315905491	0.337622915582055	0.00243306508003384	0.353651992329837
SGO2	1603.94564504517	0.518978349112983	0.350517775465661	0.00247148598730826	0.356315943194613
AL109918.1	358.584327049258	0.48867382114534	0.332200944266202	0.00250582363071354	0.358352987447123
GPR27	473.804758727312	0.470704365617887	0.319827650897049	0.00252975840364787	0.358881646175101
SNPH	508.203203655512	0.542028373264016	0.37486756597609	0.00257576959646092	0.36037427710777
TENT5A	309.832096010519	0.501462871984156	0.347604902454919	0.00260375719540462	0.36037427710777
DYNC2H1	281.490690413762	-1.11225429414845e-05	0.00144270119401869	0.0026148225327111	0.36037427710777
BACH2	53.2485714161703	-6.22306044758038e-06	0.00144269935381705	0.00262156892499308	0.36037427710777
HSPA1A	5491.17174876017	0.447301205128817	0.315262811235917	0.00267212701266327	0.363180024054594
DAB1	18.932906028089	-2.10796013778628e-06	0.00144269526903986	0.0026863219841126	0.363180024054594
BCL2L2-PABPN1	106.265723445318	-7.48985436061097e-06	0.00144269666131816	0.00271161250855425	0.363180024054594
TBC1D23	1884.27268298746	0.462076038870301	0.322155804804772	0.00272390138156325	0.363180024054594
MYH9	35881.6857454977	-0.32779027043106	0.239776592602969	0.00279986266618501	0.370522124324319
BAZ2B	1098.10065732744	-1.76014132877378e-05	0.00144270086918671	0.00285020734227513	0.373181524664986
MDC1	3381.07485385553	-0.471248920312046	0.330715365038886	0.00290898140239815	0.373181524664986
CYFIP2	1356.01993351009	-0.514946910707486	0.381218740573205	0.00291187624634164	0.373181524664986
ART5	41.436633179994	-5.67516056782633e-06	0.00144269580902929	0.00293134251390764	0.373181524664986
MC1R	319.496649595764	-1.23695264066316e-05	0.0014426979314079	0.00293242939533074	0.373181524664986
KLHL17	435.283579592927	-0.451133306444714	0.344761623694621	0.00294622531174071	0.373181524664986
TMEM265	63.9641777771082	-4.90968036527794e-06	0.00144269567772496	0.0030040607214724	0.375999599937222
PKIA	86.5638466036565	1.07291691486764	0.854487643216097	0.00301088045965632	0.375999599937222
AKAP5	379.965871884017	0.533737208747483	0.41147162884842	0.00304002615032572	0.376984501564518
CCNL2	1356.46024073355	-0.381087444728767	0.307454208221846	0.0031814139400036	0.391777870820027
GRIP1	220.235805860115	-0.593496053620125	0.496044725736532	0.00324337761316015	0.39375081308118
RPS2P46	284.361977626675	-8.60942300322214e-06	0.00144269475164068	0.0032449780192634	0.39375081308118
KLHL26	8.54383416214662	-2.07165106420919e-06	0.00144269527588242	0.00326404835746537	0.39375081308118
NLRP10	18.8235230654892	1.71515060078017	1.76811959005727	0.00332533932063445	0.398434068735208
SLFNL1	95.9064682202258	-3.62092619017254e-06	0.00144269549952114	0.00335790045538308	0.399635226679921
FBXL7	44.6690022523361	-5.03047048396164e-06	0.00144269567555889	0.00342480522292008	0.403079719319583
DIAPH2	377.522114718976	-0.544445424072434	0.481521507622275	0.00343230348036187	0.403079719319583
EPPK1	55.6385541569502	1.00086424825493e-05	0.00144270942647509	0.00347289592186364	0.405163574884263
PEX11A	82.2312038048774	0.698235706196214	0.620759573386047	0.00354255554614206	0.41058913398521
NPIPB5	751.508745995473	-1.02246839338352e-05	0.0014426960494741	0.00358730009648639	0.413075276694761
SLFNL1-AS1	104.765182881306	-3.2786225594057e-06	0.00144269542660486	0.00366296863395744	0.419067243780434
TMTC1	293.309764883659	-9.76338096844138e-06	0.00144269621986775	0.00370877975379098	0.419139874364703
MSMO1	1021.72917687514	0.345408557228008	0.302325748364667	0.00371087578386389	0.419139874364703
MYO1A	9.34574765071982	-2.09850276245982e-06	0.00144269525727134	0.00395174103889612	0.443520404068006
ATP6V1G2-DDX39B	519.622767857362	0.697956623361067	0.790733315870541	0.00398497633277795	0.444437643453782
TPM1-AS	146.930967262528	-7.39523791400467e-06	0.00144269565245024	0.0040610582878069	0.450092166360499
NISCH	1326.75512238182	-0.2867202631618	0.327694964603383	0.00410485604883926	0.45182833960254
KCTD11	860.619940635209	-0.438938223653753	0.511072256790356	0.00413452460123287	0.45182833960254
AC005363.1	47.4065146831558	-4.75934490621852e-06	0.0014426952944465	0.00418410807488281	0.45182833960254
C19orf12	1291.53721427057	0.289983097582331	0.328750725422029	0.00418785640594183	0.45182833960254
TRAPPC9	381.254336097921	-9.45584207760805e-06	0.00144269577232743	0.00420412090646924	0.45182833960254
LONRF1	375.433667533983	0.361690523984212	0.451009445279645	0.00429337465525074	0.458641040732298
ABCC3	479.587944422433	-0.400259547837421	0.575771919647904	0.00434859019371416	0.461757783863073
ZC3H12B	40.3461724675213	-4.7866737842286e-06	0.00144269532711845	0.00446397860220608	0.471188884243574
CDH12	114.230731879804	-7.34590674841478e-06	0.00144269432440206	0.00468631485247034	0.491730303425187
AL121594.1	22.0655263574329	3.12473017234431e-06	0.00144269526510293	0.00473174503784061	0.493576675035456
ZNF407	364.894773245236	-1.22074037036564e-05	0.00144269327167355	0.0048197723721701	0.499818850735043
EIF1B-AS1	7.86272557204883	2.0849949226426e-06	0.00144269522778542	0.00498438428491533	0.512320485023047
B3GNT5	463.642398753177	5.9679808567766e-06	0.00144268126148389	0.00499810770365911	0.512320485023047
AP001267.1	148.341678281733	6.40092433749393e-06	0.00144269284413537	0.00519693517846536	0.521820666914708
MBP	6.8391975054765	1.9290932343185e-06	0.0014426951672747	0.00520289231120745	0.521820666914708
PCDH7	1945.78578635644	-9.45161771798767e-06	0.00144269504603226	0.00520716172218267	0.521820666914708
GCN1	4916.47626738364	-1.92494958686295e-05	0.00144269382697313	0.00520849591405308	0.521820666914708
ITFG1	903.927832706161	-1.61350902345852e-05	0.00144269403142526	0.00530953751754141	0.528955217969449
AL031708.1	29.7029656830439	-4.2914279965211e-06	0.00144269515284337	0.00534016272878989	0.529034109886207
DGCR8	1349.53102879364	-1.70044112138875e-05	0.00144269929759356	0.00538575045888418	0.53058618270774
AC083798.2	266.52559667702	1.26179261092153e-05	0.0014427010591234	0.00547908251441219	0.532343660749297
MT1X	577.385897674239	9.18790417331025e-06	0.00144269580552564	0.00550533721229132	0.532343660749297
SPTY2D1OS	5.05395743614117	-1.53369231142688e-06	0.00144269516651013	0.00550744588153165	0.532343660749297
CUL4B	1532.58574513021	1.12134401525483e-05	0.00144268118613242	0.00552366963163992	0.532343660749297
DHPS	605.088182101848	-1.35918601608625e-05	0.00144269399995457	0.00559974223797249	0.53239600173033
AC009022.1	176.277958722703	3.82312863249321e-06	0.00144268481592741	0.00563980128971211	0.53239600173033
CYP2S1	92.5640122880155	2.93056325735755e-06	0.00144268687839547	0.00565156864924763	0.53239600173033
TCIM	166.067407428396	-3.85118175419042e-06	0.0014426952086197	0.00565158155303125	0.53239600173033
SFR1	202.229886381133	1.02508952536305e-05	0.00144269489851859	0.00568635590590083	0.53239600173033
POTEH	43.1424888711052	-4.76481139791606e-06	0.00144269485186591	0.00570435010030805	0.53239600173033
NFKBIA	672.011676010364	-7.59204918827224e-06	0.00144269503347846	0.00577743422034755	0.53639393209122
LINC02582	79.9880064408345	-5.62161017124577e-06	0.00144269502427925	0.00582003670464006	0.537534952517616
EGR1	773.417681636253	3.66558297492499e-06	0.00144269104945861	0.00587127909913436	0.539457991010102
ADGRL3	113.511125630336	-7.53624278888988e-06	0.00144269476987644	0.00592938090705496	0.541988204251576
CGB8	80.5257393367476	5.6524634440638e-06	0.00144269496345568	0.00617917628831344	0.558478722387243
ARL6IP5	746.091193881809	1.31397888325643e-05	0.00144269163192164	0.00618491276244147	0.558478722387243
POLE	2668.60092798971	-1.3101985504148e-05	0.00144268877290261	0.00622270444416797	0.558478722387243
DNAH10	29.4410774250199	-4.28343166151019e-06	0.00144269502158865	0.00623576309889326	0.558478722387243
PFKL	2047.3924378406	-9.25497396058378e-06	0.00144269433009654	0.00630624504688194	0.558735507250756
GSDMB	125.830044932227	-8.73800283048227e-06	0.00144269433230645	0.00630895128978029	0.558735507250756
ADIRF-AS1	425.042176182039	-8.7097466370849e-06	0.00144269411007934	0.00634564442757655	0.558735507250756
RABGAP1L	255.003653800435	-9.21717992820199e-06	0.00144269419828575	0.00637729371607593	0.558735507250756
IFI44L	24.8919247945745	4.2672549062484e-06	0.00144269503153954	0.00639617143020941	0.558735507250756
AC104662.2	25.5723746404689	-2.04566247804283e-06	0.00144269519866346	0.00646383530240183	0.561202027086054
PARD3B	67.8144668976517	-4.04273555774382e-06	0.00144269505273361	0.00650892958182365	0.561202027086054
AC114490.2	48.893664063586	-5.29742624452681e-06	0.00144269486534231	0.00653591960171279	0.561202027086054
AC099066.2	25.1490134617979	-3.84139432468933e-06	0.0014426950290754	0.0065543270907771	0.561202027086054
CHRM3	50.2540778720934	-3.16295021509517e-06	0.00144269444232093	0.00661092399641332	0.561202027086054
GTPBP8	492.283891876295	1.32617723560747e-05	0.00144269284206395	0.00661429107657955	0.561202027086054
MED12L	307.875484595254	-9.88124337841309e-06	0.00144269383281676	0.00667071253237379	0.562881138085192
TNFAIP8	261.903446819349	9.88612796150344e-06	0.00144269370213532	0.00669756499949109	0.562881138085192
ITPR2	249.492909176256	-7.15729135493837e-06	0.00144269577090487	0.00675870621763725	0.565340270553591
SRRM2	17763.1830301924	-1.7388345311353e-05	0.00144269055133647	0.00680892321525435	0.566866832751668
SLCO3A1	358.635092040197	-1.41059048265376e-05	0.0014427058056638	0.00686595225832346	0.568943604658177
ANKRD18B	4.55297858384526	1.46827821330459e-06	0.00144269512408058	0.0068779569725631	NA
ZBED2	86.2620547358794	5.38938506030431e-06	0.00144269468716259	0.00698069686769379	0.575761383975879
IL32	1521.76729723431	-1.70819374462011e-05	0.00144270611466914	0.00706881030059591	0.580329690094756
GNAQ	120.913401763283	6.88158481340126e-06	0.00144269449484675	0.0071279385387478	0.582220273997452
MMP25-AS1	242.912061497376	-4.04420160148967e-06	0.00144268644835475	0.00718400869283981	0.582220273997452
WTIP	707.89246451721	-8.29015990887045e-05	0.00144384891062838	0.00719632991240876	0.582220273997452
ZC3H12A	173.632081911686	-7.63963270989658e-06	0.0014426942190031	0.00722316924826254	0.582220273997452
RASA4B	477.030125675029	-9.93747413327814e-06	0.00144269291563647	0.00728840277377782	0.584419039771744
HNRNPH1	7878.3839083537	-1.79359550640801e-05	0.00144269483071546	0.00731636084302301	0.584419039771744
NPIPB3	355.102300995483	-8.04701557220249e-06	0.00144269405758699	0.00739740875031426	0.58656131670921
NECTIN4	104.682546168468	-1.85759817215533e-05	0.00144274376620899	0.00740933485269628	0.58656131670921
NPIPA1	1417.98116188986	-3.2789223866287e-05	0.0014428527103523	0.00748243158312623	0.589715374504788
RIMKLA	67.8080179131984	5.33497104801567e-06	0.00144269476381549	0.00757266654210192	0.592440229643111
EDC4	2425.90275038907	-1.46373411119153e-05	0.00144269085036979	0.00758382293627622	0.592440229643111
AC127459.1	9.03298463623343	1.99358383278351e-06	0.00144269524373741	0.00775222329314158	0.598366193575961
ACTG1	84655.6650889618	-1.21865648072505e-05	0.00144269204871932	0.00779249749183947	0.598366193575961
FAM219A	678.125664151975	1.58187314012594e-05	0.00144269508973405	0.00779432270579738	0.598366193575961
KLF7	1217.05724782965	-1.00075036064805e-05	0.00144269472622761	0.00779465351130926	0.598366193575961
ARHGAP19-SLIT1	38.2880892156657	-2.77556574399126e-06	0.00144269508084734	0.00789878104064536	0.600552065645989
WWTR1	768.486012206761	-7.77888812918286e-06	0.00144269395970629	0.00793366064468804	0.600552065645989
DAPK3	1060.51646268138	-6.11578770231642e-06	0.00144268718146602	0.00796297141752625	0.600552065645989
NELL1	32.1804113004988	-4.03446438185283e-06	0.00144269481080189	0.0079760112143985	0.600552065645989
LAMB2	2432.35857695682	-1.26880323216503e-05	0.00144269807523716	0.00800818454013561	0.600552065645989
AURKAPS1	11.1531089870876	-2.53566953013558e-06	0.00144269506398967	0.00803986017551978	0.600552065645989
AGBL2	8.76124425239602	-2.28911065408577e-06	0.00144269504398788	0.008060192388414	0.600552065645989
AC105105.1	130.171239799357	-3.04909058870654e-06	0.0014426858880769	0.00814601178157086	0.601160422276444
PHF2P2	202.462290966481	-1.00369023683886e-05	0.00144270022326462	0.00816044946501941	0.601160422276444
SORL1	549.031577661111	-8.45682936485678e-06	0.00144269358731463	0.00817005931137557	0.601160422276444
PPARGC1A	16.1725998368868	-2.65408276407424e-06	0.00144269502308799	0.00829176822476105	0.607321571164661
ZBTB37	245.917836947351	-9.51437472361218e-06	0.001442694852335	0.00832228848999112	0.607321571164661
PAG1	65.9015778661864	4.4248771404613e-06	0.00144269477517384	0.00842982321417086	0.612222008122213
PAPPA-AS1	5.83693345866557	1.0947996571647e-06	0.00144269506954868	0.00845848936953376	0.612222008122213
ZNF546	56.1910591911019	5.04298403464012e-06	0.00144269461215604	0.00855923752692456	0.616437515779241
BHLHE40	2673.02627492437	-1.09787190681524e-05	0.00144269037140107	0.00861984125411199	0.616437515779241
TMEM117	65.3128518039107	-6.00637495208873e-06	0.00144269424447636	0.00862101753303174	0.616437515779241
BBS9	106.057948681296	-6.20996239107771e-06	0.00144269420758047	0.00868900543082697	0.61832877802774
PYURF	543.033764589669	4.99901034055294e-06	0.00144269468590665	0.00874612412547211	0.61832877802774
HUNK	544.589311802997	1.30989295301548e-05	0.00144269931284242	0.00875207372046257	0.61832877802774
PUS3	176.648423443741	9.54845548629554e-06	0.00144269218065941	0.00880624892985564	0.619687350290199
DNHD1	342.794876375562	-1.34243140753497e-05	0.00144269846445105	0.00895725079609635	0.627697870783825
BBS1	282.285579904757	-9.85403444157186e-06	0.00144269237209988	0.00901157833589476	0.627697870783825
RNF43	62.591795949398	4.67565869631913e-06	0.00144269473972642	0.00903624374828987	0.627697870783825
CDKL1	115.88984596954	6.04955700902726e-06	0.00144269416479653	0.00906226794785249	0.627697870783825
CCNK	1336.08365203644	1.25077010411522e-05	0.00144268722153264	0.00912999202038625	0.627697870783825
DTNA	222.841229498878	-8.40560475343229e-06	0.00144269334375348	0.00913246775290289	0.627697870783825
AC005261.1	146.954054141993	7.60002150936761e-06	0.00144269352503984	0.00925514964897234	0.63367401052211
PTPRM	2176.05043472268	-1.170294327479e-05	0.0014426910017183	0.00933266141669418	0.634565145319818
VPS13B	644.827461397025	-1.6101477696747e-05	0.00144272137022294	0.00939264742735071	0.634565145319818
IKBKB	605.091410336016	-1.42914168685694e-05	0.00144269383300061	0.00942629575455127	0.634565145319818
FASTKD1	760.707738556652	1.22045391009754e-05	0.00144269166995465	0.0094265578551841	0.634565145319818
LIF	1916.74964330827	-7.28103777466282e-06	0.00144269364686571	0.00945979181887891	0.634565145319818
EME2	694.638333446874	-1.35078612226406e-05	0.00144268927722394	0.00952247626334862	0.634565145319818
ADPRH	98.5131702253124	7.64651322843725e-06	0.00144269331556079	0.009626006866735	0.634565145319818
PSPC1	1010.61090477394	-1.52465652030475e-05	0.00144269055530215	0.0096409735682803	0.634565145319818
TRPM3	7.63912003513566	-1.44420345774725e-06	0.00144269502451516	0.00967109094145117	0.634565145319818
RPL39P3	32.6310315697028	4.21525461776169e-06	0.00144269567864703	0.00968637631430163	0.634565145319818
POLR2J2	51.8055221189186	-6.30372303257506e-07	0.00144269394558916	0.00970221579102548	0.634565145319818
SOX13	367.336814081255	9.569729741973e-06	0.00144268374461971	0.00972398184573994	0.634565145319818
PPP2R5A	636.131090133875	1.26552688740104e-05	0.00144269011969991	0.00977049216061538	0.634565145319818
CSMD2	148.489715272276	-8.7997054763077e-06	0.00144269255071256	0.00981859583795302	0.634565145319818
KMT2B	2641.76547684673	-1.40521675844042e-05	0.00144268844439027	0.0098681762013923	0.634565145319818
ID2	252.947886832775	-9.08679364599784e-06	0.0014426853943226	0.00989654038605178	0.634565145319818
PINLYP	10.1726056328736	-2.39412000606104e-06	0.00144269500516239	0.00989691531920124	0.634565145319818
STOX2	177.733646093466	8.13612579961467e-06	0.0014426930161821	0.00992883523075387	0.634565145319818
DOCK2	361.854284629598	1.84632337350942e-06	0.0014426793302486	0.00997491571589347	0.634565145319818
RNASEH1P1	271.120588792717	-7.24624480177604e-06	0.00144268894759814	0.00998385358056895	0.634565145319818
SLC1A5	4301.37751607985	1.79160894361146e-05	0.00144268402632734	0.0100318832279517	0.635340661718816
PRUNE2	55.5746020231125	-5.17536191962898e-06	0.00144269429073295	0.0101676207601427	0.640157799052674
NAT9	657.130113266186	-1.2564811742152e-05	0.00144268952206355	0.0101801443259941	0.640157799052674
MAN2C1	904.633859095365	-1.11902898302206e-05	0.00144269056863424	0.0104300142417356	0.650027143937428
PKD1P6	399.469019423149	-1.26546025282464e-05	0.00144268917119234	0.010433458655348	0.650027143937428
TSGA10	49.2555772064452	-1.10403021190768e-05	0.00144271187645661	0.0104470611866107	0.650027143937428
NPHP4	278.379992274999	-1.01471508167908e-05	0.00144269123740265	0.0106387537133293	0.658498152995921
PAPPA	97.331933848187	-5.53228365521183e-06	0.00144268995186601	0.0106851329291695	0.658498152995921
CMIP	1241.92418959683	-9.655135637667e-06	0.00144269166961123	0.010694607120218	0.658498152995921
MLLT11	912.717557569944	1.0412002247139e-05	0.001442691720189	0.0107646892808724	0.660519844351936
MPC1	234.687808559631	7.34706870601554e-06	0.00144267994476802	0.0108408423916036	0.66289882113899
RBMS3	284.974083931972	-8.02392504849864e-06	0.00144269264247123	0.0109919397109882	0.669621729231331
TSEN15	1742.12659517934	1.23574935164707e-05	0.00144266899924312	0.0110263094194749	0.669621729231331
KIAA0895	151.011125558345	8.01925402566939e-06	0.00144269263828959	0.0111118926736092	0.672516016317787
MAP6D1	327.462266737098	1.13391148211001e-05	0.00144268985300278	0.011292248531905	0.678363144208934
CDC42EP1	2166.52984604091	1.20618463297297e-05	0.00144268924951051	0.0112985901739153	0.678363144208934
ARMCX1	206.96054094776	9.36742989871315e-06	0.001442699110466	0.0113232668294053	0.678363144208934
ROR1	170.976317058988	-7.24742308493739e-06	0.0014426929795643	0.0115391342965689	0.688475364605386
MYO10	2332.07573699228	-9.03474348812439e-06	0.00144269059496773	0.0115697095050135	0.688475364605386
PPID	1118.50833993001	2.63959038886856e-05	0.00144278748912157	0.0117365823768258	0.695798072004789
NEDD9	716.912326349398	-7.77944278124276e-06	0.00144269260692327	0.0117712412790524	0.695798072004789
CSF2	56.4840826691686	-2.38265947119109e-06	0.00144269495847347	0.011895917048703	0.70083155157691
WHAMMP2	32.8932253188413	4.24874095256287e-06	0.00144269439790887	0.0120615585601206	0.706539154246652
CACNA2D3	12.4481823248401	-3.57615041913321e-06	0.00144269594997592	0.0120794745067432	0.706539154246652
AP000763.4	3.98038023740554	7.74735595684335e-07	0.00144269507750486	0.0120917490665949	NA
LRRC37A3	53.1597275550894	-4.73113427890808e-06	0.00144269390821088	0.0121123274624137	0.706539154246652
ADAM22	70.416424666152	7.73107207297284e-06	0.00144269716936647	0.0121668737648257	0.706685686456269
LRRC14	1869.45412873757	7.09292214362413e-06	0.00144265213503384	0.0121945423817526	0.706685686456269
UNC13D	2653.92501969043	-1.36998855117024e-05	0.00144267272789478	0.0122410612332683	0.707070810584842
FAM225A	275.177600202357	1.03550090684913e-05	0.00144269014073806	0.0124125609830877	0.714329795671727
FBXO2	300.276578922033	-6.28046398647843e-06	0.00144269338415508	0.012543409273393	0.714329795671727
NEK11	99.139431831278	-1.80287965480314e-06	0.00144268375970123	0.0125539226349051	0.714329795671727
STK38L	839.012846807034	-1.31769120639715e-05	0.00144268673887796	0.0125615925482627	0.714329795671727
CPT1B	516.212543765332	-1.07965846581592e-05	0.00144268952722046	0.0126250922849578	0.714329795671727
AC004057.1	30.3334374853188	-3.08161543193529e-06	0.00144269474850714	0.0126483400664287	0.714329795671727
GCSH	1492.70074776504	1.03393146522761e-05	0.0014426901316003	0.012648708951724	0.714329795671727
APPL2	751.737886765201	1.36021650988672e-05	0.0014426861294587	0.0127335546227164	0.71517357830184
PHACTR1	25.0171097069834	-3.94316854309522e-06	0.00144269551760754	0.0127588417313856	0.71517357830184
ATP13A1	322.333887436559	-8.13305133419481e-06	0.00144269195489922	0.0128221798248847	0.71517357830184
AC034102.1	6.54914468445623	-1.6348956385243e-06	0.00144269504811136	0.0129087225584002	0.71517357830184
TRAF4	988.295288005256	-1.23050033411987e-05	0.00144268756730877	0.012933139722198	0.71517357830184
TPMT	415.863085141581	-1.42353571173601e-06	0.00144266877379662	0.0129677416370073	0.71517357830184
MIR34AHG	183.34929047407	-7.69733695560995e-06	0.00144268835252261	0.012998196828668	0.71517357830184
FAM208A	1970.55953738381	1.16133565208379e-05	0.00144268849549518	0.0130280945016933	0.71517357830184
SNX10	276.21971394154	1.03067274974924e-05	0.00144268981211407	0.0130869524269427	0.71517357830184
MYADM	1666.76557861784	-9.93545223751603e-06	0.00144269021095794	0.013094766818316	0.71517357830184
DBF4	1372.5804369299	1.39692922268954e-05	0.00144268530262499	0.0131072809422037	0.71517357830184
KIAA1551	764.989234884881	1.20650186385049e-05	0.00144268776385808	0.0132096296187789	0.718547122790818
SLC16A14	65.0499941164835	7.56378389327609e-06	0.00144269913225446	0.0132974781592796	0.719748707974665
IRAK1BP1	46.8022359095006	4.87389417549739e-06	0.00144269397553798	0.0133128955177178	0.719748707974665
ATG4C	276.632333484892	1.00303329024782e-05	0.00144268957444296	0.0134402885886037	0.72442746973164
EEF1A1P5	399.042735175007	-1.04292642817278e-05	0.0014426893778833	0.0135477575459013	0.728007225943844
LINC01001	255.763837160826	-9.24930746362671e-06	0.00144269459325055	0.0137420298427995	0.734497676514997
MAGI1	607.545743208759	-8.90394106595298e-06	0.00144268676827717	0.0137513803982958	0.734497676514997
PPP1R16B	289.138307475487	1.24070346097935e-05	0.00144270411664614	0.0138106333753884	0.735447332269555
INPP5D	87.2316910342922	-6.22967550378679e-06	0.00144269307585224	0.0138911461019273	0.735768760364906
IGF1R	2649.90553289494	-1.10687893418209e-05	0.00144268848136299	0.0138996523274259	0.735768760364906
PER1	380.564693463461	-7.35529624299431e-06	0.00144269264647174	0.013943419067674	0.735888840259116
NOMO3	1437.78030682942	-1.46060130867697e-05	0.00144268327167519	0.014008805481181	0.736310135569244
CITED1	53.8681142317689	3.97510430191764e-06	0.00144269186623966	0.014034445712649	0.736310135569244
GP1BB	286.430474645248	-6.24823712636754e-06	0.00144269306586853	0.0141150616481143	0.738355127451359
AFG3L1P	208.510486713779	-4.36799494108051e-06	0.00144268072498183	0.0145144868532275	0.756491320811647
GBA	1275.53084252432	-1.7490852884452e-05	0.00144270664471491	0.0145653631657609	0.756491320811647
SYBU	169.037842422119	8.75261843297147e-06	0.00144269075947846	0.0145897497162118	0.756491320811647
TRAF1	339.027924950126	-2.01838935050381e-06	0.00144269498960275	0.0148042682939381	0.765376354683395
LCAT	285.669174998812	-8.01524617213569e-06	0.00144269136779212	0.0149735052692888	0.771875491105519
NR1D1	477.974429935306	-1.03280769183729e-05	0.0014427029707243	0.0150495693107722	0.773547862573689
CISD1	707.725110093195	1.38560131083549e-05	0.00144269786004205	0.0150940300684809	0.773590853191826
BDH1	309.920351248028	1.00735485517322e-05	0.00144268856487093	0.0151427519787936	0.773851356887454
MRPS36	345.215314792298	9.42736834275474e-06	0.00144268976467189	0.0153942021458086	0.783829443947887
CHKB-CPT1B	212.739083619004	8.79410824541071e-06	0.0014426868531997	0.0154264070342194	0.783829443947887
TMEM106B	683.681602033945	1.74889214133279e-05	0.00144272092411501	0.0154941938541954	0.785024398904134
NEDD4L	1467.19316353006	-1.3945974295036e-05	0.00144268291521973	0.0155537298711843	0.785795703150172
AC126323.1	103.390404267777	-3.97135162148504e-05	0.00144295608390823	0.0156284562130829	0.787327880757386
NINL	436.087337370973	-9.41291624879084e-06	0.00144269368144367	0.015842688955397	0.794390607779112
MOCS2	1382.27912649103	-5.66569214472235e-05	0.00144320763813989	0.0158697608804819	0.794390607779112
SMTN	3464.91362487263	-9.74968215708812e-06	0.00144268911613801	0.0159130396718489	0.794390607779112
TNRC6A	2661.66188931516	-1.17400936876805e-05	0.00144268626213337	0.0159971393177289	0.794390607779112
ZBTB45P1	8.39864837145611	7.12720629252608e-07	0.0014426950628406	0.0160451690686989	0.794390607779112
RNF207	131.472246445291	-8.82654142731466e-06	0.00144269714826518	0.016107048073544	0.794390607779112
AXL	11440.5611477073	7.56850527239511e-06	0.00144264133771611	0.0161097429451581	0.794390607779112
PTGFR	179.528796681038	8.86828910414816e-06	0.00144269009720766	0.0161270297637445	0.794390607779112
BMI1	3858.99805589108	3.52439398141396e-05	0.00144287391060378	0.0162383648208238	0.796254758354955
NAP1L2	361.262714600241	8.83779377288909e-06	0.00144269014160737	0.0162546789897081	0.796254758354955
CPNE4	39.6430228870665	-3.07038645063098e-06	0.00144269459607635	0.0163004540960405	0.796297389766075
ZNF488	221.947649113979	7.28681933892163e-06	0.0014426877848763	0.0163615036867594	0.79708391449809
MCRIP1	1213.67383670347	1.14961068758838e-05	0.00144268640802629	0.0165433290450159	0.800749719268218
NAV2	369.683449432297	-6.01463342814349e-06	0.00144268604219937	0.016549550828143	0.800749719268218
SSX2IP	1748.86047977797	1.26278252043569e-05	0.00144268455668248	0.0165722182919662	0.800749719268218
FAM155A	89.0454174143963	-6.39172900563517e-06	0.0014426922727447	0.0167075289502087	0.800979036516961
LEFTY1	5.57297273776039	-1.38792443726391e-06	0.00144269506298971	0.0167455515000764	0.800979036516961
TMEM184A	442.658812173283	-7.99867846891443e-06	0.0014426875508813	0.0167623422172164	0.800979036516961
SLC1A4	1044.74864157984	1.11708001943908e-05	0.00144268678479997	0.0167827360968541	0.800979036516961
PSAT1	1551.77518959704	1.33374762546807e-05	0.00144268313641878	0.0168028084128072	0.800979036516961
XKR4	20.1100694129282	-2.37955732188727e-06	0.00144269478517917	0.0170925824158019	0.81260794632551
AC067930.6	124.154685565011	-5.91679685368706e-06	0.00144269277513655	0.0172248406081497	0.816706145733471
KCTD12	347.607838688541	6.98026001609203e-06	0.00144269028309366	0.0173143507525519	0.818761018386675
RNF182	186.989471231948	8.8073474349957e-06	0.00144268968891145	0.0175462592630114	0.827520785933463
ICE2	1436.45745402792	1.4757624977359e-05	0.00144267953210706	0.0176636163688842	0.830845912650992
NOTCH3	1323.62757895822	-8.32990927015273e-06	0.00144269012370873	0.0180362093313361	0.843919208494885
LRP5L	149.401290381099	1.29620859038699e-05	0.00144270812164752	0.018066668568393	0.843919208494885
AC129492.7	5.94633384359865	-1.01551455651539e-06	0.0014426950027416	0.018084322970059	0.843919208494885
RNASEL	92.5533018649642	5.98789799810572e-06	0.00144269255073666	0.0182761693519454	0.85063336251456
TP53TG3C	5.4952629419705	-1.18226924805127e-06	0.00144269526020137	0.0183491706864557	0.851795402573088
INHBA	2436.44662277547	-7.04901872413516e-06	0.00144269152565347	0.0184241028723207	0.853040773459171
HAS3	72.2700834077805	5.58945598599912e-06	0.00144269283501284	0.0185204700777193	0.855269520542177
SERPINE1	40536.1280962523	-5.89877766679493e-06	0.00144269260584693	0.0187410869025484	0.861181992005984
BCL11B	256.941446023648	9.14580563962414e-06	0.00144268641879702	0.0187456295558738	0.861181992005984
ABCD3	1924.10419298101	2.63682959918772e-05	0.00144275785588505	0.0188723883185733	0.862058556905255
SUN2	1738.79142645083	-1.06385919735088e-05	0.00144268643882816	0.0188758011024242	0.862058556905255
PPP2R2B	60.4936474592388	-3.23745793990157e-06	0.00144269466604798	0.0189105497454545	0.862058556905255
ZNF276	460.585375738331	-1.07024336137349e-05	0.00144268616333658	0.0191434921323177	0.870439861493308
SLC35F5	1262.27252559685	8.64765874102258e-06	0.00144267955774823	0.0192747551803372	0.872933356565257
BRD9	990.498234366251	-1.82109132517227e-05	0.00144270684620935	0.0193309168018042	0.872933356565257
ST8SIA2	13.1834156414323	1.96300822164322e-06	0.00144269487320127	0.0193460107782184	0.872933356565257
UNC5D	35.3883089470041	-3.65004598802672e-06	0.00144269408198834	0.0194573226173763	0.875727669984602
LIMS1	3418.28088316204	1.13686943005004e-05	0.00144267831796558	0.0195119809496461	0.875964451088794
AL031714.1	105.027606484388	-5.54640560418266e-06	0.00144269141940555	0.0195885174297746	0.87717974641968
GPRASP2	800.466720850177	7.77041975742052e-06	0.00144268663258704	0.0196723832857074	0.87766176509462
EGLN1	877.637946906217	1.12507254847547e-05	0.00144268505242855	0.0197015711281693	0.87766176509462
ARPC1B	3100.72262881194	1.03832692701796e-05	0.00144265332169794	0.0197761913322636	0.87766176509462
HACD2	2629.73234495437	1.14137935752297e-05	0.00144267741278973	0.019797254048263	0.87766176509462
C7orf55-LUC7L2	278.866333928304	-5.35568006826606e-06	0.00144269098179744	0.0200002273267979	0.879096633312649
CASP7	816.817931614846	1.29714805711898e-05	0.00144268141535208	0.020037750703453	0.879096633312649
FIGNL1	850.436748731036	1.11253980910635e-05	0.00144268506406673	0.0201082550737595	0.879096633312649
TMEM178B	12.4928599333731	-2.05806481508727e-06	0.00144269482096584	0.0201887017395257	0.879096633312649
DIO2	146.706333196958	7.28481204484096e-06	0.00144269082167685	0.0201944276689079	0.879096633312649
HPF1	411.346259969192	8.91247036522079e-06	0.00144268853121715	0.0202389386132695	0.879096633312649
TECPR1	420.307897853137	-1.03266653199834e-05	0.00144268627896331	0.0202616094481115	0.879096633312649
C11orf54	175.446987518759	8.23516076257129e-06	0.00144268957991697	0.0202755272963688	0.879096633312649
EGLN3	92.2584196390986	5.9720923801211e-06	0.00144269225976814	0.0203059506474803	0.879096633312649
TELO2	1834.40762870263	-1.22915050518561e-05	0.0014426825465197	0.0203253606078039	0.879096633312649
RIN2	677.548661914436	-1.23234961050614e-05	0.00144268232268383	0.0205189556286707	0.881908077424379
AL589743.1	1320.85565985173	-1.31547333231345e-05	0.00144268056190805	0.0205218829831784	0.881908077424379
LIX1L	744.899327499884	1.27024991019619e-05	0.00144268227197904	0.0205395610430423	0.881908077424379
PREX2	62.6622398650674	-5.16006342089549e-06	0.00144269508104359	0.0206285728200797	0.882242389847361
PGRMC1	3843.38840130435	-1.3172156512133e-05	0.00144266238346574	0.0206939786407136	0.882242389847361
SPTB	404.103781487733	-1.01266091027245e-05	0.00144268889496334	0.0207119112310448	0.882242389847361
KCNK6	382.294826369286	9.52080569455281e-06	0.00144267999510388	0.0207941301835602	0.882242389847361
AC010422.3	55.7746173685425	-3.68218242444958e-06	0.00144269406660635	0.0207961043791912	0.882242389847361
AC138035.3	3.75059553246435	-6.88462148333998e-07	0.00144269505779721	0.0207967460413531	NA
ZNF385A	367.370329623099	9.0914323938647e-06	0.00144269854017366	0.0209018572907004	0.883909605594369
MCC	768.677138878858	-1.15609270235259e-05	0.00144268891259385	0.0209486476614907	0.883909605594369
MYH15	144.21111890371	-7.4566349380825e-06	0.00144269035241699	0.0210851824899391	0.883909605594369
RGPD5	844.828847386096	-1.04938977204838e-05	0.00144269198770811	0.021093755528227	0.883909605594369
MYPOP	153.370272630498	6.95839924589424e-06	0.00144269106368654	0.0211214463898841	0.883909605594369
SNX33	476.926911497076	9.6388253125379e-06	0.00144268590412411	0.0211482845302072	0.883909605594369
MPPED2	54.1416814918697	-4.1749738267712e-06	0.00144269224071743	0.0211843220198278	0.883909605594369
TMTC2	89.1390707102135	-6.27515493556314e-06	0.00144269174936942	0.0213148577640241	0.887268480585539
SLC25A30	409.961090383417	7.89246435850673e-06	0.00144268983615801	0.0213914114077321	0.888369785698628
EPHA6	39.5241261695835	-4.09712015465802e-06	0.00144269350830952	0.0214545777002825	0.888911276539977
HHIP	53.4498815979076	3.27346775432005e-06	0.00144269437454282	0.0215127499219068	0.889243809709028
FAM72A	379.20825748539	9.46875734151936e-06	0.0014426873002647	0.0216783823924958	0.894006406897974
PGM2L1	923.027706835008	1.28945932566092e-05	0.00144268044218722	0.0217358528997619	0.894296704110156
RNF170	194.428798317805	6.26006989007525e-06	0.00144269173652666	0.0218353051710559	0.896308950459109
CLASRP	743.590033838942	-1.10249851283555e-05	0.00144268422523001	0.0219158857189934	0.897539033383163
BRI3BP	989.474874596708	2.74884351708307e-05	0.00144278206460876	0.022090282940024	0.901603222250712
G2E3	551.074807142676	1.04309607497893e-05	0.00144268535851904	0.0222261795766425	0.901603222250712
EPS8L2	757.804519921566	-5.9393815380215e-06	0.00144268582667679	0.0222325307463696	0.901603222250712
OSBPL10	3259.0405337879	-1.30453695347112e-05	0.00144268065410845	0.0222935524772383	0.901603222250712
MT-CO3	47071.4053814667	-1.37553776851796e-05	0.00144267777564429	0.0223159498377767	0.901603222250712
PABPC1L	399.200821426815	-7.90044802040972e-06	0.00144269010885496	0.022320183531724	0.901603222250712
HIF3A	17.3959537414391	-2.11357997993168e-06	0.00144269488331077	0.0223758978518221	0.901799537741728
NR3C2	53.0077897133225	-4.52020408097674e-06	0.0014426932897999	0.0224936168132406	0.904488224374593
FAM111B	1603.37132415938	1.54988947460574e-05	0.00144271368271557	0.0226014253210048	0.906767138500856
MT-RNR1	6259.21217902549	-1.00361750987116e-05	0.00144268575637968	0.0228855784490457	0.913373653535024
P3H2	529.471398920786	-6.94809406504606e-06	0.00144269210065258	0.0229144737383241	0.913373653535024
TSPAN13	387.043346294886	1.43781370467862e-05	0.00144270024899026	0.0229206155655042	0.913373653535024
AC004477.1	22.7460731068966	-3.15041975283979e-06	0.00144269423606	0.0230752180479837	0.917204320837433
AC011893.1	7.79403282062968	1.21409693889123e-06	0.00144269486548364	0.0232300906359241	0.917204320837433
DHX38	2050.4794013888	-1.14195330339757e-05	0.0014426828002524	0.0232379593609793	0.917204320837433
SLX1B-SULT1A4	77.8487811396422	-5.8309472951162e-06	0.00144269276547716	0.0232530891729225	0.917204320837433
AC138969.2	119.810564830511	-5.37812214578075e-06	0.00144269245268756	0.0232753591821375	0.917204320837433
ZFAT	246.077215325383	-9.86386766067724e-06	0.0014426968769321	0.0234253101842265	0.920925722307583
SUGT1	1033.72900093021	1.34309266236059e-05	0.00144267792613494	0.0234736607727416	0.920925722307583
DNAJB4	908.695421692305	9.85844384855766e-06	0.00144268827843312	0.0235719450137556	0.922264668552752
NKX2-5	594.275752312226	-1.01159119392666e-05	0.00144268527582232	0.0236118062100575	0.922264668552752
AP1G2	473.29458955224	-1.24357759968955e-05	0.00144269336423229	0.0238463231060043	0.92625504147354
MSRA	156.625100516774	-5.90667747143387e-06	0.00144268954368906	0.0238570815210821	0.92625504147354
HLTF	1679.80654164183	1.34479916576387e-05	0.00144267762622869	0.0238706679046641	0.92625504147354
SPAG9	3969.55761395245	-1.38798761677983e-05	0.00144267626577992	0.0239264906753847	0.926394015603922
TYW3	1021.9044087341	1.18814664049129e-05	0.00144268401666027	0.0241021193467456	0.928935301213727
THRB	47.756570563168	-4.68310455273179e-06	0.0014426930001463	0.0241466613089153	0.928935301213727
CABP1	2.88893416508389	8.13143416074144e-07	0.00144269502699369	0.0241584235066017	NA
PILRB	431.870325569642	-8.82561322145237e-06	0.00144268748012881	0.0241699160037907	0.928935301213727
NAP1L3	411.342318934418	9.41306025024531e-06	0.00144268648359495	0.0242016640816975	0.928935301213727
ALG6	264.051449861943	-1.73926321855058e-06	0.00144268214400469	0.0242668205717326	0.929424469111305
AC008735.2	22.0188869297379	-3.07961395311532e-06	0.00144269422621316	0.0244744657605895	0.935357114940807
FAM102B	1271.35877628778	9.7450997375072e-06	0.00144268578641469	0.024590319254957	0.935738714216958
ZNF827	740.019694950979	-1.35690987280711e-05	0.0014426882260214	0.0246194146571257	0.935738714216958
AC099489.1	7.86604894034404	-1.67842905796034e-06	0.00144269487157076	0.0246427552889708	0.935738714216958
DUSP5	255.201101140123	-6.30333230072398e-06	0.00144269275587437	0.0247157075446786	0.935947302319155
MARCH1	47.4375349541251	-3.48732404548544e-06	0.00144269384716202	0.0247538084242758	0.935947302319155
MARCH6	2289.02749066337	-1.55868823195297e-05	0.00144268496037823	0.024821664010113	0.936006857068431
SPTSSB	8.09179369350704	1.09396535386456e-06	0.00144269488818687	0.0248609501877421	0.936006857068431
EPDR1	404.720863495308	9.86156515350713e-06	0.001442685351337	0.0249819326611943	0.936836130322726
CDK5RAP3	1787.79282057457	-1.33790658029462e-05	0.00144267685812035	0.0249999851318793	0.936836130322726
HIST1H4I	41.474923229664	4.28486947412059e-06	0.00144269334072367	0.0250414665185232	0.936836130322726
MAGED4	724.742104451371	-6.49434044608759e-06	0.00144269091548416	0.025131514697828	0.938225579234913
TRIM49C	24.7463892314222	-3.00094221963854e-06	0.00144269413186397	0.0252584683843943	0.940984075337111
CARD11	160.405437736512	-7.36419271132452e-06	0.0014426895643406	0.0253894804343223	0.942410661128751
IVNS1ABP	2225.77128680586	-1.17503069835006e-05	0.00144268082686267	0.025466362588114	0.942410661128751
PCSK6	93.9389560503318	-6.56609551455684e-06	0.00144269067037884	0.0255550443495702	0.942410661128751
SIX1	358.546035112894	8.31348679059303e-06	0.00144268804608398	0.0255788348332185	0.942410661128751
TCF4	919.3718812312	-8.38812342142687e-06	0.00144268866561272	0.0255927601764581	0.942410661128751
AC012676.5	34.7810749636997	-3.56167340160506e-06	0.00144269386490879	0.025624586758734	0.942410661128751
CNKSR3	185.589585524104	7.98876958284597e-06	0.00144268853845314	0.0256912870101943	0.942410661128751
XBP1	1560.56773023333	1.13555968735e-05	0.00144268296178134	0.0257219173285014	0.942410661128751
EIF1B	825.737678940797	1.25264740261018e-05	0.00144267874690166	0.0258481202313379	0.943180574691038
IMMP2L	60.9589696736259	-5.14227394284376e-06	0.00144269236983491	0.0258937851382636	0.943180574691038
SNORC	25.9328773217176	-1.01441658106062e-06	0.00144269362325038	0.0259024947766613	0.943180574691038
SAMD3	4.02727460923065	2.7115777924627e-06	0.00144269618743321	0.025995010085361	NA
TRIM43B	10.3439571972352	-2.15894171523353e-06	0.00144269467498772	0.0261069109462361	0.946119472317701
SLC16A2	1234.1161633504	9.81768199926295e-06	0.00144267435431943	0.0262192185801168	0.946119472317701
SMC1A	8662.59673592064	-1.58230313724562e-05	0.00144266833592114	0.0262504043147149	0.946119472317701
NAT1	82.7441559533073	6.07111112865346e-06	0.00144269133986859	0.02627698273165	0.946119472317701
OBSCN	381.829273328286	-9.12147658605013e-06	0.00144268626851181	0.026284385899044	0.946119472317701
DNAH1	39.1979490506026	-3.06028082865072e-06	0.00144269378782421	0.0263330465640686	0.946119472317701
C4orf46	630.650017135775	8.40413528619518e-06	0.00144268480412478	0.0263566807266082	0.946119472317701
LDAH	213.525713010749	-1.10521933510775e-05	0.00144269479485827	0.0265645597984259	0.948220611636548
TMEM167A	1317.35030160382	7.92910538636066e-06	0.00144268853121068	0.0266097946313137	0.948220611636548
ARHGAP33	537.881742236118	-6.83273101186243e-06	0.00144269017636903	0.0266142567328092	0.948220611636548
SMIM3	309.582452086759	9.38897957798687e-06	0.00144268265494274	0.0267964988179477	0.948220611636548
SLX1B	117.803289785262	2.72528065283866e-06	0.00144269444767181	0.0268603024431399	0.948220611636548
BIVM-ERCC5	31.1177593867951	2.38146771328393e-06	0.00144269458197253	0.0269090926539674	0.948220611636548
AC025165.2	5.62942129453349	-4.23474599987741e-07	0.00144269505835366	0.0270126200836794	0.948220611636548
MAP3K14	1080.90766187957	-7.41952063839288e-06	0.00144268782630282	0.0270978622971327	0.948220611636548
KRT14	935.441189645043	-1.00766559273127e-05	0.00144269092901231	0.0271969745789757	0.948220611636548
INSIG2	209.893709695841	5.41599794349757e-06	0.00144269203864963	0.0272547419171486	0.948220611636548
LRRC4C	676.591229833614	-1.14854697072779e-05	0.00144268054403469	0.0272801901308347	0.948220611636548
AL928654.2	23.2470881938947	-3.44981232601176e-06	0.00144269388196616	0.0272978686166226	0.948220611636548
ABCC10	239.271349220586	-8.98366891863794e-06	0.00144268619091942	0.0273217884635311	0.948220611636548
TRIM74	6.5837386729733	2.17911909762061e-06	0.00144269542406082	0.0274105116475735	0.948220611636548
PTGES3	9476.45983290078	9.2205705672924e-06	0.00144268588505689	0.0274967295570976	0.948220611636548
VGLL2	178.237513089807	7.55903239129164e-06	0.00144268647609919	0.0276093107488905	0.948220611636548
ATP5S	432.300883547679	1.10555066621884e-05	0.00144268154955304	0.0276585512630514	0.948220611636548
WWOX	151.453870105454	-5.70596551213234e-06	0.00144268522348781	0.027738595536005	0.948220611636548
VIL1	46.0450335644722	3.76271398045924e-06	0.00144269362917641	0.0278000321083368	0.948220611636548
PDE4B	69.8729705864477	5.70371699163261e-06	0.00144269261949642	0.0278079554733965	0.948220611636548
AL035458.1	64.3730994335372	5.16691329689969e-06	0.00144269225168133	0.0278556376242377	0.948220611636548
MIR3142HG	5.25290437393	-1.02603550484774e-06	0.00144269493955325	0.0278921776195028	0.948220611636548
DSN1	1029.1696019285	1.28738075831773e-05	0.00144267653081081	0.0279686752948977	0.948220611636548
URB1	3541.13827039267	-2.07491759085338e-05	0.00144271638530577	0.0279786179628101	0.948220611636548
MTMR4	4585.65227889549	1.17834353019344e-05	0.00144267776146993	0.0279788871129181	0.948220611636548
POU2F2	59.1883541077672	2.6834232491615e-06	0.00144269434818618	0.0279838434565864	0.948220611636548
PLXNB1	1150.14259606159	-6.63196800489113e-06	0.00144269025658769	0.0280154378239101	0.948220611636548
ADGRE1	85.1286168198134	-3.96218148971428e-06	0.00144269076757843	0.0280482847327922	0.948220611636548
AC008738.7	38.1485743663341	2.30599151971967e-06	0.00144269461781382	0.0280986461978624	0.948220611636548
CCDC144NL	1872.63473511826	-9.60689694314693e-06	0.00144268205782804	0.0281362004773007	0.948220611636548
BIVM	164.534386287939	7.53341602274889e-06	0.00144268921768425	0.0281951393281282	0.948220611636548
AHNAK	23251.7406332	5.82145713822292e-05	0.00144323195774468	0.0282286492404949	0.948220611636548
F5	6.55823524295759	-1.48415817764344e-06	0.00144269488010175	0.0282431111087691	0.948220611636548
MAN2A2	834.280660075277	-9.72817368808966e-06	0.00144268336947467	0.0283859452219764	0.948220611636548
FAM157C	23.4361699527681	-2.99525174342868e-06	0.00144269401933886	0.0283888625130838	0.948220611636548
SKA1	976.251169043891	8.73769522258466e-06	0.00144267293570416	0.0284013639901523	0.948220611636548
DCUN1D1	1127.09811279149	4.31049828692369e-06	0.00144265940525962	0.0284902119301164	0.948220611636548
NPTN-IT1	18.3956518340326	-2.70132107722095e-06	0.00144269433561863	0.0285295341708879	0.948220611636548
IL22RA1	99.7598650158407	6.41678493566835e-06	0.00144269358621276	0.0285460189526263	0.948220611636548
RBM5	1936.70152212619	-1.17118632687929e-05	0.0014426847402796	0.0285857393852835	0.948220611636548
DDX41	1253.36562625656	-1.13151496201022e-05	0.00144268034963377	0.0286075693467294	0.948220611636548
RFC4	1651.52216671786	1.343682773679e-05	0.00144267438360534	0.0286708254289709	0.94854430472377
ETNK1	832.900735028931	9.87829241140675e-06	0.00144266743520718	0.0288060391777313	0.95124300323782
EFCAB7	91.2969680107126	5.29097261984874e-06	0.00144269172165853	0.0288889523563139	0.952207792071587
CRY2	283.620191069456	-8.92190014431888e-06	0.00144268246888243	0.0291557112841398	0.956952797444561
PIK3IP1	153.907283169371	-5.19980704040901e-06	0.00144269203277557	0.0291898097051113	0.956952797444561
SEMA5A	37.8390996300198	-3.16591807296239e-06	0.00144269404619957	0.0292086580548228	0.956952797444561
ERF	1770.64633349812	-1.3288744099864e-05	0.00144267428896864	0.0292709695907779	0.956952797444561
JUP	283.371394371787	-7.14673115321592e-06	0.00144269011014952	0.029302733266362	0.956952797444561
TCEAL8	800.667953991848	8.99481951676849e-06	0.0014426857281872	0.0293865524876888	0.957925983941517
ABCD4	532.38063567452	-1.16370621008438e-05	0.00144267896521818	0.0296434261650921	0.960436815517867
TNFRSF10B	1926.02602268124	-1.14696740921289e-05	0.00144267946308283	0.0296595345985771	0.960436815517867
PIK3C2B	343.035900572966	8.37491487941846e-06	0.00144268442692309	0.0297010388108366	0.960436815517867
PI4KAP1	152.366263577575	-6.25301843468401e-06	0.00144269053089669	0.0297155581444238	0.960436815517867
AVL9	983.545958773312	7.29019747617762e-06	0.00144268895229485	0.0297343828861055	0.960436815517867
LINC02301	12.6587177018366	-9.8717445511747e-07	0.00144269498089976	0.0299648729730635	0.966121986238792
AC008878.1	9.65690890164989	-1.00676495374255e-06	0.00144269503076519	0.0300677527081388	0.966748246062613
KIRREL3	584.840499524725	8.6376988793866e-06	0.00144268624703982	0.0302015476949015	0.966748246062613
LINC02055	99.5891979000151	-5.86586216107556e-06	0.00144269098313715	0.0302716781475032	0.966748246062613
PHC2	1513.39903292069	9.25161234479998e-06	0.00144266422076098	0.030297048412113	0.966748246062613
RAB11FIP5	2037.47163639231	1.20366502247185e-05	0.00144267769395404	0.0303009923692734	0.966748246062613
HDAC9	232.178421172193	-4.45519577085123e-06	0.00144268727688669	0.0303113982298998	0.966748246062613
PPM1E	292.216322706541	1.06770028894586e-05	0.00144269230456628	0.0304152603418863	0.966968466827049
CACYBP	3657.88039114895	1.25995095591113e-05	0.00144267590063111	0.0304889080854494	0.966968466827049
AK3	619.450174851716	9.78460780784859e-06	0.00144268355808651	0.0305340938240666	0.966968466827049
GPC3	197.483393896044	-6.60791669490218e-06	0.00144268983012085	0.0306568106687344	0.966968466827049
TRPV1	82.1028445341094	-5.85224682855274e-06	0.00144269094314885	0.0306964555889909	0.966968466827049
SOCS2	41.337528296516	3.28857457786987e-06	0.00144269385214845	0.0307234982893956	0.966968466827049
ZNF625	38.2578897272946	-4.064062123351e-06	0.00144269407618505	0.0307454705186107	0.966968466827049
PTPRK	1540.40864352269	-1.12652129708898e-05	0.00144267950990492	0.0307545376016723	0.966968466827049
PTPRD	4.14604895152097	-8.6138758032536e-07	0.00144269500849368	0.0307630174679755	NA
LRRC8A	1710.6704604796	-1.25940747807736e-05	0.00144267548970727	0.0309121384328974	0.969032034523573
MFGE8	2513.41102578846	-1.35537899162324e-05	0.00144268121085377	0.0309607840765256	0.969032034523573
CHKB	243.116465925216	-1.12099176337461e-05	0.0014426997017701	0.0309841066697607	0.969032034523573
SLC33A1	441.787533245003	7.80000119048864e-06	0.00144267529562935	0.0310598488833286	0.969690669450821
NFKBIE	463.806079546506	-5.2180195362633e-06	0.00144269212390035	0.0311698021856881	0.97141318481337
PCDHA10	90.356196839691	-5.95408281964282e-06	0.0014426907587617	0.0313172051881726	0.974294736143623
SMOC1	53.9420167710448	-3.75902537287257e-06	0.00144269129664986	0.0313874185517132	0.97476898980303
STARD9	448.037349106955	-7.90287833403639e-06	0.00144268998235357	0.0316387669896157	0.977710779844372
AC022167.1	5.47780042385841	-5.73955591686021e-07	0.0014426950511984	0.0318008181666358	0.977710779844372
PLAU	752.75504299332	-7.64095489458962e-06	0.00144268777814087	0.0319000397516092	0.977710779844372
CDH1	32.8017471427631	3.38030562944766e-06	0.00144269372096129	0.0319392659744416	0.977710779844372
CCND3	1021.68188886705	1.23926009258676e-05	0.00144267563015475	0.0320733947013227	0.977710779844372
TSPOAP1	3.50809028312393	-7.34049187121065e-07	0.00144269503352099	0.0320831501512571	NA
POTEI	305.242503309588	-9.8209515539598e-06	0.00144268276708823	0.032106231806452	0.977710779844372
ARHGAP12	959.084921337919	1.57890401223328e-05	0.0014426936315203	0.0321335568820593	0.977710779844372
PSPH	528.042865362832	2.05663229263832e-06	0.0014426733370353	0.0321470448184698	0.977710779844372
GAS7	305.966902382631	-6.12741608775148e-06	0.00144269050168965	0.0321714954343716	0.977710779844372
RPL13AP5	92.3988871634211	-9.6296597275387e-06	0.00144270202471317	0.0321724489216202	0.977710779844372
MROH6	758.710412962516	-8.81483089331217e-06	0.00144269140504473	0.0322294588458592	0.977710779844372
C19orf71	11.1962591067075	-2.23409538761484e-06	0.00144269450991766	0.0322525884679989	0.977710779844372
RIMS4	1260.83008636118	7.88215355092185e-06	0.00144268733442708	0.0322605970506045	0.977710779844372
NPNT	3.24649078894891	-5.13472252823897e-07	0.00144269503475094	0.0322811192831573	NA
CLK1	484.353857867783	-9.08388985271932e-06	0.00144268451181046	0.0323830070253361	0.977710779844372
LAMC1	9903.97318689839	-1.43192319204363e-05	0.00144266862729853	0.0323843285090822	0.977710779844372
RTN3	3462.77727255259	8.32892621093181e-06	0.00144265927471512	0.0324140550975954	0.977710779844372
MYO1E	676.385921009202	-9.80314207065499e-06	0.00144270007239114	0.0325277905313253	0.977710779844372
ODF2L	434.564627543261	1.06946697303339e-05	0.00144268041686664	0.0325584287945574	0.977710779844372
ZNF224	252.116438764511	-7.48487368908723e-06	0.00144268711987183	0.032582537268878	0.977710779844372
DUBR	151.89171188212	7.17095693927369e-06	0.00144268856279411	0.0325848458178551	0.977710779844372
CAMLG	520.85880217351	8.45789588090281e-06	0.00144268680823464	0.0327189747834708	0.978918878072202
RNF167	942.534209441105	1.14901690113896e-05	0.00144267809100389	0.0327355154061251	0.978918878072202
MFSD8	150.564063359329	7.13021752450447e-06	0.00144268855964662	0.0328112777727167	0.979532640982465
ADAM23	544.242131928842	-1.02302533015181e-05	0.0014426813037786	0.0332593624336402	0.991240796698726
GLO1	4232.39011485121	1.16416876645693e-05	0.00144267740236146	0.0333312336256686	0.991361688419002
AC105339.2	41.7295332588048	-2.9290118854524e-06	0.00144269405442207	0.0333752285561464	0.991361688419002
FAM196B	120.397958232833	-4.14872332122354e-06	0.00144269292643509	0.03357037537266	0.993988355606381
ITFG2	520.588864594115	-9.44568639591114e-06	0.0014426819741333	0.0336486097469183	0.993988355606381
FAT4	121.115845082255	-5.96840275947811e-06	0.00144269042752441	0.0336802668954427	0.993988355606381
NRBP2	948.060026083742	-9.37401105101576e-06	0.00144268344009995	0.0336878701697082	0.993988355606381
KLF5	991.461558715449	9.61266610343046e-06	0.00144268293126785	0.0337569388049657	0.994371753867868
AL139317.3	139.567540438549	5.578922359758e-06	0.00144269106039943	0.0338223188149421	0.994645405547875
CCL2	113.82439454662	-3.93217091089109e-06	0.0014426930871273	0.0339166859942629	0.99576919327196
SPX	35.6030920168405	4.41394758747593e-06	0.00144269393545949	0.0342918679117611	0.999819306641474
AC011462.1	125.797422627812	-5.05369095682229e-06	0.00144269174208159	0.0343029758999168	0.999819306641474
CADM1	1029.92897136805	-1.01477127365209e-05	0.00144268117490273	0.0343108135862177	0.999819306641474
STARD7	5072.23484394037	-1.79417319606869e-05	0.00144270145122458	0.0344046134841378	0.999819306641474
ADRB2	197.625691521762	-3.40818058365427e-06	0.00144268857150707	0.0344077664578152	0.999819306641474
SPRY4	58.4500160367877	-5.00102612297327e-06	0.00144269194767086	0.0344211673735148	0.999819306641474
LUCAT1	48.5069928438217	-6.25859526277821e-06	0.00144269789938715	0.0345221301400705	0.999819306641474
ARHGEF18	1216.68714109121	-1.29254622345511e-05	0.00144267229008632	0.0345472352166281	0.999819306641474
FAR2P4	127.422832152141	-7.04701583169227e-06	0.00144269485259415	0.0346606297688044	0.999819306641474
METTL21A	450.348155863272	1.03796529219792e-05	0.0014426835652091	0.0347701239653674	0.999819306641474
POTEF	354.668702047488	-1.33845143823192e-05	0.00144270005415613	0.0347706564758172	0.999819306641474
LNX1	129.861334849099	7.39184932649184e-06	0.00144269069154106	0.0347780460074073	0.999819306641474
DNAH17	41.1420620558492	-3.14862751233002e-06	0.00144269377014643	0.0351525021187281	0.999819306641474
FLVCR1	643.242893241669	1.00583524413681e-05	0.00144268140074746	0.0351716093354318	0.999819306641474
SEMA3D	34.4755856155851	-2.00954050874421e-06	0.00144269462605034	0.0352091784904685	0.999819306641474
CPQ	102.987560182051	-5.13826450503008e-06	0.0014426915037387	0.0352505497614195	0.999819306641474
AC079594.2	28.7943196659587	3.00766515612368e-06	0.00144269394533351	0.0352672327107138	0.999819306641474
MIR22HG	301.973565658584	-7.32129648659822e-06	0.00144268769806785	0.0354649423825849	0.999819306641474
TMEM170B	261.474366846283	6.57086534110842e-06	0.00144268924338576	0.0354667159099154	0.999819306641474
DDX12P	266.806834669512	-9.10210281353566e-06	0.00144268354618347	0.035521721584002	0.999819306641474
EXD2	477.741841534064	1.09971118915797e-05	0.00144267833219013	0.0355527510383179	0.999819306641474
TRIP11	783.637528583426	6.62240116547313e-06	0.00144268914389616	0.0356772022906301	0.999819306641474
ARHGEF5	9.22108280334974	-1.38278331834031e-06	0.00144269489717883	0.0356842023453326	0.999819306641474
SLC9A3-AS1	256.978912213689	-8.67422446079125e-06	0.00144268998627217	0.0357723738725527	0.999819306641474
MYCBP2	860.733283184381	-9.49523610631532e-06	0.0014426824594633	0.035809087796556	0.999819306641474
LRP10	985.63214308687	-1.18826153900536e-05	0.00144267523467094	0.0358129950580733	0.999819306641474
PEPD	1500.12281889333	-1.20366345489486e-05	0.0014426746558549	0.0359195524431709	0.999819306641474
KDM5B	1070.23092688571	-1.27684100915544e-05	0.001442672012647	0.0360086593696925	0.999819306641474
CCDC85C	3657.78363086657	1.10029818521235e-05	0.00144267818844885	0.0360393084939277	0.999819306641474
SETBP1	152.281468256801	-7.09364341832932e-06	0.00144268801307972	0.036048812278169	0.999819306641474
TLX1	81.9813078737735	4.46595828019668e-06	0.00144269239260872	0.0361579291195787	0.999819306641474
DDX11	2098.82983372541	-1.30488559809822e-05	0.00144268118434386	0.0361774146556353	0.999819306641474
PREPL	2343.75461260387	1.00216691778588e-05	0.00144268103656789	0.0362116378962356	0.999819306641474
SRXN1	3333.284516136	1.35567885173433e-05	0.00144266906969477	0.0363521282202285	0.999819306641474
ZNF587	587.607427906058	-9.26245227160641e-06	0.00144268289169809	0.0363976039500279	0.999819306641474
LYRM7	530.413036699721	6.08832351967891e-06	0.00144269000364068	0.036406759151743	0.999819306641474
STK36	502.211814470082	-9.30192156948057e-06	0.00144268276521047	0.0364759966811806	0.999819306641474
SPPL2B	433.219360856884	-7.86647756096653e-06	0.00144268433685611	0.0366362929764951	0.999819306641474
AC093525.9	14.2268584947847	-2.23300491132274e-06	0.00144269441947866	0.0366668327788177	0.999819306641474
RAD54B	347.942111078608	1.45605985306881e-05	0.00144271548624203	0.0367502556691851	0.999819306641474
LRRC32	7.17053001829746	-1.16329060159697e-06	0.00144269493510608	0.0367690507110825	0.999819306641474
MTATP6P1	3682.31838171255	-1.35491026824386e-05	0.00144266846696417	0.0370452224388961	0.999819306641474
AC010834.1	21.2360771539533	3.00566542092687e-06	0.00144269385737303	0.03711558273682	0.999819306641474
AC011825.3	2.99498826204877	-6.87462912366521e-07	0.00144269502534564	0.0371172881489611	NA
ERBB4	3.29164141607293	-6.21722618218954e-07	0.00144269501063323	0.0372700350183366	NA
IFI16	511.588666049329	1.02409139526847e-05	0.0014426799654008	0.0372898118809651	0.999819306641474
TMEM50B	455.387586111443	9.59314602550825e-06	0.00144268067481013	0.037416542564598	0.999819306641474
CDHR3	37.1660767487209	3.2375785806487e-06	0.00144269364343604	0.0375009210666138	0.999819306641474
AL669942.1	6.67534304922988	-9.96806857768388e-07	0.00144269500250938	0.0375154007384987	0.999819306641474
PLPPR4	21.0131314489354	3.10300316605053e-06	0.00144269383100285	0.0378466019125321	0.999819306641474
AC233724.10	4.26987868919601	-1.11202548155558e-06	0.00144269497820708	0.0378809207784981	NA
HSPG2	5456.1934738981	-2.21043439400652e-05	0.00144274347440176	0.0379012119053409	0.999819306641474
SYTL5	83.6615275967425	3.47444041542937e-06	0.00144268919185132	0.0379162354210877	0.999819306641474
OSBPL7	453.169325077016	-8.86342323449926e-06	0.00144268352119507	0.0379800692394691	0.999819306641474
EEF1A1P6	229.524061336906	-8.47478942690778e-06	0.00144268794353905	0.037983971510448	0.999819306641474
AC011815.1	153.491953939042	7.57116108832501e-06	0.0014426867169995	0.0380343876695411	0.999819306641474
AC023024.1	2.87217236910605	7.54534053898459e-07	0.00144269500122353	0.0380680368957457	NA
S100A4	592.546184864381	-5.63609518942077e-06	0.00144267264968063	0.0381339831081317	0.999819306641474
ROBO1	1061.11804686297	-7.54675032380823e-06	0.00144268215627597	0.0381500104542401	0.999819306641474
AC099811.2	4.85628890012624	-4.28746124537028e-07	0.0014426950535873	0.0381786215140926	0.999819306641474
SLC6A17	431.20978852232	1.03815249440338e-05	0.00144267815841634	0.0382068919014869	0.999819306641474
SRRM3	505.632716460128	7.89113557106803e-06	0.00144268599493211	0.0382333068391022	0.999819306641474
TTC21A	89.3706092414412	3.51311614001519e-07	0.00144268374390527	0.0383310520896591	0.999819306641474
AC145207.5	53.990548026977	4.56792203199494e-06	0.00144269205548605	0.0385057108086118	0.999819306641474
PRDM1	254.582863763762	-4.45701323625597e-06	0.00144269224180429	0.0385321569804495	0.999819306641474
DDX11L1	4.3382161901659	7.89293240470014e-07	0.00144269498878288	0.0385811231408704	NA
LSM5	1115.5062560278	1.03370157075145e-05	0.00144268070812109	0.0386932863729762	0.999819306641474
PACS2	548.778068130445	-9.96733311267686e-06	0.00144268015904958	0.0387217017069245	0.999819306641474
GIT2	700.540366473615	-1.16756374670912e-05	0.0014426752982308	0.0387766724220022	0.999819306641474
CDH19	7.21883998917583	-1.54532674509876e-06	0.00144269478453891	0.0388683559544449	0.999819306641474
FREM2	162.376673021941	-7.65875378164023e-06	0.00144268625938407	0.0389186494838779	0.999819306641474
CRYAB	379.568255071931	-6.87962393170268e-06	0.00144268802054129	0.0389226149157017	0.999819306641474
AL136295.4	22.5316658451809	1.84719116626223e-07	0.00144269504010282	0.0389677011011252	0.999819306641474
AC025165.1	11.1211679606638	-2.03611380181262e-06	0.00144269452840085	0.0391181776397165	0.999819306641474
CNIH1	2476.87695575254	1.04070209338232e-05	0.00144267885749436	0.0391296632381076	0.999819306641474
CCDC40	64.4301589608113	-4.42573589278887e-06	0.00144269217661303	0.0393956617032576	0.999819306641474
ZSWIM8	778.735297396053	-1.13330307271858e-05	0.00144267547161469	0.0393999402275339	0.999819306641474
SUGCT	52.1952136853931	-4.29267170615494e-06	0.00144269235384671	0.0394147280258406	0.999819306641474
SLC8A2	237.038715960759	-7.17431926792474e-06	0.00144268726955445	0.0394163463616481	0.999819306641474
NFIL3	435.972777299129	8.92536502326186e-06	0.00144268305313102	0.0395056868732919	0.999819306641474
KLHL30	6.00476608047955	-1.47362305415322e-06	0.001442694810765	0.0396290968301927	0.999819306641474
RN7SL2	574.52250670174	-5.7245526586852e-06	0.00144269016376773	0.0396577272688333	0.999819306641474
MPDZ	127.968262302711	-6.19024353074135e-06	0.00144268875771845	0.039717886068547	0.999819306641474
SRGAP2D	236.684178129482	-8.35145693123765e-06	0.00144268437730646	0.0397375208920872	0.999819306641474
AGAP5	84.2942474523941	-5.09601013955173e-06	0.00144269110789596	0.0397566560228473	0.999819306641474
ISM2	178.061029884398	6.88627503132664e-06	0.00144268791550035	0.0398126481931338	0.999819306641474
PAPSS2	1342.8538368927	1.1209023407904e-05	0.00144267591219827	0.0398292029402893	0.999819306641474
NCAM2	39.7828764025542	-6.95796245483371e-06	0.00144269821881555	0.0398339198698634	0.999819306641474
TMEM246	549.006071072922	9.14678525298197e-06	0.00144268228550234	0.0400936387682528	0.999819306641474
THNSL1	216.391976064253	7.35703384498822e-06	0.00144268677499552	0.0403542924940554	0.999819306641474
AC092299.1	54.3403366774166	-2.45454729997745e-06	0.00144269372645706	0.0404486655821385	0.999819306641474
ETS1	3892.2798382269	-7.02224446934069e-06	0.0014426874674583	0.0406158895799247	0.999819306641474
ANKRD20A2	5.91887943290334	7.16234253059458e-07	0.00144269500180993	0.0406240018705655	0.999819306641474
FAM217B	497.629402993055	6.51887281704635e-06	0.00144268861537933	0.0406449893105566	0.999819306641474
SNX3	1669.15647161044	4.25098478868462e-07	0.00144266466136272	0.0407859152947421	0.999819306641474
C9orf40	290.446414796931	9.08118058444991e-06	0.00144268558884108	0.0408140836007651	0.999819306641474
BAG3	1114.13210139262	9.76916980902159e-06	0.00144266149317181	0.0408407603543678	0.999819306641474
CENPH	794.083488416725	1.00617100448107e-05	0.00144267926153256	0.0410044468514671	0.999819306641474
PLCB4	25.9408138433558	-3.0433117174633e-06	0.00144269425683218	0.0411139704047244	0.999819306641474
SDHD	3325.52591454287	1.38605627248757e-05	0.00144266478630968	0.0412082573142285	0.999819306641474
LINC00857	229.209638174507	6.82691705771129e-06	0.00144268734760858	0.0412371071209695	0.999819306641474
DCLRE1C	191.229754351547	-6.40029520168368e-06	0.0014426891953844	0.0414283289583674	0.999819306641474
ABCA17P	28.723239003957	3.39739417890909e-06	0.00144269330322581	0.0414899866171597	0.999819306641474
RNLS	106.542700216872	-5.71010157919191e-06	0.00144268838577039	0.0415134068401066	0.999819306641474
STOX1	19.6446519417602	3.01184414920858e-06	0.0014426940242394	0.0415643202344031	0.999819306641474
NR1D2	1620.3756136618	-5.88122944287122e-06	0.00144268966272382	0.0417085750864412	0.999819306641474
AC055854.1	9.68280280252883	1.50049106772942e-06	0.00144269477894275	0.0417412517140367	0.999819306641474
MED15P6	19.9424668493639	-2.75896235628607e-06	0.00144269392540914	0.041743979352855	0.999819306641474
BOLA2B	425.201758435253	-9.19913940386397e-06	0.00144268151318428	0.0418039174306895	0.999819306641474
MUM1L1	72.0673141011945	3.79142492611661e-06	0.0014426929801526	0.0418870079145197	0.999819306641474
COA6	391.95543344885	1.01730023589747e-05	0.00144267856524475	0.0419003483730532	0.999819306641474
PGF	281.525526942399	6.74734992390158e-06	0.00144268138155068	0.0420038070358437	0.999819306641474
RELB	456.599350043165	-5.02592692272533e-06	0.00144269112681439	0.0420490688281359	0.999819306641474
LIPT1	99.5297564208196	-2.1240576969384e-06	0.00144268280890055	0.0420843320538721	0.999819306641474
CD70	514.213685552527	-6.46589178573253e-06	0.00144269589035366	0.0420930592428929	0.999819306641474
MINPP1	617.642935678738	9.65065518153705e-06	0.00144268018474501	0.0421187228275259	0.999819306641474
GBP1	128.919695018811	-2.8955963804201e-06	0.00144269386016902	0.0421608095368401	0.999819306641474
NBL1	1147.14813122449	1.16097826525288e-05	0.00144267335269536	0.0423873747701701	0.999819306641474
LAMB3	6399.36119081325	-7.32819783167499e-06	0.00144268644100392	0.0424661705878103	0.999819306641474
MUC20-OT1	824.80574920758	-1.04129451620085e-05	0.00144267741735003	0.0425451329412652	0.999819306641474
ADARB1	712.174325456288	2.40842706467183e-06	0.00144269429738157	0.0425664088781748	0.999819306641474
CACNA2D4	143.562804034817	-7.19788175293169e-06	0.00144268722054386	0.042594209844828	0.999819306641474
PTPRC	9.6377580457436	-1.36983235303984e-06	0.00144269483764707	0.0426573287411922	0.999819306641474
ACYP1	103.023477756935	6.29461130090832e-06	0.00144268866834899	0.0427042275127968	0.999819306641474
TSHZ2	35.3443932499017	-3.17561033800961e-06	0.00144269352493731	0.0427109349726037	0.999819306641474
NKX3-1	406.562150751501	7.9758429855308e-06	0.00144268482966763	0.0427503101168179	0.999819306641474
GABRA3	250.873649944345	-8.76313999412036e-06	0.00144268252069713	0.0427547614511175	0.999819306641474
BMP6	177.642165035275	-5.80559634607459e-06	0.00144268976808268	0.0428169426113431	0.999819306641474
IGHMBP2	426.37327297832	-8.98006350702986e-06	0.00144268716048192	0.0428413893254111	0.999819306641474
AC008878.3	6.05109467948384	-4.49523310860147e-07	0.00144269505080263	0.0429203452397734	0.999819306641474
ITIH5	102.76925138516	-5.09478685917942e-06	0.00144269089328482	0.0429242730917418	0.999819306641474
DESI2	2315.49895551896	9.80808392662421e-06	0.00144267948972354	0.0429376348685489	0.999819306641474
P2RX4	276.528449202594	-9.5558732867724e-06	0.00144268966886318	0.0430973889851615	0.999819306641474
GALNT13	124.641742258699	-5.20569455841499e-06	0.00144268975326446	0.0432198838071754	0.999819306641474
AC108863.1	3.96704925442675	4.46275173225036e-07	0.00144269504745927	0.0432788487608239	NA
FAM72D	365.117951224084	3.39307422660459e-06	0.0014426863619157	0.0432815205571265	0.999819306641474
FAM102A	558.848968045066	8.6027112413485e-06	0.00144268298230497	0.0432824053206803	0.999819306641474
MSH5	295.337820198152	-8.32884254397291e-06	0.00144268365480366	0.0433055859508274	0.999819306641474
KIF9-AS1	38.6297028783668	3.69902443098102e-06	0.00144269292483318	0.0434280301657308	0.999819306641474
PGRMC2	1826.14818810704	7.33546058807598e-06	0.0014426863370458	0.0436206915836006	0.999819306641474
EHHADH	176.154670527196	7.49391247540674e-06	0.00144268619117071	0.0436224777258063	0.999819306641474
AFAP1L2	44.5792418569322	3.98762089868218e-06	0.00144269252590716	0.0436527687437411	0.999819306641474
TRIM29	43.3117484646634	-4.08044204713221e-06	0.00144269199561377	0.0437789202646113	0.999819306641474
SPC25	864.368249803367	1.25684999794886e-05	0.00144267531775739	0.0440577280065121	0.999819306641474
PAQR5	925.025635404803	9.2053953077474e-06	0.00144267993426234	0.0441550550828398	0.999819306641474
NOP14-AS1	194.35735283384	-7.660364299044e-06	0.0014426859985127	0.0442970634904343	0.999819306641474
EML2	118.090076500515	1.36474746975781e-05	0.00144271776552727	0.0443122580886821	0.999819306641474
SF1	5806.75911352529	-1.10080473147393e-05	0.00144267465211215	0.0443151668998812	0.999819306641474
CKAP2	2364.50861743727	1.08923672686759e-05	0.0014426752049781	0.0444653387571192	0.999819306641474
NEURL4	925.371473726534	-1.06428033082974e-05	0.00144268584912755	0.0444874762441659	0.999819306641474
GDF15	25.2396771897885	-3.26067433511865e-06	0.00144269335344057	0.0445763056713783	0.999819306641474
PPM1L	65.3114377940879	-3.75502419963237e-06	0.00144269143289727	0.0445853334998898	0.999819306641474
NME1-NME2	279.978278281399	-7.36734440673858e-06	0.00144268749621603	0.0446309623653789	0.999819306641474
KLHL5	1842.76210000434	-1.10349024225173e-05	0.00144267422931934	0.0451078025512018	0.999819306641474
NRIP1	796.415559595365	9.42265243409013e-06	0.00144267829270459	0.0452055745263485	0.999819306641474
TRDMT1	314.162119790014	6.07206527673415e-06	0.00144268890318584	0.0453336980338062	0.999819306641474
AC009779.3	120.176754216955	7.4749551104816e-06	0.00144269368884833	0.0453694379687844	0.999819306641474
PDSS2	282.11620929567	8.33884496171195e-06	0.0014426832246339	0.0453910358108178	0.999819306641474
PDGFB	551.219813099902	-6.4579279127928e-06	0.00144268797354188	0.0454895750909092	0.999819306641474
ALOXE3	57.5912269568878	2.63391812556584e-06	0.00144269310800359	0.045520645713738	0.999819306641474
GOLIM4	2932.04114130181	-1.17248105504685e-05	0.00144267126174816	0.0457070601957875	0.999819306641474
PIM1	507.434133195882	9.9354103948461e-06	0.00144268791709895	0.045835027551512	0.999819306641474
REXO1	751.655925811643	-1.04571480707455e-05	0.00144268342449184	0.0458567607463449	0.999819306641474
AC125257.1	311.922019984145	5.2083486222932e-06	0.00144269054109722	0.0458926471912647	0.999819306641474
PATJ	302.39770678438	-8.80367129508934e-06	0.00144269787047715	0.0459172303084866	0.999819306641474
CREB3L2	772.278360070451	9.23270675854373e-06	0.00144268037578635	0.046100765989318	0.999819306641474
PRKAR2B	894.344882613478	8.64746775284649e-06	0.00144268219300194	0.0462073899643577	0.999819306641474
AC093249.6	8.62274413358496	-1.68633907076791e-06	0.00144269465203837	0.0462429227442385	0.999819306641474
POLRMT	1345.29321856784	-7.90000148386465e-06	0.00144268188761818	0.046579289211164	0.999819306641474
CCSAP	833.142851095499	7.52178469991985e-06	0.00144268528673908	0.046716690381658	0.999819306641474
DCAF12L1	165.224076559457	6.64725434574145e-06	0.00144268739988542	0.0467897439025929	0.999819306641474
CD36	6.56077326533434	-1.55057668406084e-06	0.00144269474933553	0.0468925081829264	0.999819306641474
SZT2	812.193601298442	-9.98063030515169e-06	0.00144267745524601	0.0469233904354502	0.999819306641474
MDM1	205.372917086257	6.40557901511386e-06	0.00144268792275047	0.0469233910237219	0.999819306641474
DPH6	130.631388715349	-6.40316179242721e-06	0.00144268783493606	0.0469681495690004	0.999819306641474
KIAA0408	146.364881091722	7.67975737070723e-06	0.00144268883378911	0.0470292923770645	0.999819306641474
PTOV1-AS2	54.1177549089896	-4.03589408599751e-06	0.00144269231293127	0.0471727693793978	0.999819306641474
BAX	1608.72270474988	4.05787228363273e-06	0.00144265900373369	0.0471760708101292	0.999819306641474
AL590999.1	8.22017611290259	1.47119099817819e-06	0.00144269474339085	0.0472593262816479	0.999819306641474
HNRNPH2	1918.69604613456	1.18296699989374e-05	0.00144266133639338	0.0473286376408479	0.999819306641474
PLCB1	301.87218258892	-5.80720663153781e-06	0.00144268637732632	0.0476594383930115	0.999819306641474
LINC00909	308.165211855448	0.000110353907387892	0.00144479034249545	0.0477230104344262	0.999819306641474
AC018557.1	75.2021121832626	-3.64181333447285e-06	0.00144269273564871	0.0477539902032539	0.999819306641474
C18orf54	586.474097939341	8.5954496708671e-07	0.00144266711116629	0.0477716777628943	0.999819306641474
CRLF1	253.135380347857	6.54225068337517e-06	0.00144268751299589	0.0478432125438107	0.999819306641474
PLXNA2	449.653000552262	-4.21551318571593e-06	0.00144269153616443	0.0478899365257088	0.999819306641474
LINC00639	2.85781819603771	-3.48565845735719e-07	0.00144269502119351	0.0480077063227238	NA
MERTK	173.011275253588	8.90588775985929e-06	0.00144268988826035	0.048038645255642	0.999819306641474
ZFPM2-AS1	53.8215467087621	-4.50451773045135e-06	0.00144269170242421	0.0481278765176405	0.999819306641474
FANCL	685.106022467835	1.13177633230442e-05	0.00144267626986449	0.0482960374843793	0.999819306641474
CROCC	253.132074799132	-7.71362318660414e-06	0.00144269001539873	0.048528482409668	0.999819306641474
EXTL2	631.111944711194	9.85210534447154e-06	0.00144267753433561	0.0485723332002422	0.999819306641474
PANK3	4013.50941208342	1.17054114594724e-05	0.00144267028534702	0.0486552336674793	0.999819306641474
FAM193B	514.22912629005	-9.07744274974407e-06	0.00144268005042443	0.0486557162452735	0.999819306641474
FLCN	636.753646180146	-9.73528721120239e-06	0.00144267778333833	0.0487141221914244	0.999819306641474
NUAK1	2116.45303826023	-7.09832438036055e-06	0.00144265153409968	0.0487194226767171	0.999819306641474
ANO4	99.719074990244	-5.92058165025729e-06	0.00144268886764633	0.0487494476535743	0.999819306641474
EXOC7	2131.91594017996	0.000158085767126778	0.00144701537590705	0.04886077908071	0.999819306641474
RBM23	86.2494804411693	-9.62525742166243e-06	0.00144270479362439	0.0490301251389289	0.999819306641474
PIF1	634.234901944346	-1.23787101935608e-05	0.00144268600827947	0.0493450219830387	0.999819306641474
ADCYAP1R1	408.796515017337	9.3214918377164e-06	0.00144267912280654	0.0493829351595988	0.999819306641474
MT-ATP6	36226.4431314528	-1.03449008755255e-05	0.00144264904004715	0.0494644889569403	0.999819306641474
CALB2	1716.03598683469	8.26964880045993e-06	0.00144268260170776	0.0495251266363513	0.999819306641474
LAMC3	760.259198883474	-8.0396078713079e-06	0.00144268315008087	0.0495257083252063	0.999819306641474
GLCE	1244.48620469545	1.17565025815352e-05	0.0014426703389414	0.0495296762596426	0.999819306641474
AC245052.4	11.9852148559379	-1.79618358399077e-06	0.00144269454697404	0.0495586187503693	0.999819306641474
GDPD1	56.0379126510219	4.00337155852914e-06	0.00144269222194929	0.0496496819371084	0.999819306641474
GLIS3	36.693674982995	-3.85404791513916e-06	0.00144269229388718	0.0496498897732302	0.999819306641474
AC005832.4	95.2533762482559	5.57347322808981e-07	0.00144269503695045	0.0496773381393116	0.999819306641474
NELL2	124.200931665727	-3.84131104003462e-06	0.00144269240609668	0.0497434998511326	0.999819306641474
AGRN	10462.459341564	-1.07682840885185e-05	0.00144267349111732	0.0497735567848913	0.999819306641474
NDUFB5	1180.87226253745	1.03020796456236e-05	0.00144267548925391	0.0498064209164339	0.999819306641474
SLC2A11	139.660430788009	6.05284182010992e-08	0.00144267935172102	0.0498176607984858	0.999819306641474
ING2	314.43520642925	1.49687374807115e-05	0.00144271178566962	0.0498710415442217	0.999819306641474
STK25	2788.30204402857	-1.90328160477534e-05	0.00144271640809082	0.049938174426376	0.999819306641474
GALNT17	222.107414169663	-6.76032716326119e-06	0.00144268659419934	0.0500456448959347	0.999819306641474
SAA1	83.3242556387271	-4.35333360568797e-06	0.00144269161274465	0.050098897405172	0.999819306641474
NBAS	834.295782998242	5.41645296988939e-06	0.00144267010061766	0.0501233172334009	0.999819306641474
GNPDA2	610.603190958791	6.60160178160618e-06	0.00144268709058742	0.0502280219862524	0.999819306641474
ISCA1	1033.81677519651	1.10033756290896e-05	0.0014426783268802	0.0502467849249943	0.999819306641474
AGAP7P	85.8521900899994	-4.96915452536347e-06	0.00144269051377315	0.0502742887028759	0.999819306641474
SARAF	2813.55997185037	1.30076754050197e-05	0.00144266343286415	0.0503823135837061	0.999819306641474
PFKFB3	1200.1430505389	-8.81908869626273e-06	0.00144268047805554	0.05045063505281	0.999819306641474
ARMCX3	592.023873522213	7.59363326074531e-06	0.00144267041072058	0.0504518421399	0.999819306641474
TENM2	7956.08845660767	-1.47791816810984e-05	0.00144267828024197	0.0505880792185946	0.999819306641474
AP001972.5	63.7106487830922	4.05864699328428e-06	0.00144269147845843	0.0508142405815928	0.999819306641474
EHF	4.76664618218283	-1.23369262230022e-06	0.00144269483992185	0.0509497162839709	0.999819306641474
CUL7	758.520043645623	-9.56887854860016e-06	0.00144266979096248	0.0510549534043951	0.999819306641474
DNAJB1	4127.00035372539	1.30141464934508e-05	0.00144266302790146	0.0511145853497281	0.999819306641474
FP565260.3	190.921097107545	6.18370826521945e-07	0.00144267543436269	0.051161567467784	0.999819306641474
ALDH3A2	1041.51708580882	9.96810404000207e-06	0.00144267631396463	0.0511729344249001	0.999819306641474
SMAD1	230.827808225561	1.77021330067067e-05	0.00144272732670418	0.0511876918998044	0.999819306641474
ZNF316	1231.08499769368	-1.04926648854618e-05	0.00144267408744848	0.0511936141344857	0.999819306641474
ENPP7P12	5.86789937293243	-1.18690687498852e-06	0.00144269488695166	0.0513315631901488	0.999819306641474
TBKBP1	642.076466919486	8.42863274238813e-06	0.00144268166624584	0.0513706583722322	0.999819306641474
ALG10	393.519914006434	7.85175459263563e-06	0.00144268342177046	0.051427925843664	0.999819306641474
FAM181B	66.2092907001199	5.25151757370291e-06	0.00144269088548711	0.0516140987359836	0.999819306641474
DONSON	1114.82722453929	4.94929226579427e-05	0.00144306878460402	0.0516422536493258	0.999819306641474
PIK3CD	1084.52411208671	-1.00932230813904e-05	0.00144269865276155	0.0516689725884419	0.999819306641474
TRIM66	292.479245067142	-1.56872041097774e-06	0.00144268347988349	0.0518260859839759	0.999819306641474
PFN2	4443.0076535113	1.24096657617578e-05	0.0014426655419488	0.0520110510700257	0.999819306641474
ST6GALNAC3	94.5054810909463	3.31077418110865e-06	0.0014426869122784	0.0520659138763386	0.999819306641474
RAB8B	1258.33394965654	6.11529975743412e-06	0.00144266087262587	0.0521709416310119	0.999819306641474
SMURF1	1342.72034088596	-2.50272378398786e-05	0.00144275108549527	0.0522461877388344	0.999819306641474
IPPK	683.127372287153	-4.61470930347515e-06	0.00144266924245038	0.0522984482305289	0.999819306641474
NFAT5	1129.9106167963	-9.81039412400091e-06	0.00144267642098278	0.0523164499793511	0.999819306641474
CLIC3	60.7181198401019	-4.68849290575668e-06	0.00144269085296985	0.0524207624833391	0.999819306641474
AL732372.2	88.7182187703585	-4.34619043428643e-06	0.00144269094817861	0.0524911515721435	0.999819306641474
CRNDE	106.00693397355	7.08240276398078e-06	0.0014426941873303	0.0525270711104003	0.999819306641474
CXorf57	100.212115737963	5.09686376377654e-06	0.0014426905590222	0.0525570559767276	0.999819306641474
NUAK2	140.062558062151	-5.07002400861684e-06	0.00144269012449351	0.0526441007941418	0.999819306641474
GHR	145.245549972234	-6.74029610308854e-06	0.00144268687775601	0.0526622090539787	0.999819306641474
FARS2	146.535141874324	-7.19920528011517e-06	0.00144268689193159	0.0526763829053161	0.999819306641474
ECM1	1200.79804708651	8.73779254161245e-06	0.00144267994219563	0.0527461282801889	0.999819306641474
CLK4	163.067721275154	-5.45811172396663e-06	0.00144268653884218	0.0528445318688593	0.999819306641474
SFXN4	1004.83550607933	1.12180280421749e-05	0.00144267056700331	0.0529254312763349	0.999819306641474
SIK1B	450.699741247432	-1.02152008348466e-05	0.00144267966762003	0.0530379883809431	0.999819306641474
GAK	943.118954132595	-1.00777137222811e-05	0.00144267672338884	0.0530631807527647	0.999819306641474
RIIAD1	2.24396683944019	-4.19845185914229e-07	0.00144269504607176	0.0532714262225373	NA
ACADVL	5842.04119679838	-1.53020713902073e-05	0.00144268932919465	0.053347647300549	0.999819306641474
STEAP2	204.247130271074	6.96517580578081e-06	0.00144268557743645	0.0534191708741163	0.999819306641474
TMEM8A	3535.95748264258	-8.34734103396304e-06	0.00144268135517409	0.0534615622618379	0.999819306641474
FAM86B1	158.341572358896	-3.96576481362808e-06	0.00144268352254016	0.0534647498998266	0.999819306641474
ABCA7	78.7403086803883	-3.77886480705794e-06	0.00144269299510081	0.0536316834656219	0.999819306641474
PRAP1	13.7704009174663	-1.301283851295e-06	0.00144269482180588	0.0537311562516894	0.999819306641474
MTND5P11	28.4682687703914	-3.07536997743922e-06	0.00144269318515804	0.053762497247669	0.999819306641474
C2orf72	186.799194074975	2.12515228372269e-05	0.00144275877227409	0.0538142314127263	0.999819306641474
HMGA2	1448.52485959633	-8.26596195779659e-06	0.00144268151205897	0.0539747880311863	0.999819306641474
ADM2	268.693803672597	7.57820885513749e-06	0.00144268377217303	0.0539912183233369	0.999819306641474
MT-CO2	40862.0850802399	-1.2464716934854e-05	0.00144266400623242	0.0540269284964697	0.999819306641474
ZNRF2	217.984997258916	6.38593500659121e-06	0.00144268707905109	0.054047522473549	0.999819306641474
CDC42SE2	1229.67841986653	8.63727001892715e-06	0.00144268037934817	0.0540488404008857	0.999819306641474
SAV1	1276.57456535504	1.00180636477941e-05	0.00144267515092713	0.0542964149462513	0.999819306641474
LINC02298	5.53865214016358	-1.19472242348927e-06	0.00144269482796359	0.0543976869060844	0.999819306641474
PPIP5K1	989.607889731681	-8.74341018195946e-06	0.00144267976638085	0.0544401430690411	0.999819306641474
CCNI2	5.3157720960184	1.11313167824809e-06	0.00144269486876464	0.0545170834028886	0.999819306641474
AC002128.1	11.1583395998271	-1.99813662410366e-06	0.00144269432595639	0.0545393853332346	0.999819306641474
PLA2G7	31.3608296605738	2.94225012459545e-06	0.00144269343090397	0.0546319339951273	0.999819306641474
ASXL1	5567.16700528669	-1.34585082297499e-05	0.00144265852608741	0.0546636957587073	0.999819306641474
GNL3L	874.220480494849	-1.08799314972832e-05	0.00144267121414498	0.0546683342181783	0.999819306641474
TP53I3	1019.1580743501	-1.13352063092443e-05	0.00144266914727978	0.0547073609956467	0.999819306641474
COL27A1	780.543565880018	-6.68618272646739e-06	0.00144268613576941	0.0547618860198183	0.999819306641474
RTEL1-TNFRSF6B	226.20081635017	-6.33163282868585e-06	0.00144269149341005	0.0548752703258551	0.999819306641474
RIC8B	228.638253103607	-5.07090990990182e-05	0.00144312740139859	0.054963808806222	0.999819306641474
FUS	10200.6446384906	-2.46002062145022e-05	0.00144275620663501	0.0550491338579827	0.999819306641474
ORC4	531.064517699717	9.4284637964661e-06	0.00144267719896856	0.0550594923536601	0.999819306641474
SYS1-DBNDD2	10.1441083522528	-1.78278030815601e-06	0.00144269446343551	0.0551981182085318	0.999819306641474
ICMT	2786.16944829735	2.1597409628072e-07	0.00144265649874891	0.0552814541481172	0.999819306641474
THAP2	36.6557980225572	3.60617106058761e-06	0.0014426925048177	0.055456546910985	0.999819306641474
AC004223.3	4.07971589863849	-3.85573073201022e-07	0.00144269504841017	0.0554753344007733	NA
PLP2	2443.68087366298	1.19608571308669e-05	0.00144266607591092	0.0554785061786514	0.999819306641474
KLF2P1	19.7155615685519	-2.57348889386796e-06	0.0014426937826112	0.0555378335424199	0.999819306641474
GPATCH11	723.099098046937	2.86950125436421e-05	0.00144281412486531	0.0555629656260723	0.999819306641474
AC139256.2	152.346036660208	-4.49256480223303e-06	0.00144269105480423	0.055583183097925	0.999819306641474
TRIM64B	4.5522416424595	-9.47731404018342e-07	0.00144269495350138	0.0556651648216113	NA
FCHSD1	412.065455872329	-9.17324496171758e-06	0.00144268986660193	0.0557651094585146	0.999819306641474
AC012447.1	8.0695302015046	1.54260445323617e-06	0.00144269464026143	0.0558246657246033	0.999819306641474
MNS1	247.258955544819	4.72623496045999e-05	0.00144306489905794	0.0558249653768582	0.999819306641474
ENPP4	329.337109131508	5.97878860186579e-06	0.00144268791308089	0.0558340502939229	0.999819306641474
LINGO2	9.79359816272384	-1.65583895643952e-06	0.00144269428148299	0.0558455298324674	0.999819306641474
ZNF569	308.883543796032	5.3072238779204e-06	0.00144268946134624	0.0558797292818166	0.999819306641474
MYCL	118.918734405249	5.85912054318512e-06	0.00144268814347516	0.0559547231139981	0.999819306641474
HRK	44.1280026650042	5.74815647778439e-06	0.00144269598650899	0.0560494355945021	0.999819306641474
CEP55	3965.99726447213	1.2616911475069e-05	0.00144266250349321	0.0560661062049046	0.999819306641474
STC1	163.268048173407	4.88090431976043e-06	0.00144269025465512	0.0561918322709058	0.999819306641474
JPH2	65.1493922432999	-3.57267497061884e-06	0.00144269199456878	0.0564272485006929	0.999819306641474
APBB2	2545.22056822373	-9.63057914019479e-06	0.00144267588915994	0.0564473502195027	0.999819306641474
ELMOD2	249.959097050215	5.92075239039425e-06	0.0014426879842623	0.056463475464287	0.999819306641474
TDP2	652.92569531389	6.66464466454278e-06	0.00144267051129873	0.056494116807834	0.999819306641474
AC079298.1	2.32757179668319	-1.75204784962499e-06	0.00144269551298597	0.0565162548838515	NA
FZD4	572.7988334763	7.44409445181379e-06	0.0014426764245933	0.0565884542188147	0.999819306641474
CRYZ	681.393553493429	1.02154561900067e-05	0.00144267356249335	0.0566137484957409	0.999819306641474
BPNT1	449.917579890582	7.87273372500786e-06	0.00144268235073024	0.056726356209553	0.999819306641474
CFL2	1479.64737954561	1.08704002689021e-05	0.00144267047200906	0.0573235354544361	0.999819306641474
AC124066.1	26.6746010110355	1.71077761880274e-06	0.0014426945596828	0.0573771265272669	0.999819306641474
PLAUR	1650.18233606084	-1.01066291826168e-05	0.00144267364331196	0.0574137970058865	0.999819306641474
PHLDB1	2753.9688671672	0.00010831722891441	0.0014447035997221	0.0574526860310781	0.999819306641474
TMEM200B	55.8540952373255	4.3419683332879e-06	0.00144269120199992	0.0574790929584554	0.999819306641474
SLC50A1	755.205619237918	9.89903735745244e-06	0.00144267465359623	0.0574826598972319	0.999819306641474
AC008982.1	23.463538673158	-1.99584532581348e-07	0.00144269504645446	0.0575147618557818	0.999819306641474
LSM2	1016.75114015619	1.09413378221463e-05	0.00144267006057103	0.0575317778735032	0.999819306641474
LPAR2	55.2988441707169	-3.98078146357573e-06	0.00144269240148409	0.0575490812760202	0.999819306641474
SLX1A-SULT1A3	158.157727072938	-5.90452552459925e-06	0.00144268778986874	0.057562298181261	0.999819306641474
VCL	6213.68738736211	-6.05856465060124e-06	0.00144268744455149	0.0575991812866488	0.999819306641474
VASH2	93.6591313577523	6.47266229681445e-05	0.00144341301405553	0.0576097219746304	0.999819306641474
DCLRE1A	804.860063942148	8.43820297308622e-06	0.00144268063051187	0.0576144719559021	0.999819306641474
ZNF540	27.9742283991035	2.54298012072268e-06	0.00144269378689042	0.0576221142662818	0.999819306641474
CDH11	469.277042409862	-6.24228381202673e-06	0.00144268694313834	0.0576872820962837	0.999819306641474
COIL	1217.97062042036	1.17819766045326e-05	0.00144266590356141	0.0578560886274931	0.999819306641474
PEG13	102.758051153385	5.05877713539909e-06	0.00144268977117845	0.0578664325399848	0.999819306641474
EFNA3	198.111705383277	5.43489165849726e-06	0.0014426903939187	0.0578808455029343	0.999819306641474
SP6	240.688348879587	5.92985682221599e-06	0.0014426877733274	0.0580762208650323	0.999819306641474
GNL2	2821.46730956136	3.58598612254858e-06	0.00144264511979333	0.0580960017772293	0.999819306641474
NOXO1	4.65479842466634	-9.09087186958619e-07	0.00144269487054939	0.0581181079093348	0.999819306641474
AP000529.1	25.709762561747	-3.13126903286787e-06	0.00144269304910645	0.058132566096284	0.999819306641474
CSNK1D	3249.50474493638	-8.13153809459786e-06	0.00144266219278749	0.0581788081265088	0.999819306641474
AGAP9	126.373499464071	-5.61942967316486e-06	0.00144268563373161	0.0583212669058134	0.999819306641474
AMMECR1	314.63683074003	7.63664079380409e-06	0.00144268280043049	0.0583713003665413	0.999819306641474
ARFGAP1	5556.77203082737	-1.05685591199579e-05	0.00144267127811835	0.0583921317374773	0.999819306641474
DYNLL2	8706.09927818438	1.1257767966469e-05	0.00144266829509014	0.0584041806780212	0.999819306641474
AL606804.1	3.03293321041416	-7.37859699258852e-07	0.00144269496315909	0.0584433604417027	NA
CRB2	45.4852256713674	-2.34110023353617e-06	0.00144269407940645	0.0586345396938394	0.999819306641474
SIPA1L2	5.92193473508104	1.44537931954162e-06	0.00144269470925859	0.0586348422222216	0.999819306641474
ZNF749	184.860476113762	-6.84666859623186e-06	0.00144268507675469	0.0587387986578956	0.999819306641474
AC145207.3	62.3536740155815	3.86831071662324e-06	0.00144269222892363	0.0587825193412818	0.999819306641474
C3	142.938896035096	-2.04589989228603e-05	0.0014427539255642	0.0588328929886294	0.999819306641474
SEMA7A	3086.96798439591	-7.89266532632165e-06	0.0014426817692435	0.0589189969939045	0.999819306641474
KNDC1	57.0527870325262	-2.77788770539212e-06	0.00144269355002543	0.0590878987473091	0.999819306641474
FAM172A	350.187831106232	-7.61999029091703e-06	0.00144268259322391	0.0591907927942651	0.999819306641474
MED12	1652.15345565668	-9.59843194900698e-06	0.00144267523926095	0.0592100212889758	0.999819306641474
FAM131C	113.435153549616	4.2605511571322e-06	0.0014426888824895	0.0592174301327344	0.999819306641474
AFF2	73.7780697672028	-5.13378361791641e-06	0.00144269367299134	0.0592729419069432	0.999819306641474
SEL1L	5577.6887268844	-1.17573969049717e-05	0.00144266517691619	0.0593590937775067	0.999819306641474
PLD4	2.89161265905633	-5.58678384546023e-07	0.00144269502556751	0.059428920194838	NA
GTF2H2B	348.059555673661	9.29413579098079e-06	0.00144269364727323	0.0596976642269282	0.999819306641474
AC145212.1	73.1057192216564	-4.63871487963296e-06	0.00144268928317043	0.0597509438430413	0.999819306641474
SHISA3	142.758226775095	5.27246234407863e-06	0.00144268917058287	0.0597699842328625	0.999819306641474
MGMT	97.0113577496762	-4.29346005666096e-06	0.00144268579446756	0.0597968186229145	0.999819306641474
REPS2	25.5436276160227	-2.25230708627017e-06	0.00144269398059343	0.0598187537460604	0.999819306641474
RDH10	874.465602675294	-1.07380476363351e-06	0.00144267701514092	0.0599897948376145	0.999819306641474
CTC1	296.340682401848	-8.94225725331622e-06	0.00144269508941991	0.0601596078215348	0.999819306641474
HMCN2	9.49497638107184	-1.70953522743547e-06	0.00144269446100107	0.0602152112443797	0.999819306641474
MECP2	1561.9381323299	1.00812860683692e-05	0.00144267304112351	0.0602499001139514	0.999819306641474
ALPK2	2477.17875732684	-8.75121739174999e-06	0.00144267836849226	0.0602644924216778	0.999819306641474
HTT	2039.63111469762	-9.85734255947309e-06	0.00144267377465747	0.060379867377041	0.999819306641474
TRMT2A	1055.08098862589	-1.02092498578264e-05	0.00144267220914899	0.0604815781597723	0.999819306641474
CASK	671.30967788398	-1.03892546286225e-05	0.00144267134979985	0.0605396390270779	0.999819306641474
STBD1	169.08071690366	6.13203786666602e-06	0.00144268693551594	0.0605664230988456	0.999819306641474
HAUS6	1144.97073222065	-9.48102965447342e-06	0.00144266788106197	0.060606928236205	0.999819306641474
HNRNPA1P7	10.6923450641486	1.19808451631749e-06	0.00144269481729667	0.0608607871118818	0.999819306641474
AC009133.2	51.7834201939529	-1.42907107405382e-07	0.00144269504410485	0.060866662794074	0.999819306641474
NR2F2	727.00565213448	5.3693101281771e-06	0.00144268889589758	0.0609085375666338	0.999819306641474
PKD1	2428.16589990631	-9.70497656466302e-06	0.00144267426050736	0.0610395178667654	0.999819306641474
ARL6	183.440131671905	6.22614556009767e-06	0.00144268664554258	0.0610708927184552	0.999819306641474
CNN2	2828.08376101576	-6.85564487648974e-06	0.00144268474322608	0.0610847172366471	0.999819306641474
TRRAP	2614.4853951323	-1.17456800972923e-05	0.0014426644440913	0.0611901772910679	0.999819306641474
GSR	1835.71305789667	9.55389343669209e-06	0.00144267504543646	0.0611916116103527	0.999819306641474
UBXN2A	1402.23091140227	5.01192690937201e-06	0.00144265334517805	0.0612039535248499	0.999819306641474
AL118506.1	106.202490179096	-5.43704039649987e-06	0.0014426878224988	0.0612330389787044	0.999819306641474
METTL5	602.953899998716	8.86613737876227e-06	0.00144267774271819	0.0614805518575406	0.999819306641474
PIEZO2	494.960578641748	-3.89187107629807e-06	0.00144269181619212	0.0615711334155027	0.999819306641474
TRIM53CP	6.63324747343497	-1.24569421945661e-06	0.00144269479079673	0.0615767373611795	0.999819306641474
GPHN	889.647683672979	-6.90673872638665e-06	0.00144268687208136	0.061670121735994	0.999819306641474
PSMG1	470.01192990855	2.04620573052523e-05	0.00144274468205191	0.0616925690046438	0.999819306641474
TBC1D4	1083.53511307398	1.12647272203417e-05	0.00144266690761313	0.0617557804512087	0.999819306641474
AC138866.2	20.0194408461581	-2.35589293901711e-06	0.0014426942444654	0.0618996053060957	0.999819306641474
C6orf48	637.904074605982	-7.9717455307032e-06	0.00144268088372925	0.0619729476092826	0.999819306641474
AC114488.2	1.88670783106431	-5.65716536103417e-07	0.00144269501869646	0.0619734212227279	NA
DHRS13	112.880067976022	5.90517323426816e-06	0.00144268738524268	0.0619777143625733	0.999819306641474
MPLKIP	446.407273608937	-4.60399852716602e-07	0.00144266126536998	0.0619915027983144	0.999819306641474
REEP3	638.579950399469	1.08866376271168e-05	0.00144267580287836	0.0620094788450448	0.999819306641474
EPN2	1328.67851133859	1.01004970850466e-05	0.00144267234939474	0.062111676194133	0.999819306641474
SMIM10	89.9382684627126	6.45070907834906e-07	0.00144268663114723	0.0621216736926936	0.999819306641474
EEF1A1P19	24.9009059982294	-2.88229790147541e-06	0.00144269326725633	0.0621243511335238	0.999819306641474
YJEFN3	324.556852618682	-6.28046296593311e-06	0.00144268628653204	0.0621366645795251	0.999819306641474
NES	6791.06458520316	1.12427258600947e-05	0.00144266686959163	0.0622577767006076	0.999819306641474
ASB5	7.15620769908395	1.34950496793224e-06	0.00144269463485075	0.0625479767700299	0.999819306641474
STX1A	204.466216509793	-6.68855249199637e-06	0.00144268497981003	0.0626005343713048	0.999819306641474
IGF2R	3500.69700659656	-1.4610738522806e-05	0.00144269023199785	0.0629787867528995	0.999819306641474
RN7SL3	21.7059293331422	-2.13401032297402e-06	0.00144269409027073	0.0631303970376045	0.999819306641474
AGK	535.261346935852	9.09148438109218e-06	0.00144267639504595	0.0631513242355737	0.999819306641474
EIF3J-DT	161.608691863606	1.11511062424638e-05	0.00144269918184866	0.0631740205138231	0.999819306641474
SHLD2	1358.39807462116	9.17235679776012e-06	0.00144267606885118	0.0633447573711076	0.999819306641474
CLK2	903.080651020077	-2.79866957284957e-06	0.00144265203445774	0.063377570218532	0.999819306641474
IL18BP	108.371499958958	-5.50179201183129e-06	0.00144268845925585	0.0634074297179511	0.999819306641474
RAP2A	993.564216866018	1.21280327257253e-05	0.001442687624986	0.0634400273364698	0.999819306641474
LINC01422	2.02039288323091	-5.9560016824539e-07	0.00144269500906208	0.0634909655166695	NA
PRKCA	3482.12308355282	-8.30351276500642e-06	0.00144267933274188	0.0635634685990943	0.999819306641474
RNF8	846.353792386392	1.39553918073037e-05	0.00144268143034443	0.0636113454193429	0.999819306641474
NF1P6	33.9458593314579	-3.64808162880594e-06	0.00144269313501275	0.0636303820259112	0.999819306641474
IFIT1	134.238024849419	-1.23274469561042e-07	0.00144269098386037	0.0638310373437311	0.999819306641474
ILDR2	356.206924116433	6.76904492635476e-06	0.00144268464105645	0.0641253300992773	0.999819306641474
ACCS	72.1718681285247	-4.96266270324642e-06	0.00144268943028199	0.0642153454482278	0.999819306641474
SLC9A6	682.809210956974	9.52839644864414e-06	0.00144267426681094	0.0642546312617721	0.999819306641474
TIMM21	1442.50461442884	8.28942297423471e-06	0.00144267936760019	0.0643580286088	0.999819306641474
MAT2A	4402.79297652241	-9.76948468814765e-06	0.00144267296693593	0.0644723484954792	0.999819306641474
KLHL29	940.121920279621	-2.22908468247744e-05	0.00144273599473087	0.064560550733285	0.999819306641474
LDLRAP1	809.382520637758	9.52850195106987e-06	0.00144267417384938	0.0646472365616803	0.999819306641474
FOPNL	1445.30586345029	9.88568546092037e-06	0.00144267257349375	0.0646520882741916	0.999819306641474
SCHIP1	76.2468063940442	3.7267517854416e-06	0.00144269194423141	0.0647192755221988	0.999819306641474
AL606760.2	5.24655492484086	-1.02667553887568e-06	0.00144269488567515	0.064813993306811	0.999819306641474
HIST2H2BE	880.249285488935	6.690794951126e-06	0.00144268483497033	0.0649164223832801	0.999819306641474
PLEC	36649.8544739933	-2.31663940918373e-05	0.00144274785993082	0.065040748910242	0.999819306641474
ELMOD1	43.8766062245598	3.84799253234435e-06	0.00144269159448941	0.0650495689381374	0.999819306641474
KIAA0319L	820.499889236446	-4.57720285271406e-05	0.00144301807749094	0.0651059612329457	0.999819306641474
CD247	27.5295338012409	3.27695081725195e-06	0.00144269343336951	0.0652711900513219	0.999819306641474
TMEM263	920.086014428176	2.27867752728513e-06	0.0014426597756402	0.0655093875399861	0.999819306641474
CROCCP2	106.621747059912	3.84643107684586e-06	0.00144268597230145	0.0656637772409231	0.999819306641474
CHCHD5	311.117585337989	-6.65855318552421e-06	0.00144268176576704	0.0656695109558933	0.999819306641474
ATP8A2	89.7038674163085	-2.46007564561896e-06	0.00144269373086262	0.066013085525331	0.999819306641474
LSP1	35.3184966884811	-3.1307685038738e-06	0.00144269276833477	0.0660565534586294	0.999819306641474
SCD5	355.617436970216	8.19161642898303e-06	0.00144267934820591	0.0661117927918017	0.999819306641474
FKBP3	2195.85391733724	1.18599306936479e-05	0.00144266199557245	0.0661274501611684	0.999819306641474
ATMIN	2453.25369974787	2.27396025504112e-06	0.00144263346875411	0.0661512171955986	0.999819306641474
MAP1A	1613.31304867716	4.69392361957832e-06	0.00144269005347428	0.0661735450394867	0.999819306641474
PBX2P1	2.01684453905036	-5.8161506246395e-07	0.00144269500953492	0.0662322766510278	NA
ZNF521	171.873033596173	-1.09983293970077e-05	0.00144269793207627	0.066252506596802	0.999819306641474
PRELID3B	1601.01796269937	1.071377093878e-05	0.00144266800600345	0.0663616154635193	0.999819306641474
AC073612.1	4.00701573344374	3.51956396557396e-07	0.00144269504416616	0.0663951149399216	NA
RBM47	17.6593549490987	2.12669010793916e-06	0.00144269407668376	0.0664202286840312	0.999819306641474
TSC22D1	840.876043264784	7.69846662057648e-06	0.00144268117911409	0.0664311619027317	0.999819306641474
SYNGR4	3.4587045872793	9.12502828909099e-07	0.00144269490500818	0.0666887897934724	NA
DSTNP2	155.936165499283	6.11951548365196e-06	0.00144268624285801	0.0666895527043135	0.999819306641474
TRIM7	120.729529001627	1.21623484790894e-05	0.00144270682758039	0.0667941527936638	0.999819306641474
C7orf43	253.852892925255	-7.63880398308345e-06	0.00144268114021023	0.0669052293882261	0.999819306641474
TRIM39	344.613139462511	-7.66844622693076e-06	0.0014426791889977	0.066929742059948	0.999819306641474
TMEM51-AS1	13.3108089840724	-4.6160587654294e-06	0.00144269691767549	0.0669488303703863	0.999819306641474
CTNNAL1	2983.29048116244	1.16296305875156e-05	0.00144266289931035	0.0670219795750183	0.999819306641474
SLC26A1	16.4508972012176	-1.60368324617428e-06	0.00144269453731743	0.0671201430675149	0.999819306641474
CLCN6	400.815700106467	-7.41246858499249e-06	0.00144268193362414	0.0671855061501199	0.999819306641474
CAPN10	316.508659753713	-7.68000697709084e-06	0.0014426809383969	0.0671949083559316	0.999819306641474
MAFF	434.657793832313	-8.66349594924613e-06	0.00144268552289025	0.067471410526308	0.999819306641474
NR6A1	126.638256430664	-5.87624624223669e-06	0.00144268678134995	0.0675509591359945	0.999819306641474
SLC30A1	1785.90508190471	5.42632822205497e-06	0.00144268816250647	0.0675715080874242	0.999819306641474
PLCG1	2696.82865213809	-8.53599094383574e-06	0.00144267753282174	0.0676043489343955	0.999819306641474
SNRPD3	3708.67828885326	-1.22643131198858e-05	0.00144265872170676	0.0676605286062634	0.999819306641474
LFNG	2729.67878146127	-6.96855888167432e-06	0.00144268221280891	0.0676843338789729	0.999819306641474
CCP110	1356.89028436757	9.30191985799391e-06	0.00144267436262256	0.0677553076369282	0.999819306641474
AL031282.1	14.343750407886	-2.20528798895502e-06	0.00144269394270342	0.0677670153855103	0.999819306641474
DPY19L4	582.019238845953	6.51543454664888e-06	0.0014426849630818	0.0678937225295207	0.999819306641474
SNHG12	429.041894130667	-6.85156729081821e-06	0.00144268377220986	0.0679209256199782	0.999819306641474
AC108058.1	16.2654557115957	-2.43826512843688e-07	0.0014426935673722	0.0679477900589203	0.999819306641474
MAP3K13	505.538944690162	8.97341186366057e-06	0.001442675702893	0.0679933798053461	0.999819306641474
AC132872.4	22.7014703439338	-2.5542889567723e-06	0.00144269353805505	0.0680733057761322	0.999819306641474
CSMD3	24.1827806199317	-2.28498934430346e-06	0.00144269397608279	0.0680753897848456	0.999819306641474
AC138932.1	480.286755716528	-7.71982694432302e-06	0.00144268065269037	0.0680785198350243	0.999819306641474
NUF2	1715.13904015718	1.15966264517629e-05	0.00144266262898213	0.0681041307798741	0.999819306641474
PCDHA1	67.0918687035101	2.58325013254219e-06	0.00144268996246068	0.0681343173430771	0.999819306641474
NAPRT	570.101219596259	-6.8733627764202e-06	0.00144268364136001	0.0682383946977611	0.999819306641474
CYB5D1	453.294482617802	-9.19927757033817e-06	0.00144267579009137	0.068267299909267	0.999819306641474
WDR97	22.8550168739651	-2.69938926936301e-06	0.00144269338433899	0.068379195277814	0.999819306641474
PPP4R3B	3652.75039680744	7.9209843970829e-06	0.00144268000707085	0.0684073792081745	0.999819306641474
C12orf57	715.546778938226	-9.86512898139087e-06	0.00144267131317002	0.0685382937879529	0.999819306641474
CNTNAP2	48.951419106529	-1.56381318394632e-06	0.00144269022737564	0.0687204312095874	0.999819306641474
PCSK4	24.3773755734589	-2.71009481593936e-06	0.00144269343474274	0.0687596715360737	0.999819306641474
MN1	1075.77043940247	8.8499458474775e-06	0.00144267625015982	0.0689367484111807	0.999819306641474
HMGXB3	2106.0423301353	-3.07443749255952e-05	0.00144280732604603	0.0689381951054836	0.999819306641474
PDZD2	109.34079509597	4.45105059363631e-06	0.00144269033214941	0.0690342806711494	0.999819306641474
AC009053.1	107.887390034566	-8.72634900772992e-06	0.00144269684479537	0.0690465318540664	0.999819306641474
MMAA	28.2443171020786	3.0647304559229e-06	0.00144269280403309	0.0693011255431921	0.999819306641474
MSTO2P	101.284248810782	-4.57075424343335e-06	0.00144268998947956	0.0693209509079183	0.999819306641474
PRAG1	1292.07478196932	-3.98495456766631e-06	0.00144269126945403	0.0693280208817178	0.999819306641474
AC093525.7	134.408545606455	-6.43754659565682e-06	0.00144268662109458	0.0693361388326773	0.999819306641474
CLEC7A	5.17574634817136	-8.08517264039272e-07	0.00144269479748307	0.0693738519256554	0.999819306641474
EPB41L4B	382.709122798812	6.44409191687084e-06	0.00144268496714301	0.0696174453974621	0.999819306641474
SLC7A11	995.414356794709	7.53724666159984e-06	0.00144268118636334	0.0697210137081766	0.999819306641474
EFNA5	70.7382290550102	3.51853208461547e-06	0.00144269207823584	0.0697899525964286	0.999819306641474
MRPL35	1168.76777086745	9.06380194084451e-06	0.00144267489961761	0.0698107834286904	0.999819306641474
ZFP90	382.516891445241	8.36985142074893e-06	0.00144267782190439	0.0698893077713836	0.999819306641474
CHORDC1	3280.20592866349	7.98045294083321e-06	0.00144267948424527	0.0698894536588637	0.999819306641474
MYEOV	6697.27494995093	-1.19728723388983e-05	0.00144265945360755	0.069896458397263	0.999819306641474
MYO1C	7774.82328411919	-6.89002327802179e-05	0.00144346778750542	0.0699167965902448	0.999819306641474
EIF4E3	436.897769777971	8.8335505372789e-06	0.00144267659018467	0.0700133101695228	0.999819306641474
EDN1	551.550367674546	-4.78393514057905e-06	0.00144269195332581	0.0700243035636676	0.999819306641474
TPM1	15354.7659915543	-8.31123136763002e-06	0.00144267793257035	0.0700381868213417	0.999819306641474
TTC31	1061.81880947286	-1.02090813923091e-05	0.00144266913455726	0.0701139453522385	0.999819306641474
MGAT3	882.937796966915	5.2138430165273e-06	0.00144268849103585	0.0701994362777927	0.999819306641474
AL929601.4	30.8150561585543	-2.48087116226161e-06	0.00144269342480817	0.0703372946244051	0.999819306641474
GJA1	822.058288716169	-7.82678507871772e-07	0.00144268869402304	0.0705619904344313	0.999819306641474
KIF18B	1673.5017831557	-1.06394236161321e-05	0.00144266670128797	0.0706674991516041	0.999819306641474
RAB29	493.56281702336	8.77040388036399e-06	0.00144267590630748	0.0709579073951913	0.999819306641474
PER3	1172.9217127666	-8.20780991220601e-06	0.00144267816214288	0.0710156711847216	0.999819306641474
SOCS5	1457.7285003936	7.95494980032934e-06	0.00144267953257653	0.0710308313222497	0.999819306641474
GGCT	1525.80383879765	9.8969125775799e-06	0.00144267062413354	0.0710409442583254	0.999819306641474
STAM	995.966159327375	8.64583732702652e-06	0.00144267645641485	0.0710679239594207	0.999819306641474
SNX29P1	2.45919113747571	-6.61341440875289e-07	0.00144269497353102	0.0711341141333694	NA
PAN2	480.969049999089	-6.96453124498303e-06	0.00144268288326561	0.0711382763427795	0.999819306641474
PMAIP1	1851.99972475473	6.23571745126547e-06	0.00144268462108895	0.071177287701134	0.999819306641474
TAF9B	1538.54031387189	6.30669272980688e-06	0.00144268525679217	0.0711776583966055	0.999819306641474
BTNL8	2.33081102320094	4.24282721676228e-07	0.00144269497288006	0.0711884065321151	NA
CALB1	11.9046291536851	-1.37979085246706e-06	0.0014426945738839	0.071217738503941	0.999819306641474
C6orf15	66.0160405389632	2.52082246237789e-06	0.00144269357572244	0.0712178597079336	0.999819306641474
TMEM105	3.53849954004076	4.08075999802103e-07	0.00144269490920523	0.0712965547217909	NA
CYB5R4	553.022400781155	9.89027022216974e-06	0.00144267472116848	0.0713112133877288	0.999819306641474
AC132217.1	60.5534178505258	5.34726546136265e-06	0.00144269506637101	0.0716553373767043	0.999819306641474
NT5C	476.468849966814	-6.68257096557396e-06	0.00144267406329718	0.0716611505833143	0.999819306641474
IL4R	768.471725239008	-7.25580365921004e-06	0.00144268176024394	0.0716960904977714	0.999819306641474
PCDHAC1	40.1508923091184	2.94833964529952e-05	0.00144284010473789	0.0717131024704926	0.999819306641474
NIPSNAP2	1647.64634780394	1.11657511941528e-05	0.00144266360607009	0.071818388651262	0.999819306641474
NAP1L5	61.1193443875218	3.95354791423811e-06	0.00144269119301047	0.0718356503812141	0.999819306641474
FAM198B	401.621662913695	-6.12735432191703e-06	0.00144267695011564	0.0718590359327608	0.999819306641474
PCYOX1	2128.2630074244	7.87339373187821e-06	0.00144267951960252	0.0719284670077963	0.999819306641474
CHCHD2P9	3.29570814980612	-8.66891757380608e-07	0.00144269493471127	0.0719711104004739	NA
KNOP1	1449.2767743496	1.06608281506033e-05	0.00144266636271936	0.0719723605460007	0.999819306641474
AL031284.1	2.44872779272278	-6.59080647550285e-07	0.00144269497362444	0.0719972134473406	NA
C3orf70	302.362170011986	6.11490737921942e-06	0.00144268570793602	0.0720318576104597	0.999819306641474
INPP5A	624.614464243602	9.74516485144114e-06	0.00144267101645673	0.0721575283095918	0.999819306641474
SPDYE16	10.370251123086	-1.63291847546167e-06	0.00144269444586541	0.0721839298066844	0.999819306641474
AL162741.1	5.83975789940194	-9.13550233153069e-07	0.0014426949061688	0.0721932824668828	0.999819306641474
TIMP3	2930.80854009149	-5.68554159961308e-06	0.00144268688922723	0.0722042753095511	0.999819306641474
SMG1P1	198.919760319388	-1.45727591832271e-05	0.00144272522602285	0.0722694441041357	0.999819306641474
TXNL1	1775.98888529712	9.70863631920581e-06	0.00144267116192496	0.0724418085724304	0.999819306641474
TEN1-CDK3	69.4809476471889	-1.82579873493943e-06	0.00144269433064711	0.0724980146714528	0.999819306641474
FAM98B	1880.40236379524	4.31328459668991e-06	0.00144269049361618	0.0725378906567708	0.999819306641474
AC026191.1	6.26469922845259	8.57577431376319e-07	0.00144269491023557	0.0725934419000911	0.999819306641474
MAPKBP1	670.999415939737	-6.01347407074363e-06	0.00144268585974875	0.0726412434607915	0.999819306641474
LTB	7.80980193197493	-1.44107006831047e-06	0.00144269458429274	0.0727787091014018	0.999819306641474
ANAPC13	905.646889068681	1.99782244842154e-05	0.00144272831130508	0.072867280104304	0.999819306641474
KCNAB3	106.277523449394	-5.86033257003881e-06	0.00144269231040569	0.0729763450986106	0.999819306641474
HMGN1	1823.4771320119	9.43601352981253e-06	0.00144267234312178	0.0730370342325291	0.999819306641474
ITGB3BP	542.427515345403	8.45080320562741e-06	0.00144267682300278	0.0731390012813435	0.999819306641474
BSCL2	33.7516861809183	-3.16412726754724e-06	0.00144269255408986	0.073142987207016	0.999819306641474
ITGAV	5699.7418390685	-6.33804336984143e-06	0.00144268478796731	0.0732175916570709	0.999819306641474
DNAH14	269.731791519632	6.0413822018144e-06	0.00144268578462282	0.0733288063001822	0.999819306641474
AC239868.1	214.452561602048	7.03841823777939e-06	0.00144268240332493	0.0733748958280988	0.999819306641474
FOLR1	140.588918743555	-5.58419319466132e-06	0.00144268691123007	0.0734024587101885	0.999819306641474
PLEKHH1	196.409486183144	6.79544292256896e-06	0.00144268324442924	0.0734162934712126	0.999819306641474
ZCCHC17	889.445198811797	1.00985335788596e-05	0.00144266885004127	0.0734470546302343	0.999819306641474
GSKIP	356.679008345953	7.29936700728414e-06	0.0014426814032123	0.0735054325701275	0.999819306641474
SGSH	300.570716577985	-6.50508949624354e-06	0.00144268394151548	0.0735377111732594	0.999819306641474
PXN-AS1	166.464586449315	-6.02666636045827e-06	0.0014426849924565	0.073603618096933	0.999819306641474
SLC34A2	7.19741444479126	-9.14690534694447e-07	0.00144269490118163	0.0736627060062505	0.999819306641474
B3GALT5	44.6801086391672	-3.7466697097726e-06	0.00144269146381939	0.0736802236160917	0.999819306641474
CDCA7L	879.50866445164	7.89276687605438e-06	0.00144267908276459	0.0737038962875657	0.999819306641474
RAPGEF4	53.1588442566412	-3.23180433055093e-06	0.00144269238485942	0.0739045757183198	0.999819306641474
RFXAP	142.746934760751	4.39105474932715e-06	0.0014426903107461	0.0740223751969992	0.999819306641474
ZBTB43	446.785658177712	-5.22104960531012e-06	0.00144268801424056	0.0741705202490858	0.999819306641474
INO80	1305.50739770588	-1.52263622698088e-05	0.00144270225569048	0.0742120362872241	0.999819306641474
RHBDF1	1078.99251620462	-8.89216761903607e-06	0.00144267440008433	0.0743617214696264	0.999819306641474
TTK	977.798424222582	8.68225935556342e-06	0.00144267554144621	0.0743766598097355	0.999819306641474
WDFY3	1303.42603016883	3.36274035174699e-06	0.00144266355502669	0.0743942301276406	0.999819306641474
GIGYF1	932.865107754845	-1.03693329855348e-05	0.0014426660397213	0.0748322083814622	0.999819306641474
PPP4R4	134.507641645233	2.29792977740195e-06	0.00144268151975277	0.0749356784024941	0.999819306641474
AL009174.1	4.78576973593546	-1.08341528214608e-06	0.00144269481774891	0.0750019412978058	0.999819306641474
LDLRAD4	509.831008725102	-6.89426978685903e-06	0.00144268258275275	0.075025556088409	0.999819306641474
AC008429.1	12.3502223178464	-1.61036893044732e-06	0.00144269438005538	0.0750346096782304	0.999819306641474
DSEL	529.027858183294	8.74237625639008e-06	0.00144269252736156	0.0751481444139461	0.999819306641474
AC241952.1	110.491970364787	-3.08778913835801e-06	0.00144269263247794	0.0752284472110865	0.999819306641474
MPC2	542.002596177298	8.89050074916669e-06	0.00144267432069358	0.0753611692449946	0.999819306641474
OXCT1-AS1	13.9766150296532	-2.04514568400664e-06	0.0014426939954839	0.0758726833609395	0.999819306641474
NEAT1	14679.2374108022	-7.68353112406344e-06	0.0014426793570512	0.0759477161108383	0.999819306641474
MYOSLID	104.562537540841	-4.15357346405859e-06	0.00144269421626877	0.0759480035531439	0.999819306641474
HES7	2.24655866864996	4.80494518985285e-07	0.00144269502681068	0.0759551420632236	NA
NXPH4	229.206359621285	4.67869173106227e-06	0.00144268939095343	0.0759872492289678	0.999819306641474
EXOC6B	880.338778216753	-7.04526891514438e-06	0.00144268188312455	0.0760229055945067	0.999819306641474
SHB	1070.86202275654	-6.93871370736809e-06	0.0014426822760597	0.0761709804958604	0.999819306641474
NUDT15	749.732249909776	8.27429038636491e-06	0.00144267696007172	0.0762153119629253	0.999819306641474
ZNF444	368.825054638648	7.39118781759466e-06	0.0014426806024777	0.0763838595988637	0.999819306641474
FBXO46	184.873550044588	6.09701965293361e-06	0.00144268521669331	0.076446649489788	0.999819306641474
ALKBH5	2000.30487144037	1.06567110578602e-05	0.00144266485390855	0.0764642216214384	0.999819306641474
B3GNT3	75.7858530479079	4.50374074324345e-06	0.0014426897393888	0.0764720535595366	0.999819306641474
TENT5C	98.8784246317633	4.02637881479963e-06	0.00144269084832848	0.0764871203046615	0.999819306641474
NUDT10	448.940710532036	9.14777667280984e-06	0.00144267276552961	0.0765493020192145	0.999819306641474
AMDHD2	664.119950044717	-7.53274072897699e-06	0.00144267987737782	0.0766655518970154	0.999819306641474
PRICKLE2	631.707276071483	-7.42163284254769e-06	0.00144268030777856	0.0767709359936947	0.999819306641474
RGS12	444.918083579011	5.08577468024065e-06	0.00144268824230366	0.0768150523754895	0.999819306641474
CBSL	51.8083135974794	-3.36663832467769e-06	0.00144269201733042	0.0768595472723996	0.999819306641474
TRAM1L1	98.6424345357687	1.277999610254e-06	0.00144268453331203	0.0769190297494907	0.999819306641474
CACNG8	88.6401914792603	-3.94631527579982e-06	0.00144268733993225	0.0769978770316322	0.999819306641474
AC008676.2	2.21254864954132	-4.26739047237015e-07	0.00144269503555332	0.0771506412249516	NA
ARG2	257.113813292006	6.002089464387e-06	0.00144268546890513	0.0773500742936655	0.999819306641474
EMC1	2473.28832116566	3.90678630732071e-05	0.00144293510555424	0.0773988193261841	0.999819306641474
LINC01518	44.7187866222145	-3.69845343357269e-06	0.0014426913786987	0.0775856273934571	0.999819306641474
AL583722.2	92.864531832539	3.75309950900104e-06	0.00144269190671754	0.0776243374830089	0.999819306641474
DYRK1B	47.6002155207164	3.03687262058804e-07	0.00144268903473637	0.0776808174256614	0.999819306641474
AC110079.1	206.78178202415	-8.46138754881243e-06	0.00144269213396068	0.0776845195222781	0.999819306641474
PBX3	446.54373793113	8.8116487330681e-06	0.00144267410504896	0.0777744854565433	0.999819306641474
FAR2P1	489.112999060626	-6.22515744403462e-06	0.00144268536240371	0.0778054734932906	0.999819306641474
RRAGD	499.815340795274	6.84648103316642e-06	0.00144268248462393	0.0778292969742279	0.999819306641474
AKR1C1	8.60041073194179	-1.63544807812585e-06	0.00144269437730613	0.0779735691383109	0.999819306641474
PJA2	1558.50013498673	1.07393705093389e-05	0.00144266382935449	0.0780297351917098	0.999819306641474
ACTN4	9101.46283681942	-7.35598541373089e-06	0.00144268035270527	0.0780672020286818	0.999819306641474
LRRCC1	328.817999337204	8.312284629129e-06	0.0014426763516606	0.0780989120972229	0.999819306641474
LINC02474	18.7163744243687	-2.42916607776309e-06	0.00144269352216348	0.0781100422893129	0.999819306641474
PI4KAP2	446.864155863348	-7.90461911385487e-06	0.00144267800915414	0.0782138022569553	0.999819306641474
HOXA5	18.2117504124087	1.40782225061645e-06	0.0014426945966169	0.0782237958110963	0.999819306641474
NANP	693.585851090824	7.93689873188483e-06	0.00144267786231064	0.0782994880920034	0.999819306641474
MAX	1239.74004174555	8.02720287960576e-06	0.00144267758501638	0.0784039104877623	0.999819306641474
BX005266.2	85.4499023138442	-3.45475241086167e-06	0.00144269187679962	0.0784069711583461	0.999819306641474
AC139272.1	3.62871249392725	3.68546551131798e-07	0.00144269503801271	0.0784426642912559	NA
YWHAQ	7496.47368887687	1.09032661291554e-05	0.00144266272542806	0.0785222021359179	0.999819306641474
ELOVL4	210.722952177946	5.32751906245165e-06	0.00144268754330167	0.0786011387316929	0.999819306641474
ARHGAP42	238.778376970531	-4.7726528246514e-06	0.00144269067585843	0.0786383798101219	0.999819306641474
SLC22A1	15.4903274042029	1.34282692901573e-06	0.00144269456841635	0.0786787294405192	0.999819306641474
ATXN2L	3552.73969269419	1.94381609100619e-05	0.00144272537106915	0.0786899069057762	0.999819306641474
SATB2-AS1	2.24225344486434	-7.63386344249816e-07	0.0014426949865276	0.078815989267879	NA
FAM8A1	189.949743309679	6.41086839320496e-06	0.00144268383945892	0.0791451854136846	0.999819306641474
AC135457.1	16.8581975587542	2.0558116935435e-06	0.00144269397110702	0.0791612714454617	0.999819306641474
PRDM15	221.157865725445	-6.10358545502192e-06	0.00144268632951153	0.0792057018394366	0.999819306641474
STAG3L3	509.56955002234	-7.33791734253454e-06	0.00144267984601409	0.0792774935821222	0.999819306641474
LRRC58	3335.98887989959	5.41309366690934e-06	0.00144268715999197	0.0794204235104401	0.999819306641474
DDX42	4368.27877983214	-9.27750430606258e-06	0.0014426712558601	0.079438191922524	0.999819306641474
GABARAPL1	744.903667629205	-5.17893980047697e-06	0.00144268771072246	0.0795560008755253	0.999819306641474
PPAN	655.934933357999	-8.55155381340218e-06	0.00144267985299524	0.0797811663647986	0.999819306641474
BROX	879.549535759754	9.73375087629268e-06	0.00144266891663805	0.0797944658108908	0.999819306641474
MUC19	4.21014639824384	-4.72960540603234e-07	0.00144269500154798	0.0798730973497664	NA
GOLGA8A	865.973392016484	-5.16681605635653e-06	0.00144268772634444	0.0798797361609628	0.999819306641474
CCDC74B	263.641261038293	-6.99191001425955e-06	0.00144268148396673	0.0798950235333079	0.999819306641474
FRA10AC1	266.696150491142	7.18060489909366e-06	0.00144268471024575	0.0799593182412638	0.999819306641474
GLB1L	193.333078006261	-6.18896349045016e-06	0.0014426849633661	0.0799674430067637	0.999819306641474
FPGT-TNNI3K	13.7508230101184	-9.05174290076841e-07	0.00144269487949098	0.0799918198489573	0.999819306641474
LIPG	2.42152323355505	-7.31078429090478e-07	0.00144269495834591	0.0800298244849721	NA
RSRC1	604.623232654431	-8.36523440786028e-06	0.00144267557525759	0.0800517741874547	0.999819306641474
PIGH	429.364733643751	1.59868188792901e-05	0.00144270973924073	0.0801414062395649	0.999819306641474
TST	367.771157402514	-5.73070648033012e-06	0.00144268595688114	0.0802738733876172	0.999819306641474
SLC35A5	763.087535913059	6.08978836203823e-06	0.00144268487260337	0.0804021206887721	0.999819306641474
PXYLP1	297.563967488631	6.95148768867444e-06	0.00144268167959292	0.0805069519899077	0.999819306641474
LINC00839	516.867478638874	-7.86522023216319e-06	0.00144267776206202	0.0805262133082506	0.999819306641474
ZNF404	350.265783936809	5.73735117840861e-06	0.00144268600041824	0.0806447018263565	0.999819306641474
C3orf62	199.155173090057	-5.59081824547124e-06	0.00144268628802324	0.0806904598291611	0.999819306641474
FZD3	464.398134533601	7.74467280303414e-06	0.00144267837714549	0.0807266245994411	0.999819306641474
USP30	144.422295489172	-7.24041908302368e-06	0.00144268902242265	0.0807647171004038	0.999819306641474
INTS3	939.685879394172	-6.04678213590505e-06	0.00144265949380275	0.0807728308264407	0.999819306641474
NPC1	2305.61834442424	-6.75667528083227e-06	0.00144267986605299	0.0808450916092986	0.999819306641474
ITPRIP	831.127158860177	-6.28945307024588e-06	0.00144268399641764	0.0809707610546574	0.999819306641474
HOXD8	184.387079721557	4.81988050600252e-06	0.00144268866248666	0.0810430208853897	0.999819306641474
HINT3	400.4333635788	6.12611284398735e-06	0.00144268465710517	0.0810756340663835	0.999819306641474
NBPF26	308.854106840539	-5.30081976150606e-06	0.00144268104332256	0.0811304011779684	0.999819306641474
TRAM1	3423.17362976769	1.00213006808435e-05	0.00144267966498303	0.0811448766614017	0.999819306641474
ARNTL	378.614036318788	6.21461058135464e-06	0.00144268433624352	0.0811523652787647	0.999819306641474
TEX22	2.21639129733189	-3.92378060978052e-07	0.00144269503763973	0.0812231428511185	NA
AL024507.2	23.2513193454617	-2.68670342520246e-06	0.00144269310897697	0.0812426397010199	0.999819306641474
CTSC	4203.86268613449	1.0050825581873e-05	0.00144266673676857	0.0813784037181018	0.999819306641474
DNAJC3	853.149761996632	7.76088122422744e-06	0.00144267820932823	0.0814279468428954	0.999819306641474
SERPINH1P1	5.5155172313877	-1.24842485515767e-06	0.00144269467183675	0.0815071392435072	0.999819306641474
AL669831.1	552.998628791516	-5.25776029968038e-06	0.00144267346779846	0.081543147956185	0.999819306641474
CCDC137	1609.41412795429	-9.91838999487841e-06	0.00144266718681057	0.0815853307269472	0.999819306641474
GLRX	372.660159787279	-8.3665748306588e-06	0.00144269221061709	0.0815991177962617	0.999819306641474
ZNF138	126.803431118766	5.7740014209703e-06	0.00144268573973367	0.0816035481243321	0.999819306641474
PDGFRA	87.8879786694768	2.76815040317656e-06	0.00144269299638878	0.0816669575862984	0.999819306641474
FBXL18	551.605901147894	-9.37095776425769e-06	0.00144267014265639	0.081724020798374	0.999819306641474
CHAF1A	1198.24673721847	-5.89863723533968e-05	0.001443259498296	0.0817248446968306	0.999819306641474
SCARF2	1079.36076458287	-8.62244219856567e-06	0.00144267398873362	0.0817317180623239	0.999819306641474
LINC01833	60.4169720937661	-3.71407608843437e-06	0.00144269120266044	0.081822069543642	0.999819306641474
DGKB	4.4353119470436	-8.43664636355145e-07	0.00144269489408006	0.0819209723183163	NA
TSC2	1928.69170050254	-6.66806099695604e-06	0.00144268246576433	0.0820567292680603	0.999819306641474
TTLL6	17.0930869503865	-2.27586311699435e-06	0.00144269359984237	0.0822958388555194	0.999819306641474
ZNF849P	1.93470121192742	5.60472413994016e-07	0.00144269499620268	0.0823139182524563	NA
HSP90AA1	48011.4098179038	4.86492630167161e-05	0.00144305430250854	0.0823261965031342	0.999819306641474
LMO3	4.94671878405592	9.35123868544923e-07	0.00144269486897443	0.0825540840278334	0.999819306641474
U73166.1	25.8644945984269	-2.36030256812965e-06	0.00144269337604081	0.0826127409744386	0.999819306641474
AC005532.1	2.46612075527294	6.4119739105623e-07	0.0014426949595068	0.0827132962163122	NA
SYNE2	770.984272162204	-9.35105792249999e-06	0.00144266996888392	0.0827252114109113	0.999819306641474
GABPB1-AS1	160.07463701076	-7.51286403418258e-06	0.00144269018113196	0.0827709010940921	0.999819306641474
PYCARD	3.60146493790116	-5.06467629229895e-07	0.00144269501596108	0.0828203123817778	NA
AC109449.1	3.91487044365625	-1.00503601442214e-06	0.00144269481818727	0.0828392334184953	NA
SERTAD1	454.083886170238	-8.32932898647128e-06	0.00144267110509156	0.0829813380202781	0.999819306641474
EHD1	1729.97174074593	-3.93806872951259e-06	0.00144265916334905	0.0829818821610865	0.999819306641474
MME	2.17329828201169	-5.11690945341805e-07	0.00144269501142261	0.083025640126329	NA
ASF1A	464.347210104946	6.82429036110579e-06	0.00144268192944624	0.0830401421826045	0.999819306641474
SLC31A1	737.623072036141	8.94549583288177e-06	0.00144267221499432	0.0830570186154237	0.999819306641474
LINC02381	236.957790566437	6.5987069219813e-06	0.00144267919130649	0.0830987602767579	0.999819306641474
B4GALNT3	363.972650105234	-6.41897873316828e-06	0.00144268322254862	0.0832566279388279	0.999819306641474
CRIPT	406.320272829001	8.93567703470274e-06	0.00144267835130918	0.0833007405855961	0.999819306641474
C6orf106	2662.99732508536	1.70267540754627e-05	0.00144268458900109	0.0833346987097613	0.999819306641474
RSL24D1	1401.49473026475	6.63186153102339e-06	0.00144268270717944	0.0833663732250125	0.999819306641474
IGF2	1603.32256299068	5.68056575774889e-06	0.00144268593684937	0.0834056847803481	0.999819306641474
SPCS1	1601.42206071487	-5.11906399758349e-05	0.00144310887244775	0.0836582475970354	0.999819306641474
RPAP3	1782.16215477488	8.65252313691497e-06	0.00144267357017196	0.0837241143764107	0.999819306641474
SERPINB3	4.09749355254572	1.04225856046027e-06	0.00144269479431394	0.0837424492576762	NA
CFAP299	2.59992319861382	-3.15897394509037e-07	0.00144269504187883	0.0838977413540371	NA
TIE1	29.0524142264845	2.14184294129348e-06	0.00144269367108887	0.0839672462866052	0.999819306641474
AC093525.2	32.9075387944193	-1.80391878736008e-06	0.00144269420168894	0.0840343042500423	0.999819306641474
ADAMTS10	104.554211772346	-5.61042917834616e-06	0.00144268791330537	0.0840558710727213	0.999819306641474
RINL	144.308153069811	5.5859277854716e-06	0.00144268362716974	0.0841728088135245	0.999819306641474
ANOS1	1243.70888406785	-8.58089455686402e-06	0.00144269122741696	0.0842823649460046	0.999819306641474
SPATA31C1	49.1029329376059	-3.85208815472889e-06	0.00144269077455916	0.0843765382730638	0.999819306641474
PCGF6	725.266227926396	6.46376924926368e-06	0.00144268304095469	0.0845162435396663	0.999819306641474
SLC6A9	418.129663976439	4.80060584630554e-06	0.00144267922021735	0.084771053995605	0.999819306641474
TBCCD1	366.415538788865	8.80371921347139e-06	0.00144267949351969	0.0848264149605936	0.999819306641474
PODXL	4005.6880501244	-6.8477608964726e-06	0.00144268136593258	0.084939366457818	0.999819306641474
RMND5A	618.647043527245	-3.08054929511036e-06	0.00144268345314752	0.0849405216460647	0.999819306641474
TMEM189-UBE2V1	93.2067101808104	-3.40413149694364e-06	0.00144269172998805	0.085006163366408	0.999819306641474
RWDD3	207.993213721598	5.28206009367087e-06	0.00144268702237252	0.0850075316314772	0.999819306641474
RN7SL731P	2.22723258079419	-3.91462004780947e-07	0.0014426950378615	0.0852441211589159	NA
ID2-AS1	3.63872408636042	-8.78366234203678e-07	0.00144269486105015	0.0853830217369172	NA
UBE2D2	1975.45828054554	9.72083988951651e-06	0.00144266742407784	0.0854029706478521	0.999819306641474
VPS9D1-AS1	4.94266417036592	-1.16443615267959e-06	0.00144269470945981	0.0854545208603401	0.999819306641474
PIDD1	483.645027030491	-7.3135561105503e-06	0.0014426793024046	0.0855707508927234	0.999819306641474
RHOB	3989.32990626319	6.60521423735693e-06	0.00144266531142198	0.0855911944404808	0.999819306641474
CHMP2A	736.030332287827	-9.5363107758922e-06	0.00144266817791218	0.0857578367068362	0.999819306641474
SPIDR	821.636378148576	-3.98044861961572e-05	0.00144292572981082	0.0858578277883667	0.999819306641474
AC005520.1	51.6425127775053	3.75564011232673e-06	0.00144269096837184	0.0859404316998614	0.999819306641474
PHF21A	421.439568011352	-1.05995445542373e-05	0.00144268322873046	0.0859606352367934	0.999819306641474
TSPAN18	2.39153476975048	-7.4051410178162e-07	0.00144269495211421	0.0859689053332627	NA
AP5Z1	692.123768691915	-8.65516744515588e-06	0.00144267285631484	0.0860208326376006	0.999819306641474
ZNF587B	290.151968984843	-7.63357468976492e-06	0.00144267776740907	0.0860608468101509	0.999819306641474
TMEM262	29.0070105122966	-2.05953655749742e-06	0.00144269258738738	0.0860627314904397	0.999819306641474
C6orf118	14.1843538166492	2.09627357736127e-06	0.00144269381267479	0.0860673884907701	0.999819306641474
COX16	1393.87369736939	8.65402339016129e-06	0.00144267302280886	0.0861305337841968	0.999819306641474
AC105052.3	252.284828678126	2.81287016186005e-05	0.00144281435645076	0.0861946358600228	0.999819306641474
AC093668.2	20.220778739227	2.07991380414446e-07	0.00144269503721311	0.0862394396025893	0.999819306641474
AC093525.8	14.6335167686575	-2.55083059111516e-06	0.00144269429373321	0.0862659759850831	0.999819306641474
AL161891.1	33.5190454339772	-2.97704779062437e-06	0.00144269196060146	0.0862844677117399	0.999819306641474
CBX3P9	3.0339861720222	-8.37614482757016e-07	0.00144269490977488	0.0862978571783506	NA
CDC42EP3	1054.59817271824	-6.16741363622742e-06	0.00144268379655239	0.0863622626517451	0.999819306641474
AGGF1P10	35.4667057241953	3.13564883187377e-06	0.00144269222454851	0.0864453317991311	0.999819306641474
HSPH1	6735.56030869871	0.000174522476942603	0.00144800744111088	0.0864509440084357	0.999819306641474
NCAM1	399.144516309854	-6.57969777062685e-06	0.00144268220734624	0.0864572559221261	0.999819306641474
SNX29P2	2.69045339789335	6.28759983492217e-07	0.00144269498397407	0.0866283075666334	NA
ELL2	1070.09628589255	-1.75084974736769e-05	0.00144272095213977	0.0866763320097497	0.999819306641474
PCDHA6	140.386855951206	-5.11505798122197e-06	0.00144268729880405	0.0866803090499495	0.999819306641474
LIMK2	1182.32530251092	-1.03614898118398e-05	0.00144266295969896	0.0867141579417503	0.999819306641474
NGFR	221.959754354841	5.61027757015306e-06	0.00144268845406543	0.0867360759778764	0.999819306641474
GLMN	304.467050371117	5.19149211890687e-06	0.00144268691934942	0.0868357724356657	0.999819306641474
EP400P1	419.721790223195	-8.39889288541362e-06	0.00144267394330831	0.0869288726732654	0.999819306641474
AL356095.2	4.95673523805232	-6.30736495348714e-07	0.00144269496491876	0.0869891689948608	0.999819306641474
AKAP8L	533.474302854959	-8.0542154576987e-06	0.00144267560770589	0.0871421676004655	0.999819306641474
SPSB1	490.733003590107	7.0542735237512e-06	0.00144268026930329	0.0872478732316807	0.999819306641474
PHF6	795.852817283503	5.73816177751706e-06	0.00144268535336212	0.0873177058590197	0.999819306641474
ZNF321P	44.5539136767404	-2.39544771958689e-06	0.00144269144519059	0.0874137868442595	0.999819306641474
PLCB2	565.562733428986	-1.80393840843473e-05	0.0014427170425366	0.0874373197986964	0.999819306641474
TINAGL1	1631.78083402549	-7.0603638333855e-06	0.00144268009400136	0.0875903259454931	0.999819306641474
AP2A2	1065.87678456957	-1.02905945848097e-05	0.001442663122705	0.0875939951869413	0.999819306641474
HBEGF	1299.03105063862	-5.14735584876764e-06	0.00144268714244963	0.0878403139326463	0.999819306641474
HIST1H1C	4377.92164144917	7.36218281912607e-06	0.00144267890924158	0.0878585276590931	0.999819306641474
CPSF1P1	51.0963523157721	3.45803377967131e-06	0.0014426915607515	0.087999578310369	0.999819306641474
RECQL5	343.709571641088	-1.16991371661896e-05	0.00144269370015817	0.0880190010437842	0.999819306641474
RMI1	564.815129084908	6.80670581193282e-06	0.00144268119700737	0.0881252510274425	0.999819306641474
AL021707.5	20.4493984930208	-2.23774981689073e-06	0.00144269360893528	0.0881269057573893	0.999819306641474
IQGAP2	22.4947516328475	-2.29843004802736e-06	0.00144269349591105	0.0882974989859699	0.999819306641474
PRKRA	1308.04271619952	9.73857593131365e-06	0.00144266644020824	0.0884111989422877	0.999819306641474
AKAP17BP	2.14683065750779	4.44882467835151e-07	0.00144269501961483	0.0884578570069167	NA
XRRA1	645.832664869367	7.29502567075482e-06	0.00144267905096382	0.0884677118212203	0.999819306641474
FKBP14	762.647292687971	7.08010869532873e-06	0.00144268000619514	0.0885066831000236	0.999819306641474
WRB	200.505272797113	3.08781863960985e-06	0.00144267529837162	0.0885430946691058	0.999819306641474
KLF16	543.251247055299	5.90167756663758e-06	0.00144268462364919	0.0886052438601167	0.999819306641474
PCSK2	13.9177855523444	-1.40340994940053e-06	0.00144269450204791	0.0886841796913052	0.999819306641474
PCNT	1375.4980681504	-8.30479395122806e-06	0.00144267632509272	0.0887540589696034	0.999819306641474
BAG2	1687.12563910466	5.71842525588446e-06	0.00144268527397879	0.0887653931956075	0.999819306641474
AP001347.1	10.7947183335958	-1.85286490536674e-06	0.00144269406597768	0.088821974491062	0.999819306641474
XPO1	14220.1036261151	8.85433032009908e-06	0.00144267137658763	0.0889510490876085	0.999819306641474
SLITRK6	35.767148764237	2.54745901537601e-06	0.00144269318189707	0.0891153444787551	0.999819306641474
CENPK	786.675657466812	9.08602373001468e-06	0.00144266738135466	0.0891872586086832	0.999819306641474
DUX4L34	2.20115503077465	4.37538635383657e-07	0.00144269496532114	0.0891963018687126	NA
CKB	1039.48227322807	-5.92242660073394e-06	0.00144268437779083	0.0893014343752581	0.999819306641474
STK38	1790.05525789904	2.18773626437179e-05	0.00144272874003658	0.0893049988910101	0.999819306641474
TRPA1	256.238255218511	-1.36966932448631e-05	0.00144271189007827	0.0893858963752692	0.999819306641474
MST1R	5.12902284703878	-8.37135462346679e-07	0.0014426948595099	0.0893970997607773	0.999819306641474
VWF	15.1338227373796	-1.67301482955902e-06	0.00144269420024199	0.0894132837695096	0.999819306641474
PHF14	769.380262014593	5.55462567205057e-06	0.00144265894005153	0.0894420934150586	0.999819306641474
OXGR1	30.1166459563863	2.76544351106189e-06	0.00144269277551721	0.0897777785750091	0.999819306641474
WWC2	2169.54553752394	-8.22594173947869e-06	0.001442674239871	0.0898271124075069	0.999819306641474
AC097532.2	18.5800660669195	2.389183722474e-06	0.00144269326329463	0.0899323163263767	0.999819306641474
TRIB3	503.72063333383	1.94457304074026e-05	0.00144272303034998	0.0899641229587562	0.999819306641474
CELF2	28.3923905281296	-2.92349447685169e-06	0.00144269239362843	0.0900500780269372	0.999819306641474
IRF9	154.925863845569	5.26684035783895e-06	0.00144268663004428	0.0900963478953108	0.999819306641474
ULBP3	148.300385407727	5.52819331183053e-06	0.00144268572870487	0.0901221037718319	0.999819306641474
AC087289.5	19.9914365212741	-1.7924447160041e-06	0.00144269412846504	0.0901520882552753	0.999819306641474
AL592146.1	2.15675891537513	4.15051368698613e-07	0.00144269501947837	0.0901605566285928	NA
CRELD2	1342.77810827515	-7.48439966595378e-06	0.00144267776895863	0.0902874670142266	0.999819306641474
RAVER2	815.205136494023	9.45560310422701e-06	0.00144266755742892	0.0903011230545782	0.999819306641474
TCF7L2	334.649245541827	-7.208549295953e-06	0.00144268168892709	0.0903109513784021	0.999819306641474
DDA1	669.6628295566	-7.22431602510393e-06	0.0014426789315189	0.0903872122224021	0.999819306641474
WDR60	129.298170904531	-4.89332071004822e-06	0.00144268765996322	0.0904032156205791	0.999819306641474
RNPS1	6102.22287808357	-1.0486334116661e-05	0.00144266092300955	0.0905183287301024	0.999819306641474
AP002884.1	47.4245070736071	2.5381860803529e-05	0.00144280043082131	0.0906364979796025	0.999819306641474
AC131235.1	6.64979474522194	-1.24802877407425e-06	0.00144269463244359	0.0906774741922545	0.999819306641474
ASB13	263.417028542457	6.45988572653734e-06	0.00144268223437354	0.0906801273729633	0.999819306641474
AC009078.3	8.8256042300823	-1.3808259971076e-06	0.00144269451835328	0.0908686224473586	0.999819306641474
SH2B3	1389.4502091492	1.02872962004722e-05	0.00144268342481646	0.0909879726201243	0.999819306641474
ICAM1	131.334361853453	-3.87860435586986e-06	0.00144269041863951	0.0913243701632314	0.999819306641474
TUBG2	111.401658830247	-5.21995526394785e-06	0.00144268691505678	0.0914721658541317	0.999819306641474
SLC16A8	9.57690904073681	-1.46094061985856e-06	0.00144269443790394	0.0914881647090249	0.999819306641474
PNRC2	1623.13513380782	-1.606850343164e-05	0.00144268609648934	0.0915155551458837	0.999819306641474
CEMIP2	2512.0188475475	-7.52296587554155e-06	0.00144267737737197	0.0915227365079433	0.999819306641474
LINC01002	107.827143299553	-3.83804094121445e-06	0.00144269054401242	0.091558115794499	0.999819306641474
KLHL3	27.4265839362647	-2.71436756520234e-06	0.00144269281476491	0.0917627360422158	0.999819306641474
FZD10	43.8334641179744	3.4593830625858e-06	0.00144269445562914	0.0917790029831544	0.999819306641474
GCNT1	268.80471737035	8.54948580562781e-06	0.00144269205346202	0.0917794803497853	0.999819306641474
PLA2G4C	39.9972913684524	-3.2893231972086e-06	0.00144269171265231	0.09195095741744	0.999819306641474
COQ3	322.998687739789	7.06902395931432e-06	0.00144267949418224	0.0919763623302222	0.999819306641474
AC005776.2	1.89301145357093	-5.53314091086358e-07	0.00144269499183468	0.0920852636537634	NA
ENOSF1	943.992099587272	-8.51758784319947e-06	0.00144266441010415	0.09218999504	0.999819306641474
SPART	657.139196932603	7.98931061249322e-06	0.00144267509993825	0.0922360265282112	0.999819306641474
AL121772.1	9.71631682165399	-1.52050154510419e-06	0.00144269438041582	0.0923345834174765	0.999819306641474
NPM1	45916.7412345832	8.38943501226726e-06	0.0014426730977148	0.092409618524508	0.999819306641474
RFPL3S	7.10615980148928	4.57951316676482e-07	0.00144269446023215	0.0924669829000699	0.999819306641474
CREM	412.596162699019	8.07384572770224e-06	0.00144267458767607	0.0925387386911403	0.999819306641474
ITGB1BP1	1338.72757221712	1.03852997326132e-05	0.00144266115141461	0.0925421164294563	0.999819306641474
PHLDA1	295.279628172835	1.18251464445566e-05	0.00144271129281517	0.0925479776741859	0.999819306641474
LINC01424	4.25567436153443	-9.98354595463757e-07	0.00144269479439617	0.0927021428600108	NA
DTX3L	1093.66200634636	9.79686818117296e-06	0.00144266481661148	0.0928543743696136	0.999819306641474
THBS1	53852.0100763307	-5.59219379812756e-06	0.00144268515998054	0.0929101976016797	0.999819306641474
MIA3	959.866141004321	9.46150218915877e-06	0.00144266693555853	0.0929631393093312	0.999819306641474
PPP1R11	926.946805394707	8.49610767582076e-06	0.00144266745426628	0.0930639199970341	0.999819306641474
AP003068.1	2.6788319357135	-6.06438475905479e-07	0.0014426949669621	0.0931815866999351	NA
PHPT1	634.852644206514	-6.94711853340464e-06	0.00144267973914734	0.0932439643949745	0.999819306641474
DNMBP	972.357373739413	-6.98756103784121e-06	0.00144267956172378	0.0932496208275602	0.999819306641474
D2HGDH	348.534763928433	-7.2478101786787e-06	0.0014426802632589	0.0933526264171622	0.999819306641474
CDC42BPB	2951.45773119713	-1.09044783675231e-05	0.00144265712282481	0.0933741555107062	0.999819306641474
GOLGA5	721.712821938886	8.55919251099128e-06	0.00144267188488679	0.0933995606519921	0.999819306641474
AC027237.3	28.8515419985198	2.7411334248237e-06	0.00144269272936584	0.0934299474047797	0.999819306641474
KCNMB3P1	10.2069716205713	1.74337007617468e-07	0.00144269503968515	0.0934976046674633	0.999819306641474
ZNF417	198.132134448202	-6.12517325019304e-06	0.00144268310119522	0.0935379951505056	0.999819306641474
ERRFI1	1653.10854773668	-5.40074530654368e-06	0.001442685825173	0.0935515348009819	0.999819306641474
NEO1	1420.4415888857	-5.83379586464861e-06	0.00144268423265537	0.0937770495458857	0.999819306641474
AL161452.1	5.28377414159692	-1.05143269794556e-06	0.00144269478513389	0.0939244596665453	0.999819306641474
SFXN1	3513.96559389214	-8.48029683742288e-06	0.0014426720232844	0.0939467373194291	0.999819306641474
APBA1	87.0535089630267	-2.96453252146849e-06	0.00144269219572358	0.0939591634649426	0.999819306641474
ICK	535.728940323641	6.74974838206836e-06	0.00144268062428228	0.0940285660611747	0.999819306641474
PDLIM7	3404.84282840124	-9.1577863960894e-06	0.0014426681362734	0.0941346744072507	0.999819306641474
GGT7	324.046228584692	-6.79992277891735e-06	0.00144268100111363	0.0941548983728766	0.999819306641474
SNORD3B-2	2.96067051355172	3.82379592940881e-07	0.00144269502737499	0.0941589576214163	NA
ACOT4	92.0177129454975	3.70057914449479e-06	0.00144268734187829	0.0941616328428635	0.999819306641474
NF1P4	20.5819065662337	-2.48996406730283e-06	0.00144269356528431	0.0942565449417285	0.999819306641474
ALPL	132.069295288989	2.69112240854434e-06	0.00144269286068073	0.0942752385783958	0.999819306641474
MAFK	3013.10681803913	-7.26859505847096e-06	0.00144268799256596	0.0943738716553591	0.999819306641474
KDM5C	2493.68278650258	-9.93005557328116e-06	0.00144266328200184	0.0944863746228767	0.999819306641474
TWNK	720.131578438009	-5.49316929925031e-05	0.00144318299053007	0.0949682270119177	0.999819306641474
RRNAD1	143.189450637106	6.70059557539219e-06	0.00144268604569659	0.0949980712955442	0.999819306641474
ZCRB1	1327.73222562111	1.07029982758872e-05	0.00144266511918416	0.0950033086287173	0.999819306641474
NRP2	21.0166169860478	1.37461875771668e-06	0.00144269447777823	0.0950175277619727	0.999819306641474
RYR2	17.3345354236277	-1.49968706212688e-06	0.00144269435748185	0.0950923345591346	0.999819306641474
MSTO1	1507.26658580973	-9.04223425005624e-06	0.00144266855254876	0.0951704621754599	0.999819306641474
FOXO3	804.742967738813	6.30025757387756e-06	0.00144268237482532	0.0951994417757021	0.999819306641474
ERBB3	189.058663338292	3.90969070358456e-06	0.00144268905107639	0.095235015302451	0.999819306641474
PTPRE	178.889471931876	-4.93489945178403e-06	0.00144268721313185	0.0952506669767165	0.999819306641474
CACNA1E	6.20490108808082	-1.0759972011538e-06	0.00144269474530455	0.0953316806987613	0.999819306641474
GAS6-AS1	549.003854667574	3.73382660164652e-06	0.00144267700970187	0.0953317119356921	0.999819306641474
LINC01152	44.8124032768914	-3.36063797356973e-06	0.00144269145906407	0.0954200441807617	0.999819306641474
AC211476.3	3.20258586997626	-2.82369490904962e-07	0.00144269504357919	0.0954564290313533	NA
ZNF365	682.418359688879	6.23480497722156e-06	0.00144268256190233	0.0956565475985693	0.999819306641474
LYSMD3	465.569624899106	6.46449506477883e-06	0.00144268161469618	0.0957956029811418	0.999819306641474
SLC9A7	772.918588148127	1.09587665029904e-05	0.00144269055572417	0.095822839955254	0.999819306641474
HPSE2	3.04001530463849	-6.05750271294288e-07	0.00144269497095764	0.0958454657532194	NA
LRIG2	337.253832881566	-4.54666008849289e-06	0.00144268837388572	0.0959596869780346	0.999819306641474
MRPS10	1451.47446109513	8.24347457859319e-06	0.00144267305415164	0.0960699380283257	0.999819306641474
DPH5	954.446980095457	2.19074484776943e-05	0.0014427471912068	0.0961061587249435	0.999819306641474
GCA	249.459836909341	-4.02243966618534e-05	0.00144295819934538	0.0962461717913646	0.999819306641474
NPL	88.4070617181772	3.86018117976692e-06	0.00144268987145181	0.0962646051850222	0.999819306641474
C11orf24	1101.8518678659	9.35792256526158e-06	0.00144266657218686	0.096266551973799	0.999819306641474
PPL	8.56385365890489	-1.54516907076151e-06	0.00144269445309377	0.0965681647412926	0.999819306641474
SULT1A3	172.411653985999	-4.49389136356203e-06	0.00144268581904642	0.0965931175737076	0.999819306641474
MDGA2	123.296927392353	-3.98744387683324e-06	0.0014426904669942	0.0966495303875475	0.999819306641474
C1GALT1C1	275.978592999498	6.90245878188424e-06	0.00144267954616062	0.0966588049714936	0.999819306641474
NEIL2	1100.45616808359	9.84570122167422e-06	0.00144266339213115	0.0966888149671073	0.999819306641474
TRIM43	21.1136017137224	-5.44129098203693e-06	0.00144269891723417	0.0967112596327634	0.999819306641474
POFUT2	851.643012391826	-1.36584838204195e-05	0.00144269605846397	0.0967270889238267	0.999819306641474
CD226	7.25793713521494	1.86476998962491e-06	0.00144269481451981	0.0967390201652843	0.999819306641474
AC009041.2	223.149670593446	-4.89875788749289e-06	0.00144268597544027	0.0968034094418602	0.999819306641474
U91328.1	32.1514313608014	-1.79597001285682e-06	0.00144269134531678	0.0968970334349175	0.999819306641474
FAIM	190.09637962952	6.58592317557452e-06	0.00144268089201878	0.0969001262387205	0.999819306641474
AL137798.2	2.11732331959548	-5.34141792379911e-07	0.00144269499481391	0.0970504663273125	NA
APOPT1	371.857362266353	5.64565351698487e-06	0.00144268468487448	0.0970550677496099	0.999819306641474
NLE1	938.547256105505	1.29876615182561e-08	0.00144266560103915	0.0970552235711879	0.999819306641474
CCDC62	99.8134289776323	-3.44910822170771e-06	0.0014426885776604	0.0970581918742383	0.999819306641474
ING5	804.754016054367	-8.76095900361452e-06	0.00144267408286757	0.0971469521896331	0.999819306641474
AF279873.3	42.9424451536158	-3.41397823905536e-06	0.00144269125602716	0.0971558303995695	0.999819306641474
AC010654.1	8.49583027961765	-1.48445837230368e-06	0.00144269437436088	0.0971666007753583	0.999819306641474
AC074117.1	131.672225106423	-4.3345594032181e-06	0.00144269146300947	0.0972561867670146	0.999819306641474
AC239799.1	15.587187277655	-1.6564617058277e-06	0.0014426942090612	0.0972576681053037	0.999819306641474
SKA3	999.040239649849	9.18987617606427e-06	0.00144266376182356	0.0972654527509361	0.999819306641474
S100A11	5045.48743531805	9.10335887094518e-06	0.0014426679120658	0.0972835426332945	0.999819306641474
AC005540.1	92.53972190529	-2.63376998711285e-06	0.0014426928533405	0.0973602738427656	0.999819306641474
CNGA1	4.11280583713305	-1.0733470232972e-06	0.00144269472740907	0.0973625633386518	NA
FAM160A1	127.120033852595	4.27664367267555e-06	0.00144268912862809	0.0974153680074749	0.999819306641474
ASCC3	1818.0153426623	-8.01204935312601e-06	0.00144267383019568	0.0974214455671564	0.999819306641474
SLC7A5P2	4.15696649612818	-3.71078051959453e-07	0.00144269503736669	0.0975039383942041	NA
TRAPPC10	1739.14862520791	-1.28513739024605e-05	0.00144269589142914	0.0975665928865951	0.999819306641474
TSNAX	923.030335618157	9.94116358786484e-06	0.00144268377069227	0.09759256402833	0.999819306641474
LACTB	901.22854696291	8.69255294913883e-06	0.00144266477914459	0.0976510863294182	0.999819306641474
ZNF525	187.883809853845	2.61070358427039e-06	0.0014426929209751	0.09765776758402	0.999819306641474
KIF11	3487.34828656974	1.03517421549052e-05	0.00144265976056065	0.0976737663880427	0.999819306641474
TUBE1	225.990700635181	6.78592924667363e-06	0.00144267990623999	0.0977343733179316	0.999819306641474
NEIL3	299.596247548596	6.12796397293025e-06	0.00144267695262372	0.0977380461331964	0.999819306641474
GBP2	38.4166370593428	-2.98629863471985e-06	0.00144269230523229	0.0977747874580951	0.999819306641474
ADAMTS2	539.447975057783	-4.27820938996035e-06	0.00144269100952294	0.0980865004575894	0.999819306641474
STK10	1025.29208921385	-8.92614280166647e-06	0.00144266850980005	0.0981457085718035	0.999819306641474
SLC40A1	475.4385229209	6.10919657711125e-06	0.00144268279037119	0.0982372004965284	0.999819306641474
ECH1	1012.17972803812	-5.69753783182863e-06	0.00144268429432261	0.0982416010986977	0.999819306641474
CRTAC1	65.7067510188164	-3.71723896399836e-06	0.00144269051676283	0.0982556315031796	0.999819306641474
AC027601.1	19.7033903138211	-2.20570971507732e-06	0.00144269350105017	0.0983311994453442	0.999819306641474
AC090510.1	6.6933968880583	-8.87206243472923e-07	0.00144269484753511	0.0983414282309073	0.999819306641474
BEND7	534.046253647398	5.85165111145948e-06	0.00144268379163588	0.0983419366010708	0.999819306641474
VAMP1	369.284703638789	-3.99207321050489e-06	0.00144268981696559	0.0983437947478224	0.999819306641474
FOXO3B	86.4573295654341	-4.3485759692459e-06	0.00144268879225519	0.0983513603248847	0.999819306641474
CHRNA3	220.25014801078	5.84080871546779e-06	0.00144268378726744	0.0984863024922647	0.999819306641474
DLAT	3286.86223419689	8.92081050507565e-06	0.00144266867402013	0.098545785966146	0.999819306641474
CRAMP1	1390.97810643373	-9.48778204869415e-06	0.00144266494393748	0.0985820034845225	0.999819306641474
AC018521.2	37.8528119234454	-3.23665891978695e-06	0.00144269158646601	0.0986931961473203	0.999819306641474
AC141586.1	188.475615958913	-5.24503078418415e-06	0.00144268613719619	0.0987166631706971	0.999819306641474
RAB23	837.570265759386	6.46305035132832e-06	0.00144268123756887	0.098844281675795	0.999819306641474
FANCE	484.792132210303	6.77650750677081e-06	0.00144267982427443	0.0989319870345193	0.999819306641474
METTL18	130.957980052512	4.41049782230359e-06	0.00144268820153616	0.0990418533262163	0.999819306641474
RPS28	1928.15691740979	-7.52769027652773e-06	0.00144267603051639	0.0990751650175196	0.999819306641474
TNRC6C	157.12175923047	4.01996882017353e-06	0.00144268976756112	0.0990900422356228	0.999819306641474
ERCC6L	1192.69661150615	1.39556746305547e-05	0.00144268239138693	0.0991901415846428	0.999819306641474
AC013489.3	21.8540437757854	1.23884164313785e-06	0.00144269462231362	0.0991959240661074	0.999819306641474
RAB12	977.158051178685	7.17694848172878e-06	0.00144267793019202	0.0991969380283918	0.999819306641474
SUFU	482.699170519192	7.05962014006009e-06	0.00144267846436813	0.0992212413003068	0.999819306641474
IGSF10	111.606613201772	3.73984733104304e-06	0.00144269047662203	0.0992804003044291	0.999819306641474
TMEM50A	1597.43207190348	9.19862054422345e-06	0.00144266678452178	0.099297039285754	0.999819306641474
RASSF8	1908.53191150082	-7.3156617640695e-06	0.00144268584520827	0.099310202917305	0.999819306641474
AC091564.2	1.94683213569812	-4.29100586688915e-07	0.00144269502531811	0.0993432000741069	NA
AC005037.1	2.84473423728845	-7.68051330286692e-07	0.00144269489064091	0.0993910371132275	NA
DHRS1	103.042801304157	-4.29876469030496e-06	0.00144268909486243	0.0994366169492823	0.999819306641474
DPYSL3	4459.28500198234	1.11679459027564e-05	0.00144266340436825	0.0994927300234436	0.999819306641474
KLHL23	781.705427746691	9.19669376549066e-06	0.00144266671940625	0.0995428987151037	0.999819306641474
LINC01419	3.37360755639361	8.42378776489352e-07	0.00144269487641913	0.0996162484771669	NA
FRRS1	124.296261271383	2.70347714265445e-06	0.00144268714750887	0.0997740511429874	0.999819306641474
TIGD2	308.382457727517	5.54475110787675e-06	0.00144268481624679	0.0998277910211858	0.999819306641474
SKIL	2077.359836295	-8.01649056757299e-06	0.00144268606322199	0.099971290513152	0.999819306641474
ARHGEF6	60.8344802175031	4.67605197130167e-06	0.001442690962327	0.0999958277783141	0.999819306641474
DOCK4	136.698327325701	-2.04356787787887e-06	0.00144269017166019	0.100046940049629	0.999819306641474
HOXB8	34.5129899596547	-2.84860184209486e-06	0.00144269237220222	0.100165490376136	0.999819306641474
ABCB10P3	29.7076354427583	-2.91477336931356e-06	0.00144269225270882	0.100234577455127	0.999819306641474
DHX35	464.98263294034	-6.71819461323158e-06	0.00144267976617225	0.100312161817603	0.999819306641474
FASN	15022.4405544717	-5.91597823689183e-06	0.00144268320631178	0.100389217557913	0.999819306641474
RAB2B	214.321482784318	5.23100359164047e-06	0.00144268583761701	0.100470293273665	0.999819306641474
AL590399.1	139.664190863923	-6.82086636650787e-06	0.00144269186940827	0.100482493031095	0.999819306641474
SVIP	634.978206901599	6.62367110475385e-06	0.00144268252275144	0.100543774750554	0.999819306641474
PABPC4L	760.200892703043	-8.43088987153884e-06	0.00144267084919832	0.100626151830325	0.999819306641474
TRIM49D2	9.38204291973944	-1.71233445972245e-06	0.00144269423079489	0.100655933904793	0.999819306641474
MAGEA1	2970.36883636104	1.11489766033659e-05	0.00144265293556801	0.10068261158539	0.999819306641474
SUN1	2627.7325495209	-8.93386373159196e-06	0.00144266780800121	0.100728555287214	0.999819306641474
ALYREF	3062.27256398609	-1.00913304602131e-05	0.00144266029113557	0.100771598310337	0.999819306641474
ARHGAP45	108.474145783266	-6.30445399643634e-06	0.00144269057286622	0.10093838213424	0.999819306641474
SPATA5L1	247.388980781464	6.6212054639208e-06	0.00144267683030617	0.101085372941477	0.999819306641474
ATP6V1H	513.40802919952	-8.74674605167812e-06	0.0014426688299772	0.101301105343212	0.999819306641474
CALCOCO2	2705.09817019925	3.12493843041023e-06	0.00144263264029342	0.101374436371347	0.999819306641474
NPIPB8	1.61924140583521	-3.46264425298861e-07	0.00144269503703075	0.101399832643865	NA
TDRD5	47.2273217000238	2.73398191701595e-06	0.00144269007475062	0.101489276402441	0.999819306641474
HTN1	4.84991012171375	-3.74404254811591e-07	0.00144269503381883	0.101511947943232	0.999819306641474
SPG7	1125.65737605421	-8.45627444617313e-06	0.00144267051809932	0.101583473970628	0.999819306641474
RABEP2	308.291715649009	-4.39725624107252e-06	0.00144268849257705	0.101603676403188	0.999819306641474
PDPK2P	179.151222297471	-5.69665365205534e-06	0.00144268388289979	0.101666146163228	0.999819306641474
SNRPC	2036.60903808291	1.81143314449914e-05	0.00144271522849167	0.101738680074849	0.999819306641474
TG	3.15237108584236	-6.7365068091054e-07	0.00144269493538293	0.101752877462831	NA
PIEZO1	4826.93811110913	-9.89224644767154e-06	0.00144266135471725	0.101859450821487	0.999819306641474
SNRPE	1983.2045730172	5.69385321912641e-06	0.00144266118472942	0.101931341012347	0.999819306641474
AGPAT4-IT1	2.49306085551754	-4.31770436337754e-07	0.00144269502143525	0.102230040196983	NA
MTAP	1646.37922071555	-9.95939445678789e-06	0.00144266075594489	0.102253645975529	0.999819306641474
EML1	829.004812581611	-8.05041258313094e-06	0.00144267264467313	0.102289407406606	0.999819306641474
DHFR2	357.189897883199	7.15090786800393e-06	0.00144267754408895	0.102300970296213	0.999819306641474
DDX60L	863.646641075581	7.02699419159638e-06	0.00144267793844197	0.102730196975652	0.999819306641474
KRT17P2	2.68693814699731	-6.13807553205187e-07	0.00144269494789289	0.102756681298199	NA
GABRG1	32.228319568442	2.84784601184167e-06	0.00144269233570145	0.102875252688171	0.999819306641474
FNDC3B	2423.92046834464	-3.24428677553772e-05	0.0014428433395493	0.102949462419604	0.999819306641474
PHF21B	128.423254690202	-4.84411392533085e-06	0.00144268455361806	0.102991682170705	0.999819306641474
AL035587.1	4.50186942930239	-9.196320902288e-07	0.00144269480936086	0.103267429229721	NA
DTD1	825.365174623106	-9.57857806791898e-06	0.00144266583231105	0.103337654839755	0.999819306641474
KLHL41	3.90686832496364	8.06082265661983e-07	0.0014426948288014	0.10333987858392	NA
SH2D3A	41.4926791594546	-3.11431032833664e-06	0.00144269157177688	0.10338583521225	0.999819306641474
LRP12	2406.15228755092	-8.0589762954251e-06	0.00144265460791561	0.103393942113064	0.999819306641474
AC005785.1	3.63549557204298	-6.73428778688738e-07	0.00144269489719312	0.103492060637624	NA
LAMP3	79.6462440196129	-4.40397742518595e-06	0.00144268930855557	0.103573673561467	0.999819306641474
RNF139	2097.92680274727	6.74821606375838e-06	0.00144267932985991	0.103682040990643	0.999819306641474
PRRC2B	3140.41053071782	-6.92790996733539e-06	0.00144267829801356	0.10368406411835	0.999819306641474
ITGA11	57.2492134806668	1.02061512233379e-06	0.00144268985243019	0.103692560799684	0.999819306641474
NCKAP5L	572.61768758697	7.82046787376027e-06	0.00144267384029117	0.103718199676567	0.999819306641474
FAM86HP	15.5100633638766	-2.08384046705089e-06	0.00144269358053016	0.103781142495866	0.999819306641474
AC234781.1	2.38766165631598	5.39190917585747e-07	0.00144269496109858	0.103797950293979	NA
CLDN12	786.547757382971	7.87292639180628e-06	0.00144269429141709	0.103811680283592	0.999819306641474
MXRA7	1818.09903282241	8.85545585875e-06	0.00144265988735183	0.103869004628388	0.999819306641474
RHOT1	952.464093197561	7.40748630760876e-06	0.00144267598470462	0.104049451530546	0.999819306641474
NFKB2	1749.88961264545	-4.32031357304144e-06	0.00144268136547303	0.104078058342231	0.999819306641474
ANKS1B	18.7321021024059	-1.72018185531963e-06	0.00144269403803678	0.104137851254905	0.999819306641474
SDC2	1325.54589854924	-4.95996922993167e-06	0.0014426864729015	0.104207472522822	0.999819306641474
TNFRSF11B	426.627155073697	5.86815490163139e-06	0.00144268312915322	0.104211188834775	0.999819306641474
PLA2G12A	438.274526230061	5.72850164564032e-06	0.0014426836776208	0.104218600899947	0.999819306641474
ASPG	3.17061376298625	-5.81449263245197e-07	0.00144269495078563	0.104286234176064	NA
ZNF513	86.3970329681573	-4.60444675113378e-06	0.00144268762622736	0.104367799249417	0.999819306641474
VPS35L	998.098407076493	-1.48724258106513e-05	0.00144268841052203	0.1045025354434	0.999819306641474
AL512356.1	2.85694047922516	-4.26392211853203e-07	0.00144269502366349	0.104537986849364	NA
GON4L	944.648398835385	-1.15888480519026e-05	0.0014426825124052	0.104574384987591	0.999819306641474
AC022400.9	132.336874898579	-4.43383542965556e-06	0.00144268818495125	0.104624479484574	0.999819306641474
ORC3	687.47784557433	8.80524068523134e-06	0.00144266787865593	0.104648834626275	0.999819306641474
GTF3C3	1216.51491616426	3.63855479410795e-05	0.00144288047670591	0.104752028244113	0.999819306641474
MYRIP	19.0472025354497	-1.84203713150123e-06	0.00144269389072761	0.104757754485782	0.999819306641474
TTN	5.56340576697583	-4.52149924773835e-07	0.00144269497698524	0.104757938622804	0.999819306641474
CORO7-PAM16	10.4961947070816	7.88939457050163e-08	0.00144269503536126	0.104766774367483	0.999819306641474
DGKH	208.773278466299	7.24929561340077e-06	0.00144268550156134	0.10482662663721	0.999819306641474
UBA2	5979.8374731739	-9.61044428918606e-06	0.00144266236020093	0.104839337247299	0.999819306641474
AC024405.2	3.926790802303	5.86923592057578e-07	0.00144269495793564	0.104930517906893	NA
CES3	69.1834795805882	-4.06137597272081e-06	0.0014426905681424	0.105025435301445	0.999819306641474
SLC35B2	845.922613059788	-8.99059383055503e-06	0.00144266606790217	0.10509621601762	0.999819306641474
PRR35	84.9303242724391	3.71396585379476e-06	0.00144269028818572	0.105283991996736	0.999819306641474
AL445472.1	1.98763383845079	-4.26816868149925e-07	0.00144269502272601	0.105356735845459	NA
CMPK1	2496.05722237603	5.70066527900402e-06	0.00144268372049336	0.105400836591757	0.999819306641474
C1QTNF1	36.3771423484894	3.20712659639985e-06	0.00144269148099348	0.105526363750577	0.999819306641474
NUDT11	809.44894624887	8.40114908818247e-06	0.00144267014911022	0.105540997616357	0.999819306641474
SC5D	785.271891247007	8.14680332666471e-06	0.00144267165259551	0.105555788233322	0.999819306641474
TAF12	386.640472280365	7.17089743586914e-06	0.00144267691889765	0.105608077004919	0.999819306641474
PPP1R35	146.465973407518	-4.30746565733543e-06	0.00144268512630539	0.105850183564592	0.999819306641474
OXTR	184.242081522637	2.24245526302992e-06	0.00144268252985925	0.106054438701058	0.999819306641474
NKD2	102.61996114173	5.03717617520478e-06	0.00144268610248869	0.106073576081446	0.999819306641474
ZNF704	577.773596808264	-9.67673234393265e-06	0.00144268863310233	0.106274626022543	0.999819306641474
SLC2A10	94.1939055420811	-3.69119170473586e-05	0.00144292369864032	0.106344417636471	0.999819306641474
FPGT	208.262505867154	4.87792273958926e-06	0.0014426866776069	0.106394518821228	0.999819306641474
ETV5	1050.64049730908	-7.43711148730996e-06	0.00144267524628789	0.106481905951414	0.999819306641474
AC006557.6	14.0562489510122	-1.98733987069745e-06	0.00144269379817316	0.106521252788606	0.999819306641474
THOC6	1416.37403240127	-5.6803685165496e-06	0.00144268539080986	0.106824243353641	0.999819306641474
AMYH02020865.1	4.04094721399865	-8.12108971255754e-07	0.00144269477967525	0.106859129970246	NA
SDC4	3196.60283002262	5.27098870540828e-06	0.00144265332600163	0.107034515889226	0.999819306641474
AC008764.6	12.4050564287384	-2.23054537069345e-06	0.00144269440412743	0.107146564123424	0.999819306641474
AC106712.1	23.0290830937477	1.14274135864796e-06	0.00144269457276938	0.107237922221898	0.999819306641474
NECTIN3	1127.94477250464	6.9552171316273e-06	0.00144267780341617	0.107265912035454	0.999819306641474
NOMO1	4522.5404635521	-8.727979091882e-06	0.00144266755100818	0.107321488525835	0.999819306641474
POLR3G	609.160747043447	5.39114102496789e-06	0.00144268473954058	0.107436837444178	0.999819306641474
NOS1	464.371810463732	-6.58931203175902e-06	0.00144267939684576	0.10749581493773	0.999819306641474
SSSCA1-AS1	15.6303347221871	-1.74460659936527e-06	0.00144269401173319	0.107554814083777	0.999819306641474
ALPP	47.6128711681962	-2.49821676082388e-06	0.00144269287338681	0.107558621480274	0.999819306641474
UBQLN2	1253.5633590798	1.02448748073055e-05	0.00144266871322464	0.107590001535748	0.999819306641474
ANAPC16	1389.33683568721	8.81257306541425e-06	0.00144266716417922	0.107601244277478	0.999819306641474
TMEM67	119.819550890393	-5.04460066662474e-06	0.00144268585794248	0.107629872775169	0.999819306641474
XK	64.2240789927331	3.71397982459346e-06	0.00144269016721465	0.107651344987211	0.999819306641474
RPL7P9	69.4661767145752	-1.77092147200053e-06	0.00144268876968514	0.107725294674887	0.999819306641474
POMK	221.003606870448	-6.22828500684734e-06	0.00144268101460795	0.107819106888817	0.999819306641474
RNF216	4476.33963494536	1.00832767242595e-05	0.00144265844549403	0.10784967905493	0.999819306641474
TXNIP	70.3435451652204	3.97584003786835e-06	0.00144268941981481	0.107923418770273	0.999819306641474
SLC25A53	63.2545104462472	3.20280407368271e-06	0.00144268973116025	0.107997702855079	0.999819306641474
TIPRL	1236.03946304152	7.0127442316133e-06	0.00144267739215456	0.108143277891398	0.999819306641474
C1S	122.974692402514	-2.08176151072715e-06	0.0014426839470027	0.108202048652579	0.999819306641474
RYR1	664.798328357707	7.98041713214825e-06	0.00144267205415352	0.108237313208828	0.999819306641474
KCNH8	3.41821226332117	-8.26371933112385e-07	0.00144269483204301	0.108295883177301	NA
GATA2	51.7884924077253	3.38804393827521e-06	0.00144269095984033	0.108328498411839	0.999819306641474
FGD5-AS1	2319.87245578516	9.58182489599178e-06	0.00144266186755124	0.108331051935216	0.999819306641474
SHC1	6131.07904514914	-8.91159763200479e-06	0.00144266612174941	0.10834669036037	0.999819306641474
TMPRSS9	7.86204401718354	-1.49327410027774e-06	0.0014426946113214	0.108393831370969	0.999819306641474
HEG1	2193.15884210205	-7.30849887361698e-06	0.00144267557779672	0.108637745789007	0.999819306641474
SFPQ	10299.3943371596	-8.36586216016118e-06	0.00144266948351332	0.108723324752918	0.999819306641474
CFLAR-AS1	14.557140324763	-1.50165763089294e-06	0.00144269427478506	0.108751875652678	0.999819306641474
PAX2	48.1520513579992	3.22372462569166e-06	0.00144269135526644	0.10875773222874	0.999819306641474
ANKRD34A	94.7901772977063	4.03169910290645e-06	0.00144268923338989	0.108769146437131	0.999819306641474
AC007952.6	1.69589147490142	-4.88667323315867e-07	0.00144269500202471	0.108797546836751	NA
NR2F6	561.344744860908	8.04291938773186e-06	0.0014426715885837	0.108810768389371	0.999819306641474
UHRF1BP1	1533.55706507846	6.20133424344688e-06	0.00144264660809222	0.108975495904466	0.999819306641474
ETNK2	725.071329274516	6.99077269468658e-06	0.00144267735415089	0.108987864370722	0.999819306641474
PIGA	200.570958246281	-4.11807241479156e-06	0.00144269237812715	0.109131746332572	0.999819306641474
ZSWIM9	358.275412103693	6.85650423152959e-06	0.00144267758206418	0.109184295276327	0.999819306641474
DEK	3964.99704549811	2.9592486830898e-05	0.00144278758479335	0.109202952201351	0.999819306641474
TUSC2	713.510871588806	8.21887806299062e-06	0.00144267754483724	0.109349294304548	0.999819306641474
MTBP	742.489364022975	7.61417624204597e-06	0.00144267394913401	0.109372676672553	0.999819306641474
ARMCX7P	13.3722814731118	-8.14038597030998e-07	0.00144269487087615	0.109388954547765	0.999819306641474
PPP1R9A	107.674934396385	-3.86373640385873e-06	0.00144268944958631	0.109456915499282	0.999819306641474
SLC35F1	72.6693814696121	-3.39719019576146e-08	0.00144268562873809	0.109642372572207	0.999819306641474
NOTCH2NL	306.540475761669	-6.84234950234738e-06	0.00144267779257261	0.109891696846027	0.999819306641474
AC022916.1	7.7295851901104	1.40848937488834e-06	0.00144269438594148	0.110018404238007	0.999819306641474
ZNF76	369.150682577955	-2.38596153989263e-05	0.00144276807070819	0.110140682372116	0.999819306641474
ZBTB7B	417.924105364885	5.26835488933792e-06	0.00144268495635994	0.11028904396379	0.999819306641474
TMEM175	81.8244885242525	-3.68786531975207e-06	0.00144269004909117	0.110324905033855	0.999819306641474
FBXL6	1041.41087042776	-7.21630123612677e-06	0.00144267579799177	0.110426673543445	0.999819306641474
PRC1-AS1	1.6341561871912	-3.84707530621792e-07	0.00144269502533059	0.110439578652948	NA
GFPT2	599.805662546536	-4.43820209485351e-06	0.00144268782633842	0.110505348149467	0.999819306641474
TRANK1	110.945093470557	-3.40053314230059e-06	0.00144269082401381	0.110525415071266	0.999819306641474
TRIM48	9.88985037128885	-1.18864214814097e-06	0.0014426945389802	0.110594895842113	0.999819306641474
SIPA1L3	592.901311285504	4.66099477756383e-06	0.00144268714663193	0.110677349215293	0.999819306641474
LINC01436	50.3047016255322	3.26921448874006e-06	0.00144269024774766	0.110679422218591	0.999819306641474
ZFPM2	269.301221999391	-3.51322511064295e-06	0.00144269055350599	0.110745815049854	0.999819306641474
SOS1	1435.24868623714	8.88705528244577e-06	0.00144266593981817	0.110765157891758	0.999819306641474
BET1	231.698723942104	8.04273104747525e-06	0.00144268937408987	0.111009815541462	0.999819306641474
CDC7	792.090806171186	8.52489153157611e-05	0.00144391775101498	0.111035748065102	0.999819306641474
ABRAXAS1	432.966738020482	6.24080480127122e-06	0.00144268072123631	0.111047684958885	0.999819306641474
P2RX7	12.3874381793321	1.87904278608808e-06	0.00144269382132972	0.111076315871069	0.999819306641474
NFKB1	1115.23239371589	-6.29001539012027e-06	0.00144268035012722	0.111202995817867	0.999819306641474
COQ2	479.597597214213	6.90438319658308e-06	0.0014426774483657	0.111247453467306	0.999819306641474
VMA21	749.380037756241	-1.63756308076585e-05	0.0014427128837248	0.111288623109898	0.999819306641474
STX16-NPEPL1	14.4548391040551	-1.88967635866502e-06	0.00144269380327101	0.111297430381486	0.999819306641474
BIRC3	1454.87303024397	-1.65368453439456e-06	0.0014426941299269	0.111329401706055	0.999819306641474
AC009152.1	3.25082894200083	-8.09570723283264e-07	0.00144269486869691	0.111344514715879	NA
SPTSSA	395.308937305924	4.7180977277874e-06	0.00144268632693506	0.11150152998187	0.999819306641474
AL118516.1	138.941915832961	-4.79568206965513e-06	0.0014426873177951	0.111567896790554	0.999819306641474
C15orf62	24.3978375653496	-2.29776224193305e-06	0.00144269314133148	0.111568876022067	0.999819306641474
ZNF286A	359.714483103082	-7.30440230900557e-06	0.00144267672654655	0.111584184716494	0.999819306641474
LINC02249	24.2264049464611	-1.40436484230511e-06	0.00144269436973995	0.11162152064991	0.999819306641474
FABP5P7	282.23868258679	5.09414594393552e-06	0.0014426854906204	0.111627796435724	0.999819306641474
CSPG4P5	6.60985934688027	-9.76006440581454e-07	0.00144269475537319	0.111672655327631	0.999819306641474
LINC01234	6.59685670678311	1.26004806610506e-06	0.00144269451237252	0.111797856346554	0.999819306641474
ANKRD13C	738.958557300492	7.9218327293086e-06	0.00144267172560152	0.11184227698351	0.999819306641474
TSPAN1	22.6909523080849	-2.19052856384785e-06	0.00144269330848419	0.111864017309098	0.999819306641474
ANKMY1	150.162546706895	-5.13788026317764e-06	0.001442685931759	0.111889328102116	0.999819306641474
PLTP	10.0409076106303	-1.57065805513492e-06	0.00144269418006069	0.111922102343724	0.999819306641474
PNCK	2.9999446918476	-8.38558674436259e-07	0.00144269482744637	0.111939207206129	NA
CDC37	2708.16678002395	-1.01439613001157e-05	0.00144265637956207	0.111944926266734	0.999819306641474
CHAC2	351.987832150944	4.96471790919903e-06	0.00144268598232914	0.112081418437842	0.999819306641474
STRN4	2296.41832309904	-1.03447988016548e-05	0.00144265480656469	0.112129459254682	0.999819306641474
AL645608.3	45.390161303411	-2.86794524063992e-06	0.0014426920323844	0.112200039078728	0.999819306641474
CHML	2280.00582870316	5.50375121070905e-06	0.00144268386906959	0.112207152151827	0.999819306641474
MBTPS1	2990.77201124823	-1.07120036893755e-05	0.00144265185126779	0.112259622460365	0.999819306641474
MFHAS1	1555.16889975996	9.11459404724992e-06	0.001442663977857	0.112367897062785	0.999819306641474
AC002310.5	2.92441269370766	-2.67840646672189e-07	0.00144269504272771	0.112493678037036	NA
DHRS4-AS1	242.604336537192	6.03095048460087e-06	0.00144268149134832	0.112511684050827	0.999819306641474
METTL22	685.68629505917	-9.71609789859134e-08	0.00144267500367446	0.112513259145362	0.999819306641474
SDR42E1	475.62772285593	7.43120164361396e-06	0.00144267438064671	0.112592730290789	0.999819306641474
IFNAR2	333.979899834628	8.71562040999603e-06	0.00144267990422696	0.112597107570903	0.999819306641474
OGDHL	765.55081905321	-7.30972604852952e-06	0.00144267490939227	0.112689817256418	0.999819306641474
CD200	59.5568116302488	3.41329322248801e-06	0.00144269075346508	0.112708070715659	0.999819306641474
DUOX2	7.58925267332122	-1.36148674968837e-06	0.00144269438994008	0.112754665816214	0.999819306641474
NEDD1	1169.77074600854	-4.88695407182619e-06	0.00144268609193885	0.112784189776109	0.999819306641474
MYOM1	44.9020529080866	-3.10065055711042e-06	0.00144269148418063	0.112800665932384	0.999819306641474
HYI	136.942015717172	-5.23299759528839e-06	0.00144268474387918	0.112811687132151	0.999819306641474
TLN1	12504.3454413773	-8.34268987898823e-06	0.00144266872580553	0.112852529743427	0.999819306641474
BICC1	382.167735554921	-6.8430231053605e-06	0.00144267736553532	0.112861225034402	0.999819306641474
DCLK2	228.252864628212	-3.94460124804156e-06	0.00144268924695015	0.112871005179394	0.999819306641474
MAIP1	586.479245544901	8.13536449842827e-06	0.00144267021728688	0.112876804786975	0.999819306641474
ZNF22	1356.89452317321	0.000186484165319234	0.00144877995407777	0.113054628092935	0.999819306641474
BLOC1S5-TXNDC5	42.5536605112329	-2.66276843592302e-07	0.00144269504351502	0.113063415136412	0.999819306641474
YEATS4	367.126026854124	6.47961265586277e-06	0.00144267930922865	0.113180827254403	0.999819306641474
SLIT1	104.490826278988	-7.6117346112838e-06	0.00144269454600217	0.11319933831382	0.999819306641474
C16orf71	23.1425630001366	-1.62353169841626e-06	0.0014426941235706	0.113233558442215	0.999819306641474
LIMD2	411.519756206586	-5.97846635410016e-06	0.00144268153761103	0.113241355982515	0.999819306641474
CEP295NL	12.4112115397594	-1.81653052555868e-06	0.00144269383253023	0.113310362251479	0.999819306641474
ZNF667-AS1	382.711990867552	7.01211357698439e-06	0.00144267654363617	0.113432983890628	0.999819306641474
NOP2	3514.61155897149	-8.08371936370267e-06	0.00144267024513836	0.113449235157586	0.999819306641474
PLEKHA8P1	79.2054511788118	3.42065719394002e-06	0.00144269072431247	0.113464638858792	0.999819306641474
AL050303.4	1.67128570676196	-4.02551211101618e-07	0.00144269502467269	0.113725368755978	NA
ZNF774	24.480861181882	2.03495201706868e-06	0.00144269352696535	0.113947590219034	0.999819306641474
DIS3L	812.906451115856	6.64661659008189e-06	0.00144267839120247	0.113984459223021	0.999819306641474
RTL1	36.7579549455315	2.43712631607035e-06	0.00144269286882505	0.11400897600883	0.999819306641474
UNC5A	29.8620854572991	2.63753309619243e-06	0.00144269247383519	0.114076232984203	0.999819306641474
MANEAL	892.383243382605	8.43452544820926e-06	0.00144266809421295	0.114079347456935	0.999819306641474
IQGAP3	1997.47705065689	-1.85205571317277e-05	0.0014427138740529	0.114086550793393	0.999819306641474
DDIT4-AS1	2.90442522441342	-2.6305194065132e-07	0.00144269504227956	0.11421917504669	NA
BOK-AS1	2.89516979903581	7.74323222091339e-07	0.00144269487534414	0.114300704646969	NA
ELOVL5	5386.41853201077	7.29326555651783e-06	0.00144267494233914	0.114347156966203	0.999819306641474
WIPF1	488.255186392327	7.42178589033359e-06	0.00144267544249313	0.114414645545998	0.999819306641474
SUPT5H	3539.08232292791	7.14359299199457e-06	0.00144263984738424	0.114448626581085	0.999819306641474
CELF2-AS1	6.40692259347373	-9.566959740602e-07	0.00144269478615843	0.1144921589439	0.999819306641474
TMED7-TICAM2	710.034288037396	4.95837619625408e-06	0.00144268581389917	0.114522128830311	0.999819306641474
POLG2	331.653150720376	-6.90029342425914e-06	0.001442676818182	0.114582205043495	0.999819306641474
CACYBPP2	9.39491502016525	1.332792285611e-06	0.00144269444144454	0.11460184826681	0.999819306641474
ATG5	759.633217128619	9.15099513781236e-06	0.00144266313924713	0.114635370087231	0.999819306641474
PCSK1	5.01130092524771	-8.25295276299058e-07	0.00144269481988563	0.114727845336775	0.999819306641474
SOX12	1440.98333755736	6.35163719206834e-06	0.00144267978333874	0.114756118379479	0.999819306641474
HSDL2	1043.32364280545	8.96091252354444e-06	0.0014426644412546	0.114768791733202	0.999819306641474
CBX6	3406.8047624835	9.63704236106388e-06	0.00144265962667551	0.114886786735772	0.999819306641474
LZTR1	1316.00862230861	-9.5452917184828e-06	0.00144266004104216	0.114917120726239	0.999819306641474
AL139260.2	4.75274517411413	-9.00010690018328e-07	0.00144269479920529	0.11492297988512	0.999819306641474
COMMD4	1267.17574319728	-8.21522691296083e-06	0.00144266910663551	0.114993682616241	0.999819306641474
AL645608.6	5.23610575207697	-1.03087071097929e-06	0.0014426946902354	0.115007589099639	0.999819306641474
ENO3	425.108886612746	-7.40446367122596e-06	0.00144267403067146	0.115122188423056	0.999819306641474
AC126755.1	481.586582282286	-5.60766641505746e-06	0.00144268245718518	0.115307088720842	0.999819306641474
DRAM1	466.131361234492	-7.51651360665762e-06	0.0014426732739757	0.115326004119759	0.999819306641474
B3GALNT1	596.784715711751	5.84260304059872e-06	0.00144268206084277	0.115375481627747	0.999819306641474
CAMK2N1	1120.47959099099	5.34579907022685e-06	0.00144268421774619	0.115407182954057	0.999819306641474
ALG1L	2.91816499585869	-7.18171331125188e-07	0.0014426949065691	0.115412673467033	NA
SNHG17	305.584460828135	-6.75804689137366e-06	0.00144267726764124	0.115415092512938	0.999819306641474
CCDC181	77.2264127790899	3.69363337261969e-06	0.00144268989744765	0.115418126351286	0.999819306641474
COBL	503.351541048656	-1.04748514146645e-05	0.00144269233920344	0.115448063402583	0.999819306641474
SLN	4.43066231855339	-8.96915790864533e-07	0.0014426947918893	0.115461932920076	NA
PKIA-AS1	1.64328091718877	4.19941506426618e-07	0.00144269502218987	0.115495526571609	NA
AC233724.6	15.5729967120556	-1.64562545187096e-06	0.00144269406759507	0.115554738810735	0.999819306641474
SETDB2	59.4879118868006	3.19929402484173e-06	0.00144269178659239	0.11568522617531	0.999819306641474
CDK11A	360.782689249503	-5.7565056852598e-06	0.00144268226409207	0.115798346198243	0.999819306641474
SPATA20	2490.40904383653	-1.48718527870124e-06	0.00144265370675214	0.115848481477007	0.999819306641474
IER3IP1	1244.5287111232	-2.17129707791692e-06	0.00144268073859529	0.115861370934397	0.999819306641474
MAN1A1	708.238949233384	8.59015043539605e-06	0.00144266667401412	0.115906659522158	0.999819306641474
AUNIP	382.265179131858	6.7591229630405e-06	0.00144267751017974	0.115927989407331	0.999819306641474
AL359220.1	1.86499441163082	-4.30533728972227e-07	0.00144269500453537	0.11595221304323	NA
ENDOV	383.838568455994	-7.20845764531672e-06	0.00144267493163325	0.115999119020435	0.999819306641474
RASAL2-AS1	23.2229918022308	2.32355440963263e-06	0.00144269302119991	0.116123513145127	0.999819306641474
AP1AR	642.083567274621	3.41407224794897e-06	0.00144267707576439	0.116145558129761	0.999819306641474
WASL	687.490535519898	7.09782287441019e-06	0.00144267509070075	0.116155254682651	0.999819306641474
NCOA7	288.635641594109	6.94725808887701e-06	0.00144267647578942	0.116204215590768	0.999819306641474
AL133230.1	2.69967074183404	-7.50999253837736e-07	0.00144269488646891	0.116244383075007	NA
AC015813.5	242.067369669965	-6.00298308856713e-06	0.00144268017223889	0.116394516128573	0.999819306641474
SNHG15	451.992077850611	-9.32478079220094e-06	0.00144269611629981	0.116420691596436	0.999819306641474
AC104581.4	25.0768866519669	-2.5361026473067e-06	0.0014426927267552	0.116463285209226	0.999819306641474
POU3F3	129.7438815184	4.06345660813683e-06	0.001442688745805	0.116687641613979	0.999819306641474
DYM	760.930318713819	1.8135122983053e-05	0.00144271466128398	0.116730015266956	0.999819306641474
ZNF30	204.319197130891	5.10753091564776e-06	0.00144268500069064	0.116799595690102	0.999819306641474
MSH2	3898.09581613093	7.22277046867753e-06	0.00144265033347946	0.116988247738249	0.999819306641474
RN7SKP175	1.82832458284619	-4.97394578970269e-07	0.00144269499488946	0.117031254012569	NA
AC006111.1	2.17984582490354	4.12409602483712e-07	0.00144269501638974	0.117066055684766	NA
CLEC2B	95.742998302226	4.11582225694259e-06	0.00144268854712117	0.117108121768045	0.999819306641474
MAML3	34.9198322575762	-2.34211869695338e-06	0.00144269296103571	0.117184317173729	0.999819306641474
AC007182.2	2.06560785995314	5.43707733683289e-07	0.0014426949654395	0.117213583507233	NA
GABBR1	630.730016295032	2.42815936109403e-05	0.00144277851402623	0.117382471996487	0.999819306641474
RAB39B	173.734122406553	5.24110166405189e-06	0.00144268440922215	0.11752372355278	0.999819306641474
AC022154.1	3.6987967864357	-8.81419763404464e-07	0.00144269478405086	0.11761552993204	NA
AC005786.3	40.2245642785903	2.52280026923524e-06	0.00144269263014927	0.117851590941223	0.999819306641474
SLC9A8	674.459185677764	-8.57777106766499e-06	0.00144266608952623	0.117871427919423	0.999819306641474
CYP51A1	2583.4631012159	1.03044446161241e-05	0.00144265350461385	0.117929583463513	0.999819306641474
RAB3C	2.09101195259209	-5.54478182505417e-07	0.00144269496027263	0.117940919591663	NA
LRFN1	369.1398875383	5.51789629332778e-06	0.00144268322839541	0.118051190891413	0.999819306641474
CCDC160	3.60526032584387	-4.05322428924762e-06	0.00144269760495893	0.118066793524461	NA
SVIL	908.367729525959	-7.98709813682626e-06	0.00144266990125597	0.118203591638246	0.999819306641474
LARGE2	925.758174151531	-5.64599841377166e-06	0.00144266699501126	0.118301311842192	0.999819306641474
UCN2	185.541569226999	-4.01024905580236e-06	0.00144268876372937	0.118376431745205	0.999819306641474
ARL2BP	1316.64172507945	8.63842056002208e-06	0.00144266580994801	0.118395039353886	0.999819306641474
AL139385.1	2.29087190451895	-5.73725212228395e-07	0.00144269495309505	0.118438008505119	NA
EBAG9	413.972090522497	7.1837864648102e-06	0.00144267482147141	0.118462334235607	0.999819306641474
CU639417.4	2.73894422016082	-4.5653745648467e-07	0.00144269500710274	0.118580045430306	NA
SFT2D2	1171.71255209499	-7.62054593674787e-06	0.00144267207295295	0.118656037732664	0.999819306641474
RSRC2	1359.13054419631	-8.65649560555901e-06	0.00144266533930732	0.118846184288015	0.999819306641474
OPCML	36.0853974698606	1.44577572298447e-06	0.00144269431698737	0.118942995215629	0.999819306641474
AC008443.3	26.8312020431327	-1.97024845281855e-06	0.00144269196860096	0.119025055904831	0.999819306641474
ZNF256	156.142015395894	-5.62721180480241e-06	0.00144268226510345	0.119033916968665	0.999819306641474
ABRAXAS2	645.170556135087	6.88220356176209e-06	0.00144267642856242	0.11910857924664	0.999819306641474
ENC1	3147.99010273878	-5.34565075613145e-06	0.00144268376609928	0.119164818647096	0.999819306641474
AC092384.3	2.51424509493178	-5.08476338748854e-07	0.00144269502756254	0.119190383118414	NA
EPB41L5	1097.57194277566	9.25661324225875e-06	0.00144266121548291	0.119197993007143	0.999819306641474
TRIM59	814.436720567504	6.76328858419563e-06	0.00144267703027102	0.119436344954788	0.999819306641474
CDC6	2909.73963350464	7.92392121046533e-06	0.00144267027845256	0.11945390853537	0.999819306641474
SCUBE3	102.005499004228	-2.94364580777937e-06	0.00144268709002524	0.119603666755827	0.999819306641474
AC087741.1	41.5192285721001	-2.3706135605758e-06	0.00144269288008287	0.119642337620978	0.999819306641474
SPARC	29054.7015383973	9.83507337346855e-06	0.00144265674732546	0.119736160282793	0.999819306641474
DIAPH1	4887.10579357122	-9.71983975608015e-06	0.00144265727870319	0.119853897391597	0.999819306641474
LIMS3	41.3200504487116	-2.26792040666348e-06	0.00144269306130314	0.119870473036386	0.999819306641474
AC017083.3	3.35905085692624	-3.38589372931821e-07	0.0014426950350488	0.120025093322283	NA
SCOC	942.206622552441	3.90028719188403e-06	0.00144268914255421	0.120032885688645	0.999819306641474
VSTM5	1.65885121391533	-3.68652880546275e-07	0.00144269502604068	0.120106746811267	NA
RPLP0P6	97.0738208071625	-1.65700261727634e-06	0.00144268716687079	0.120305354672001	0.999819306641474
EIF2AK4	3175.34676517852	7.86691993565466e-06	0.00144267045989641	0.120401098490395	0.999819306641474
C5orf22	683.955452194976	7.67075496772767e-06	0.00144267162989053	0.120402553238763	0.999819306641474
HOXB13	280.439061971065	5.31122152527904e-06	0.0014426843141265	0.120533552382825	0.999819306641474
ZNF345	42.1092399149964	4.27104621690716e-06	0.00144269325406779	0.120628896135819	0.999819306641474
FANCC	724.355301239628	0.00064298270655145	0.0015276086140727	0.120674187808171	0.999819306641474
ATP1B2	27.0980988891096	2.0613438070609e-06	0.00144269343726804	0.120735409080531	0.999819306641474
PRUNE1	440.519172393003	1.93662829081766e-05	0.00144273311614182	0.120876073580771	0.999819306641474
ATG4A	73.9185494936903	3.99571563093143e-06	0.00144268871838022	0.120876558659113	0.999819306641474
DNM1P51	10.8767001212945	-1.11451940290729e-06	0.00144269454825459	0.1208894898874	0.999819306641474
CHPT1	645.088124933851	-3.91389893237398e-06	0.00144266984586694	0.121031135471746	0.999819306641474
HMMR	1410.21481541856	7.67769034518133e-06	0.00144267148858952	0.121105694057192	0.999819306641474
DBNDD2	614.907382567905	6.53004808764877e-06	0.00144267832973743	0.12113110024638	0.999819306641474
C7	14.6266808840608	-1.39491737148995e-06	0.00144269432716197	0.121289522443385	0.999819306641474
SYTL2	195.369198564721	-3.55345896658939e-05	0.00144290149514328	0.121343136234442	0.999819306641474
AC087481.3	62.6627167820989	-5.96805840016305e-06	0.00144269574595324	0.121370291199073	0.999819306641474
CMC1	358.494634362828	6.87992587910854e-06	0.00144267607043129	0.121385709017467	0.999819306641474
TNFRSF1A	2611.90651392497	8.2802536216821e-06	0.00144266753996231	0.121547940906669	0.999819306641474
TPCN1	581.445544074341	-6.89012095734394e-06	0.00144267585592734	0.121554311729301	0.999819306641474
SNCB	51.1728528501294	2.90722377408958e-06	0.00144269172987093	0.121674074708542	0.999819306641474
GPD2	1539.20728402505	-7.98188414197962e-06	0.00144266922141743	0.121703562327218	0.999819306641474
PCGF5	1399.05192523726	7.63198239109247e-06	0.0014426716508917	0.121799768603453	0.999819306641474
NOMO2	4693.93616789874	-8.58142512756643e-06	0.00144266515771972	0.121860280922921	0.999819306641474
PPARD	717.037376470884	6.90519000459666e-06	0.00144267587399569	0.121922571679611	0.999819306641474
AC084033.3	132.860129198665	2.17717633914559e-06	0.00144268685748358	0.12211325137559	0.999819306641474
HOXB9	1131.05513384209	9.41615596359727e-06	0.00144265920439681	0.122114379273463	0.999819306641474
SLC30A3	256.843579291892	3.96369956563573e-06	0.00144268880938677	0.122280860038083	0.999819306641474
AC027097.2	60.2005223144421	-3.69778838218782e-06	0.00144269009512771	0.122414955115281	0.999819306641474
INTS8	912.030035579718	4.74939829890517e-06	0.00144267101305291	0.12250024047346	0.999819306641474
AC009271.1	3.67192642680948	-7.72581863277485e-07	0.0014426948036502	0.122565400160405	NA
LOXL4	1607.5658798307	-4.90877717336242e-06	0.00144268528578392	0.12264475303197	0.999819306641474
PARP16	243.979175586021	1.06438449244776e-05	0.00144270018863631	0.122767292421068	0.999819306641474
PEX13	759.442903481516	8.21687216085026e-06	0.00144266766157632	0.122774098774317	0.999819306641474
ZCCHC24	693.514010075087	4.68272967040022e-06	0.00144268626799076	0.122795902412297	0.999819306641474
AC004542.1	5.58738227265182	1.09570250345134e-06	0.00144269460653817	0.122831433305023	0.999819306641474
WISP1	14.3202750036915	-4.48012252895541e-07	0.00144269435134672	0.122991116878201	0.999819306641474
PDP1	644.143424071772	6.55466096376757e-06	0.00144267763217427	0.123003430375833	0.999819306641474
TNRC18P2	1.86777855428248	-4.9587127101713e-07	0.00144269498854864	0.123011532070698	NA
TMUB1	284.019877395851	6.25411853988763e-06	0.001442679195118	0.123041225019066	0.999819306641474
DHRS7	557.460365574906	8.04479827303576e-06	0.00144266869673418	0.123212998171734	0.999819306641474
LRP2	7.22919066476302	9.73206689497213e-07	0.00144269470228461	0.123262906768494	0.999819306641474
ZBTB17	429.851856584206	-1.01567451568262e-05	0.00144269662152842	0.123525139170145	0.999819306641474
THAP10	78.3599097397321	4.25616960069879e-06	0.00144268769734559	0.123574949058395	0.999819306641474
SEC61G	1266.59637185296	6.68817543016604e-06	0.00144267684715642	0.123740589679149	0.999819306641474
MATN2	508.824969047781	-5.1752042230602e-06	0.00144268406811831	0.123993890831927	0.999819306641474
MROH1	633.846461847726	-1.58628262332683e-05	0.00144269548487668	0.124011397902032	0.999819306641474
SPACA6P-AS	6.81348962469181	-1.301659066733e-06	0.00144269439524349	0.12409179977917	0.999819306641474
SFTA1P	157.276627098624	-4.71140110939229e-06	0.00144268590821291	0.124237394627607	0.999819306641474
TIFA	338.557183193036	6.54147196666702e-06	0.00144267752667179	0.124277133177396	0.999819306641474
SEPT8	1971.37169255978	-1.04869050054569e-05	0.0014426676362058	0.124411685140295	0.999819306641474
CEBPG	2021.76685857773	7.74686305455427e-06	0.00144267041962653	0.124535863976061	0.999819306641474
MIER3	1087.24490801457	-5.33909660180699e-06	0.00144268328970129	0.124620484814569	0.999819306641474
AC136944.4	1.67191141162093	-4.40152265916001e-07	0.00144269500103672	0.124732379863952	NA
GAS6-DT	172.204004056542	4.17039715680009e-06	0.00144268086871164	0.12478465067763	0.999819306641474
GCH1	77.9973848309702	3.52387050942696e-06	0.0014426873448616	0.124910571425255	0.999819306641474
DDT	1006.72210791204	-8.00870590461815e-06	0.00144266840788858	0.125005174270185	0.999819306641474
AL355816.2	2.01406666294365	-4.04100807064524e-07	0.00144269501655053	0.125125132777369	NA
PLAA	1659.31362117973	8.67365750910484e-06	0.00144266393980368	0.12529309033319	0.999819306641474
NPPB	24.9717928665043	-1.21532829761457e-06	0.00144269450329377	0.125358990458527	0.999819306641474
AC044797.1	6.1447706422327	-1.41164713883411e-06	0.0014426946457268	0.125425973505922	0.999819306641474
AC002066.1	1.9327521157983	-4.78141352454137e-07	0.00144269499460445	0.125448405571542	NA
RHOU	156.159035376665	5.64701303106612e-06	0.00144268328649063	0.125570800250895	0.999819306641474
C12orf60	24.8813803153493	2.42547071648335e-06	0.00144269301673539	0.125673382957555	0.999819306641474
CHD1	1271.56505951249	-1.18513155834007e-05	0.00144268339342782	0.125723396320639	0.999819306641474
POC1B-GALNT4	52.7772623041206	3.01567849969219e-06	0.00144269310669929	0.125748568616658	0.999819306641474
MLH3	266.670356916635	5.11173905337137e-06	0.00144268049585001	0.125789121967967	0.999819306641474
SHLD3	150.215056488144	7.48975534774017e-06	0.00144268810943772	0.125837645171005	0.999819306641474
PARP12	397.37088767043	-7.47012313509334e-06	0.00144267708307679	0.125868208598853	0.999819306641474
DOCK6	710.750742219202	-6.60504341893345e-06	0.00144267380340121	0.125972005683498	0.999819306641474
ZNF333	139.568231760377	-5.34002510149151e-06	0.00144268439926134	0.126001256946307	0.999819306641474
PM20D2	722.576926605565	4.24042293332546e-06	0.00144268769871531	0.126073698853553	0.999819306641474
TUBB6	16920.0513069317	-8.46177616842787e-06	0.00144266500718082	0.126120195864535	0.999819306641474
AP002990.1	141.741163239745	5.06397111553482e-06	0.00144268442743626	0.126271709097368	0.999819306641474
GNG10	1513.00942405135	5.24494629599466e-06	0.00144268370951254	0.126295983105959	0.999819306641474
CCDC112	429.372790052274	6.07815279930219e-06	0.00144267971253608	0.126330611207025	0.999819306641474
CD47	873.523351190182	8.03347451941414e-06	0.00144266816408519	0.126381328010173	0.999819306641474
COX20	1266.05194374784	8.68733825163453e-06	0.0014426635641414	0.126435015306795	0.999819306641474
AC008522.1	15.7502919559859	-1.43254329144817e-07	0.00144269504345203	0.126440314646928	0.999819306641474
SPCS2	1770.60759090803	5.28456542310512e-06	0.0014426747264766	0.126446654105162	0.999819306641474
AL133481.1	3.10948077794601	-7.78060250177806e-07	0.00144269484842746	0.126593473765767	NA
GABRA4	1.59236186916392	-5.15255860042187e-07	0.00144269497489202	0.12660607752957	NA
MRO	9.89516058113205	-1.27963469294908e-06	0.00144269443099241	0.12668051610474	0.999819306641474
CDK2	2047.07552493983	8.86682028689535e-06	0.00144266220805073	0.126728263950688	0.999819306641474
LINC00324	3.53371343551026	-8.88862932920892e-07	0.00144269476372696	0.126846714978519	NA
APLN	8.11831962048243	7.16962772296243e-07	0.00144269426259377	0.126932845136495	0.999819306641474
WDR7	537.216129941089	-8.00539610948451e-06	0.00144266799546161	0.127082333311943	0.999819306641474
CASC4	2120.21676724499	9.56798162072306e-06	0.00144265665469722	0.127111576722948	0.999819306641474
LRWD1	902.404196709067	3.62279429239324e-06	0.0014426896544408	0.127115076277903	0.999819306641474
AC233702.1	231.556009759765	-6.10960770373009e-06	0.00144267927634051	0.127166167420631	0.999819306641474
AHRR	69.3023350589509	-3.92078356745355e-06	0.00144268859332408	0.127175870814981	0.999819306641474
HOXA4	51.3721456912098	3.31584134011997e-06	0.00144269050559087	0.127255429146992	0.999819306641474
NFKBIZ	411.264630366465	-5.02571493627016e-06	0.00144268440148694	0.12749723343783	0.999819306641474
AL359921.2	7.96025327547878	1.12423315055752e-06	0.00144269431254039	0.127514815493948	0.999819306641474
UBE2SP2	264.959844449125	3.6629458604516e-06	0.00144268449521286	0.127574318789402	0.999819306641474
PPIL6	6.18466955171099	1.19413499206943e-06	0.00144269451326477	0.127575799625119	0.999819306641474
UACA	1193.31036640252	-6.03287377500042e-06	0.00144267966047559	0.127591883265169	0.999819306641474
NCSTN	1745.7694731554	-8.7220359134105e-06	0.00144266276062891	0.127721981342251	0.999819306641474
ASNSD1	1263.99672670582	6.71097982062658e-06	0.00144267615821983	0.127755449808379	0.999819306641474
AC008443.1	52.1575010735274	-3.83691658649811e-06	0.00144269081181312	0.127755627035824	0.999819306641474
MAT2B	1099.41324401411	8.16168422847195e-06	0.00144266700766797	0.127756083471066	0.999819306641474
RUSC1-AS1	84.2303134118138	-4.01249811941966e-06	0.00144268827335211	0.127761258086719	0.999819306641474
ANKRD11	4065.28333271221	-7.40380403471471e-06	0.00144264551944686	0.127771543204526	0.999819306641474
STARD5	51.4025159579978	2.9280539469387e-06	0.00144268910798078	0.127934261939085	0.999819306641474
PRAMEF8	6.92527621515974	-1.16407584676451e-06	0.00144269451974721	0.127957659686176	0.999819306641474
CSNK1E	2258.03248054471	-9.92268649704616e-06	0.00144265316248774	0.128039074471605	0.999819306641474
KPNA3	2316.79666203589	3.15985236998054e-05	0.00144284178524047	0.128077315712543	0.999819306641474
B3GNT2	635.048680398362	5.03359238722379e-06	0.00144268445239266	0.128081963542839	0.999819306641474
RGS7BP	29.4941777241484	1.73559971144066e-06	0.00144269384999135	0.128173011845148	0.999819306641474
UBALD2	292.818178608766	-5.26562980996217e-06	0.00144268328300191	0.128174834675051	0.999819306641474
TSPEAR-AS2	15.8259401553724	-1.76009698478822e-06	0.00144269378323693	0.128229935500764	0.999819306641474
AL136088.1	1.6457544523056	4.41552508030538e-07	0.0014426950010366	0.128494810080768	NA
AC092143.1	3.66203172437194	-3.44241570045306e-07	0.00144269503188551	0.12862176555209	NA
SREK1IP1	428.283552986464	6.38783308450769e-06	0.0014426778074951	0.128705890238189	0.999819306641474
CAVIN2	88.7369420145613	3.7902261482913e-06	0.0014426890167207	0.128719669058448	0.999819306641474
HAPLN1	1084.9912777951	5.76904525916499e-06	0.00144268101820375	0.128774473972364	0.999819306641474
PTPRT	3.63139224231782	4.53269011637925e-07	0.00144269498436994	0.128903129766574	NA
TRIOBP	1139.39813889758	-5.97013256807105e-06	0.00144267984023077	0.128925572030309	0.999819306641474
FMNL2	21.5420050644982	2.42641782022409e-06	0.0014426928678647	0.128936191476083	0.999819306641474
THBS4	116.796428436529	-3.72913446414144e-06	0.00144268914693573	0.128996090200088	0.999819306641474
IER2	1150.46579594018	8.40736618216427e-06	0.00144266566698546	0.129001780553441	0.999819306641474
CLSTN2	61.1881704079527	-2.90691148223355e-06	0.00144269060042859	0.12902344706222	0.999819306641474
IGFL2-AS1	66.3240101496588	3.21138518329825e-05	0.00144286883809713	0.129215313667545	0.999819306641474
GMCL1	798.801629841761	4.90802854216729e-06	0.00144268490166861	0.129231998322417	0.999819306641474
NDUFB7	643.230301765492	-5.97772608821924e-06	0.00144268343842128	0.129257341336212	0.999819306641474
MRPL19	2121.02990600498	9.90211836571598e-06	0.00144265320830637	0.129347069599842	0.999819306641474
GALNT10	1392.02264844509	-8.37321576766443e-06	0.00144266494481571	0.129367027036706	0.999819306641474
UBE2D4	454.212801906388	6.98223963061757e-06	0.00144267429453667	0.129405369627278	0.999819306641474
AP1S2	524.501285657942	5.46258183437502e-06	0.00144268241888702	0.129565256406947	0.999819306641474
IRF8	401.594336738241	7.05932877820806e-06	0.00144267378717121	0.1295928257313	0.999819306641474
FTH1P16	2.72059281791551	-6.92458571114533e-07	0.00144269489485554	0.129608649376214	NA
GLDC	6.68056356355996	-1.04962357161762e-06	0.00144269460144598	0.129701568441216	0.999819306641474
MTSS1L	1666.16625193945	-7.22362404760741e-06	0.00144267259577281	0.129704971398348	0.999819306641474
PSMA2	3051.25354877707	1.09395735243543e-05	0.00144266579730178	0.129717212312706	0.999819306641474
HAUS1	780.375054719844	7.05873923718955e-06	0.00144267299119486	0.129778230022735	0.999819306641474
VLDLR	602.991529208042	6.05834097432381e-06	0.0014426783773716	0.129838343820523	0.999819306641474
AC091167.1	1.81093291931703	-3.50485047203578e-07	0.00144269503828524	0.130063781744093	NA
CCND2	4055.87977301556	6.0725899862546e-06	0.00144267935794284	0.13015089049886	0.999819306641474
KDM1B	492.437136589789	7.6721307534329e-06	0.0014426698109558	0.130186260637708	0.999819306641474
DOCK1	1271.19145275707	-8.469579254498e-06	0.00144266406290706	0.130201574870401	0.999819306641474
AC004706.3	22.4269115464325	-2.25800191821672e-06	0.0014426928934064	0.130247487611423	0.999819306641474
AC012085.1	48.7722656525047	-3.19552137603958e-06	0.00144269066655938	0.130266384326812	0.999819306641474
ZBTB38	706.86854783574	1.0057367479824e-05	0.00144268173011736	0.130468733268101	0.999819306641474
KCTD5	1727.91882269883	-7.04489891692647e-06	0.00144267356839964	0.130629139825649	0.999819306641474
IVD	1233.57254609295	-2.40569293144227e-05	0.00144274551877457	0.130661014364072	0.999819306641474
DHX29	1800.91225625992	4.74922489499165e-06	0.00144264395593292	0.130807668998247	0.999819306641474
ACLY	10537.4400730392	0.000475147119645317	0.00148561467748831	0.130841200343583	0.999819306641474
AC008993.1	510.408958594622	-5.02920788767367e-06	0.00144268410063308	0.130888671791014	0.999819306641474
PIK3CB	769.061019997692	6.34115489116388e-06	0.00144267776608951	0.131012162568475	0.999819306641474
ACOX2	20.0888455779632	-1.64788459528982e-06	0.00144269389076844	0.131050514133056	0.999819306641474
BRD2	4635.54404859243	-1.04641792320447e-05	0.00144264740156599	0.131061389431721	0.999819306641474
MTFR1	754.913588453258	7.1333314370585e-06	0.00144267313759465	0.131065837063343	0.999819306641474
RSPH3	269.045973309426	-5.97007324527251e-06	0.00144268469667241	0.131068177715128	0.999819306641474
ZSWIM5	35.3468102862562	2.52364760213516e-06	0.00144269237496536	0.131124104098844	0.999819306641474
RAI2	68.0239379318992	3.51540699248999e-06	0.00144268976628045	0.131331171410865	0.999819306641474
[truncated: 26,890 more rows]
