# Supplementary material for: HP1α is a chromatin crosslinker that controls nuclear and mitotic chromosome mechanics
Source: eLife. 2021 Jun 9;10:e63972. doi: 10.7554/eLife.63972 (PMC8233041; doi:10.7554/eLife.63972)
Supplement: Source data 3. — The sheet provides genes analyzed and reports log 2-Fold Change (log2FoldChange) and q-value (padj) used to determine significance. [file elife-63972-data3.zip]

Archive with 1 entries (1 files):
- Transcription_HP1aAIDsfGFPvsWT.csv
