# Supplementary material for: HP1α is a chromatin crosslinker that controls nuclear and mitotic chromosome mechanics
Source: eLife. 2021 Jun 9;10:e63972. doi: 10.7554/eLife.63972 (PMC8233041; doi:10.7554/eLife.63972)
Supplement: Source data 3. — The sheet provides genes analyzed and reports log 2-Fold Change (log2FoldChange) and q-value (padj) used to determine significance. [file elife-63972-data3.zip › Transcription_HP1aAIDsfGFPvsWT.csv]

	baseMean	log2FoldChange	lfcSE	pvalue	padj
KRT14	520.123422522993	3.46975916632778	0.329795696897268	4.10798304338707e-27	6.47377047807368e-23
NTM	734.946382293869	-2.06248768493652	0.235807845428468	1.04858241407757e-19	5.89552419820656e-16
LINC01234	115.222969558589	-6.23463613538312	0.694748999437597	1.12231566689636e-19	5.89552419820656e-16
PLAC8	226.643381986426	-2.84568502600105	0.341184944839845	3.27529990730311e-18	1.29038628097974e-14
XYLT1	1462.13011925262	1.87699022909759	0.228006952217593	9.01795326568739e-18	2.84227851027935e-14
ZNF283	3177.40781101391	-1.57631099005583	0.195204491040696	3.26350143266776e-17	8.57158651290188e-14
RBM23	291.00873925764	-2.20985904900016	0.300018670732363	7.88137296905948e-15	1.77432223742012e-11
THBS1	38208.6350852212	1.60949520031785	0.243243470937821	1.28842331475324e-12	2.53803287714953e-09
S100A2	7548.86089617947	1.69599950834248	0.260353030813233	3.47107141814701e-12	6.07784605317541e-09
SLCO2A1	365.418695969897	2.22851035453966	0.344295391271497	4.48874280053748e-12	7.07380977936702e-09
COLEC12	289.563446505855	1.92668547523163	0.301765856798866	8.11855128791699e-12	1.16309317951167e-08
CYP24A1	611.507871929886	-1.71912035528238	0.270935105805944	1.00222711115878e-11	1.31617475372927e-08
FST	557.808267342798	1.60754283609857	0.256872712242867	1.80965362038952e-11	2.19371780028603e-08
NOS1	309.825155825585	1.88758403626408	0.302771590293206	2.13770266879024e-11	2.40628973981896e-08
GAGE2A	215.675153578479	2.14499667708281	0.346151678494972	2.68054007922888e-11	2.81617540723786e-08
ARGLU1	851.77130087169	-1.36574636314892	0.224764845281994	5.80485507910882e-11	5.71741944947974e-08
COL6A1	10788.3391735442	1.14075952641643	0.192042750964024	1.39952702243592e-10	1.2973615497981e-07
CPNE1	1447.05519538136	1.28655000487834	0.220159878534754	2.44896601634603e-10	2.14406974731095e-07
PDLIM1	443.492315725285	-1.66589251102443	0.291927402304544	5.1390618620381e-10	4.26244609915044e-07
S100A6	3542.59895748967	1.07614414557204	0.19232623028977	1.09018168472944e-09	8.59008658482564e-07
COL7A1	2110.72746686198	1.67500801187582	0.301706515485107	1.29205974932121e-09	9.69598551883474e-07
PLXNA2	275.416285805382	1.73924705807831	0.318003216827458	2.07826681884737e-09	1.4887003090098e-06
IGFBP4	1554.81720513735	1.1892208645202	0.221454041767948	3.72602053157634e-09	2.50037872872295e-06
TNFRSF11B	234.589515093377	1.83737332332555	0.343281491194651	3.80792496283716e-09	2.50037872872295e-06
S100A10	7978.59341956048	0.966268088272437	0.181423406914392	4.68445521663558e-09	2.9528931903584e-06
GLP2R	139.497868613513	-2.09315234277933	0.405723235932125	1.03276570716692e-08	6.24478706325885e-06
LAMC2	7702.75560485457	1.26779294696234	0.245155919556989	1.06992354024995e-08	6.24478706325885e-06
GREB1L	45.7350613095531	-6.15728654542659	1.15282973993446	1.24976685297691e-08	7.03395565573684e-06
CBX5	4789.58931168919	-0.948198504572182	0.18524257284232	1.47639056566972e-08	7.99331834691699e-06
RFPL4A	630.053190751629	-1.63672087953689	0.32145586621525	1.52166730381058e-08	7.99331834691699e-06
FAM234A	1037.0159801936	1.11848482037341	0.21959862001827	1.68713250736663e-08	8.57661973664219e-06
SBSN	233.074230511695	1.72680076891023	0.340531761931483	1.74250857543486e-08	8.58131020008685e-06
RAC2	53.2072855824634	-3.82731369960978	0.746556576154901	2.2231332536646e-08	1.06164718013638e-05
KRT17	11243.1875136523	1.33163881464772	0.270242402068324	3.49935594268292e-08	1.62195147943354e-05
PDE5A	218.277582256778	-1.7280781006039	0.360043361304891	6.4208779116774e-08	2.89104614314641e-05
CHMP2A	594.382448213054	1.17463463822537	0.24454121820716	7.17022182040774e-08	3.13876460188349e-05
KRT16	136.768649535366	2.03631217188683	0.425267477431153	7.4584830339511e-08	3.17670903059555e-05
MTUS1	1104.73352431578	-1.26667026041682	0.26564148428766	8.02843753942336e-08	3.3294775574677e-05
TGM2	4513.82823556562	1.16889626068485	0.245261612738903	8.62239833140368e-08	3.48411218729719e-05
COL1A1	75904.0292511712	0.995689117125361	0.211991687177412	9.49892293418403e-08	3.74233816299515e-05
CLPTM1L	12905.2331400545	-1.02674042573954	0.216301666768669	9.92956611807748e-08	3.81658615743373e-05
CCDC144NL-AS1	4905.41380501479	0.869098110458317	0.183861679572857	1.11352715310453e-07	4.1781129537558e-05
NRG1	1761.53345495152	1.09508267841707	0.240659271165596	2.44712888860757e-07	8.96844282687598e-05
AC105052.1	29.059546781034	8.29355544244016	2.79743427398373	2.99528373240528e-07	0.000107278809861307
KCNG1	1175.46679368027	1.02723994904702	0.229432382984531	3.47625828742076e-07	0.000121738565225475
AL139260.3	20.3692948174199	9.10674143922242	2.95505965173461	3.66610523571613e-07	0.00012559598349924
AL365181.3	198.57010933979	-1.7770681944232	0.406216430909945	4.91255577933729e-07	0.000164716950056546
CDH11	315.999745229957	1.33927687008794	0.306127475749123	5.07951734866624e-07	0.000166766903953398
CUEDC1	3658.51324186877	0.919675465965328	0.209488964184534	5.36670913130691e-07	0.000170104565392649
HEYL	42.7647327796993	-0.0791725366574173	0.16244710601865	5.39706089830095e-07	0.000170104565392649
H1F0	30011.6778959308	0.797909339215339	0.181590535022196	5.53692525247162e-07	0.000171090990301373
S100A16	4360.39198072738	1.04688618087455	0.241171936328672	6.50708734384661e-07	0.000197202287407075
GPR157	147.942293168185	-1.61700428744808	0.378926469517119	7.85372754155893e-07	0.000233522438353636
S100A11	3529.29736165178	0.90282000506486	0.210491441203465	8.4318055128634e-07	0.00024606819088373
SPATA31C2	884.433634711193	1.1314725797304	0.26630742067278	9.4535909737341e-07	0.000270871163918319
S100A4	534.550023567004	1.10239431452267	0.261223872003241	1.07939544460671e-06	0.00030375344306352
SERPINE2	2870.98399097534	1.11230474316342	0.264047689566207	1.12163696499248e-06	0.000310103104058184
DDIT4	457.790857845597	1.22578010091906	0.29223350053804	1.17592341789715e-06	0.00031950650245933
CDKN1A	4031.77189363888	0.80484860870953	0.190922919333425	1.2027487693195e-06	0.000321256234842476
ZFP82	131.71764530689	-1.67257955815719	0.401102242698681	1.24350978489174e-06	0.000326607845001815
CCDC144NL	1735.50314889307	0.969652696485935	0.231543255159168	1.28102086750281e-06	0.00033094439099962
HSD17B3	75.8518354818151	2.19126829914093	0.527249933381033	1.34994942367707e-06	0.00034312666076979
NRP1	723.472313723171	1.0507657984869	0.252738889561346	1.42732357241201e-06	0.000353640184619985
DNAAF4-CCPG1	21.8137852993341	7.80593844252083	2.77267886816481	1.45348507700239e-06	0.000353640184619985
AL139099.4	117.88847383083	0.00205873994095067	0.115932029434058	1.46827517516702e-06	0.000353640184619985
ANO2	654.967671930317	-1.09133959145066	0.26361459430987	1.48107444539114e-06	0.000353640184619985
GLS	8560.29070364786	0.766612624830334	0.184208530263088	1.58055446719772e-06	0.000371760564904013
DCBLD2	17182.2133167074	0.766705261125941	0.185650518801848	1.79249353949531e-06	0.000414414553843059
ATP8B1	542.607080674678	1.04368591625373	0.254453429703572	1.81449357288985e-06	0.000414414553843059
DPPA2	47.6418320836359	3.03141170918377	0.744958951796931	2.04285775826943e-06	0.000459905648750971
GPNMB	291.710373763621	-1.3407033282134	0.333085526641972	2.33001130980369e-06	0.000517164059594314
TRIM16L	691.152469096281	-1.11949930212391	0.279695501903801	2.61674533809391e-06	0.000565043571233202
TNC	5533.66126458857	0.926361288764517	0.231340673402479	2.61743642997803e-06	0.000565043571233202
RASGRF1	314.405498048855	-1.49321813203352	0.376875809602907	2.87188261894557e-06	0.000611594570161666
ALPK2	2081.31892912571	0.966675672637793	0.243782291058293	3.17911912244768e-06	0.000667996510008706
FXYD5	1606.03016661312	0.82952045754186	0.20884372601843	3.44020334863735e-06	0.000713344270673368
SLC13A3	19.2097205326423	-7.56238697923332	2.81874101439086	3.50346842882944e-06	0.000717028038570431
APOBEC3B	1194.27851308632	-0.886156967953576	0.226426663430456	4.04164604686871e-06	0.000816567949392359
MAN1A2	1116.58649735626	-0.872263000728222	0.223268513467396	4.17399858972417e-06	0.000832633465512192
FGF2	1190.97151534691	0.831487837933238	0.212792715841307	4.33022488177226e-06	0.000853000173898112
SUN3	607.075491026008	-0.977534589025138	0.252154339551768	4.54382938944674e-06	0.000873638162723945
TMEM132D-AS1	355.042266493078	-1.08369734014698	0.280147988551652	4.54586771643908e-06	0.000873638162723945
NORAD	4938.80690843477	0.972072350400107	0.252286729622376	5.16252892000654e-06	0.000964436262157354
TMEM147	2260.28002170248	0.860860098845526	0.222558682988014	5.1627809731064e-06	0.000964436262157354
AC008982.1	20.718724988741	7.57106737624987	2.81733287529612	5.20192158660924e-06	0.000964436262157354
FANCD2	1790.42882574038	-0.772386648977758	0.20108740047623	5.65298121075985e-06	0.00103587594070191
TBC1D5	1397.74229982029	-0.962153981094627	0.252408200704824	5.86339125723734e-06	0.00105803001062512
EFEMP1	1586.90040839934	0.786962029952712	0.205178340159914	5.90815666825374e-06	0.00105803001062512
TNNT2	130.422551171001	-1.99432926423844	0.534995413666428	7.11096473072009e-06	0.00125912014821818
MT1E	1814.93221464119	-1.08508091082663	0.290474242372964	7.57941436229361e-06	0.00132715545483761
SLIT3	163.968225639122	1.35102486498603	0.367126033733967	9.4079053447581e-06	0.00162922176184663
SUSD5	1004.70243732146	0.830950538918313	0.224290250737344	9.65492365405328e-06	0.00165382545504593
ZFP14	209.85175044455	-1.32167342787091	0.362072512489913	1.00492403695407e-05	0.00170285998907088
MRPL9	1683.89113398729	0.792579969829103	0.21606360791271	1.1200677313112e-05	0.00186639753874856
EPG5	1148.4284282799	1.1663545806971	0.32098453900897	1.12771672325335e-05	0.00186639753874856
KCNN4	1415.65036313226	0.83269410019418	0.227519766442549	1.13696404416436e-05	0.00186639753874856
NLRP2	15.4821161146056	-0.035156199503634	0.123981215628365	1.24144447981044e-05	0.00201689933580751
RFPL4AL1	165.260813685529	-1.50845650777578	0.420877655982871	1.27659444750823e-05	0.00204521548391849
TUFT1	2891.03281107272	0.934723537655316	0.258516323803368	1.28482982998877e-05	0.00204521548391849
KMT2B	2408.12945561095	0.90063972279088	0.248904365524768	1.31509987550157e-05	0.00207246589380292
NR1D1	435.827298425796	1.20611530219744	0.336706603483221	1.36210081303203e-05	0.00212528185272988
SEMA3C	2803.64508890279	0.871654175255045	0.242421571668294	1.4153404171909e-05	0.00218670094455994
UBBP4	1453.58959438395	0.796768841535808	0.22256842399792	1.57365478311459e-05	0.00240769181816532
PMEPA1	5801.10787143451	0.821243257742904	0.230214445757371	1.61718170259627e-05	0.00245049677415526
TLR4	122.00050956987	-1.54609723888083	0.439609945045713	1.6413601254114e-05	0.00246344706822459
KIAA1549L	1149.734786397	1.00623528711461	0.284631632058811	1.70277654183542e-05	0.00253151467196079
BMP7	816.386388936256	0.960067463830934	0.273221784372928	1.85670634043817e-05	0.00273456403915561
SH3BP5	896.162565271507	-0.811978921536322	0.231081468101928	1.93421348768183e-05	0.00282233984744241
PLAU	609.895256187189	0.904109818154698	0.259051752692586	2.06114396696731e-05	0.00297996034637044
AL365181.2	66.4781296891081	-2.08896552945839	0.609240166660805	2.19649731090589e-05	0.00314678192023326
TOP2B	3057.67721809522	-0.688837752022944	0.197673889342283	2.30978737304282e-05	0.00327927380286323
EDN2	370.80108908462	0.994164496676871	0.288760810854393	2.36975941835308e-05	0.0033343784530202
RPS2	48662.0825543012	0.64560018047444	0.187427983801196	2.46351646820146e-05	0.00343562442675989
AC090774.3	364.002018663431	1.08636593986409	0.317751575795105	2.51313934842103e-05	0.00347408447296202
RIC1	1478.97218440499	-0.728784927969383	0.211530527961543	2.58301519313661e-05	0.00353962925466433
NFATC4	199.672087056908	-1.30945844595715	0.386929711278939	2.65425791614558e-05	0.00360590090521881
RNASE1	56.5830017502489	-2.05455054505868	0.610123262728809	2.72386536986036e-05	0.00366883712509653
EIF6	2263.68522754946	0.691752474981776	0.201484861545689	2.80858507417617e-05	0.0037508891681307
LMCD1	538.822576350338	1.17735432703045	0.34884961895783	2.87117976493555e-05	0.00380226234585036
FBXO2	325.533615179527	1.25854792333094	0.374389101322049	2.92438838328626e-05	0.00384045304435068
JAG1	1222.35552307201	1.17622930847415	0.351241294768568	3.13873764773699e-05	0.00408788153642043
ZXDA	161.648054645574	-1.26631213787582	0.383718714314232	3.60174981205274e-05	0.00465245699083108
RAB4A	405.542350520474	-0.94693950225087	0.285951370127412	3.70060877581631e-05	0.00474129217057637
LIG4	285.1662576762	-1.1724960476551	0.356262749718308	3.73715052769781e-05	0.00474949638435402
BHLHE40	2416.71455153728	0.82335310133753	0.249831723779982	4.20422765209874e-05	0.00527990958142662
LUARIS	76.7614978784973	-1.80347767703401	0.556641689036567	4.22151537064379e-05	0.00527990958142662
CERS2	4050.75736158349	0.691603904499758	0.20768939657661	4.31651347104073e-05	0.00535621541654573
RBM42	2068.00643205952	0.745954814721047	0.22727154786126	4.59303414455508e-05	0.00565481445969089
IL2RB	208.678819784739	-0.0394775507356164	0.126067121599124	4.93468298226938e-05	0.00598431348941844
AC097478.1	43.1665323225772	2.21322231406276	0.692242539967812	4.93661243495398e-05	0.00598431348941844
CD70	528.919702243612	0.914381644163674	0.283815359851644	5.17833431029885e-05	0.00622941758748089
PSMB4	5577.875064669	0.652402666841393	0.200263998633817	5.37839792842146e-05	0.00642107370863589
HTRA1	111.733736564864	1.43043699241361	0.452159136368962	5.66585801821558e-05	0.00671340274504206
PTGFRN	1548.07317831343	-0.714095769475573	0.222632273267018	5.92264993793177e-05	0.00696530152028856
AC006116.7	13.5838140457559	-0.0329532365047097	0.122913072506842	6.28664916509646e-05	0.00733861512538927
RRM2B	4106.74259841903	0.670379402387484	0.209106748729045	6.81133346743397e-05	0.00789263265538911
TNFAIP3	279.38700983492	1.19299019354862	0.384001569541718	6.93249747072223e-05	0.00797439617818333
TMEM8A	3248.9068610408	0.712877810345461	0.225651671516093	7.08174088336263e-05	0.00804714373824135
FOXD1	527.013568687947	1.18850337278799	0.383484121898982	7.13649912174003e-05	0.00804714373824135
POLR2J2	56.8091381310803	2.43315551302345	0.807441462632937	7.14893155247027e-05	0.00804714373824135
PNMA2	582.896737591829	-1.07180429896651	0.347242104289632	7.36552500415467e-05	0.00823214954187755
SGO1	586.208018671168	-0.790228921443427	0.253341185632567	7.5057562017282e-05	0.0083298036607771
ADAMTS1	137.274846125869	-1.2474657193588	0.406607702982065	7.68128699816144e-05	0.00846499313314868
APCDD1L-DT	600.98794268815	1.03875250714604	0.336737557096622	7.77674055201566e-05	0.00851067044161214
RPS2P5	2926.51845609745	0.750538186168013	0.241338385080557	8.08112499269409e-05	0.00878278956964595
MALT1	1344.62274663264	0.680768966300593	0.218142979538096	8.19379197402906e-05	0.00884424436429616
CDKN2B	24.1317907304186	-4.58147885835896	1.55038993808318	8.94316761119784e-05	0.00952968243484266
SUSD1	627.894083223549	0.804795463667753	0.262442093159973	8.94976204300218e-05	0.00952968243484266
CPED1	105.249163138035	-1.40779736098339	0.466581251980383	9.15547257624043e-05	0.00968329478717939
COX6B1	2410.29769763681	0.659778634498739	0.21386126835497	9.34315433134808e-05	0.00981347718719254
MATN2	1030.76638156556	-0.827718848493565	0.272259859722161	9.40310333946363e-05	0.00981347718719254
ABCA3	416.634946759385	1.02631927987973	0.339821984099484	9.4923775047294e-05	0.00984147217743623
ELOVL6	647.325089577611	-0.786830432793942	0.260636053046578	0.000102617698469332	0.0105696229423412
FGD5-AS1	3067.251969372	-0.611092271302282	0.201857571001846	0.000103533671621515	0.010594721630412
PPP3CA	2154.13640511975	0.654813581203665	0.214538748824794	0.000104340994083515	0.0106084498436265
NFATC2	680.527861616685	1.16019870522282	0.391555478496276	0.000108963323584523	0.011000870439444
NCAM1	745.898627636588	-0.825038446766295	0.275793805731135	0.000109596843644438	0.011000870439444
CDH1	58.485795478655	-1.82087023981146	0.629929482269983	0.00011490266424851	0.0114604499107106
ZNF672	326.162301163802	-0.877682992284002	0.296212983124653	0.000116768414307406	0.0115732920822038
ARNT	1853.87908621458	0.659133532029565	0.218566994415278	0.000117972299833042	0.0116195342066807
KRT6A	95.7556081663104	5.29771697026255	1.90128061037939	0.000120084338579526	0.0117540937371102
PHTF1	686.69922247737	-0.741964315182632	0.249638152258088	0.000122393877374207	0.0119062044045687
CSRNP3	24.9020812162133	-2.60259370251343	0.906481107649987	0.00012422760399995	0.0120104466959215
FAM19A5	925.917202816291	0.818367782066081	0.277248504356912	0.000126843365156417	0.0121885645823169
FAM50B	22.1179741161409	-5.4724186694412	1.56162760581956	0.000128257045237349	0.0121975455472213
PIP5K1A	4262.1082438438	0.581083776925218	0.193023218244452	0.000128502688400991	0.0121975455472213
SUPT3H	65.7534983651697	1.92015266048145	0.667539256484163	0.000129258842971379	0.0121975455472213
SORCS2	67.918742065919	1.72221173521197	0.601555924820691	0.000132330447403033	0.0123443387967218
XDH	133.547504347941	1.42835186011043	0.495767618587361	0.000132633102028577	0.0123443387967218
FNDC1	40.21101990111	2.4476650042122	0.852928589988267	0.000133695632578587	0.0123443387967218
GLI1	260.075662403394	-1.19958282156567	0.416262738852694	0.000133947708245411	0.0123443387967218
SHC1	5598.01540397816	0.63382385294077	0.213323491187039	0.000136220934846877	0.0124203538945177
AC090109.1	40.9047562135142	-2.11472030548895	0.736562695729156	0.000136443462196049	0.0124203538945177
FHL2	3846.20941877647	0.753812888254764	0.256450310125512	0.000137136974277942	0.0124203538945177
SERPINB7	484.744649157573	0.922153649815684	0.317305909333043	0.000139298939336494	0.0125440684857361
FN1	15559.1506515875	0.759190399119595	0.259186628400782	0.000143073172936403	0.0128107393880953
USF2	1910.45597601004	0.703868627446642	0.240011804574632	0.000144113786150711	0.0128310121805031
MRPS23	3821.66999743022	0.57871298485067	0.195394799623097	0.000150263604418446	0.0133033940563499
LOX	1078.01571558179	0.718036291845989	0.24725340786966	0.000155650400594163	0.0137033221394604
VGLL4	409.858808271284	-0.86893386163529	0.304507329261426	0.000162335114189982	0.0142124392473329
IER3	4431.45201151575	0.63238373878922	0.217230077602141	0.000163368414135942	0.0142238830849078
NECTIN4	104.224037634769	1.6216344909335	0.587482223978011	0.000170925570582009	0.0148000882791312
SERPINB5	179.441312953909	1.28896724168326	0.460775833055565	0.000173083563653019	0.0149050485224477
LINC00346	71.0553937132754	-1.56322886913775	0.562484148317128	0.000176887330732918	0.0151498230707612
DDB2	1420.35635041275	0.656345142792712	0.228306630402945	0.000179860966009575	0.0153212376397021
TIMP3	2374.65922871996	0.892214459575069	0.316539958667976	0.000181239670936929	0.0153556772811563
EME2	732.334244110104	0.731015862093205	0.257309611756129	0.000185256386341071	0.0156120609216521
DCHS2	1245.67772723392	-0.623451315404732	0.218957986507995	0.000192800350018496	0.0160966666004947
REXO1L1P	51.3401623549925	2.26933643542674	0.861002236914212	0.000193999743950487	0.0160966666004947
ACAN	419.233848639996	0.788842648212606	0.280546429775831	0.000194071112005456	0.0160966666004947
PDLIM4	1838.24154601739	0.774681102194237	0.276136662709378	0.000200222826645159	0.0165199556288013
KCNMA1	448.2276726946	0.795770105736588	0.284731594767117	0.000203570593554888	0.0167086926241223
CACNA1H	1977.81600244621	0.75540480962212	0.270179794043519	0.00020729659026624	0.016926357336817
AC105105.1	97.2768212585696	1.40746112659093	0.517222386242573	0.000212961942369611	0.0172993157206325
MICAL2	6179.55116246388	0.720525624958257	0.258096325842212	0.000215659578498531	0.0174286117823505
ELOB	2564.32862025754	0.621018344758593	0.220313577681483	0.000217361585429619	0.0174765368611498
ITGA3	14497.8411487416	0.539648672642437	0.188209851077983	0.000219050182082554	0.0175124551693385
MSRB1	1073.73774611464	0.776843124119196	0.280373726056862	0.000220030847358907	0.0175124551693385
ARHGAP33	558.550398163026	0.96962747014664	0.357047045391179	0.00023383388267485	0.0185175284275024
PRR16	142.003327754112	1.18731909965294	0.444668045609884	0.000249476244833175	0.01965748071163
LYPD8	19.4706977293296	-5.23698914353766	1.58532724155316	0.00025129509529818	0.0197022856059902
RGS4	119.404272276599	1.48504315142916	0.560171361054187	0.000253453986672942	0.0197731751286084
GRAMD1A	1178.20074433512	0.686870474478753	0.251429382641959	0.000261180796529935	0.0202756067611588
SMC1A	8311.6132755059	0.529246035464092	0.188810118822102	0.000263313660411627	0.020298935213309
ME2	2865.87886086836	0.589278821837086	0.214440301907663	0.000264057473109229	0.020298935213309
CDH2	6557.50040654219	0.530757528303548	0.193789851298018	0.000275922724219837	0.0211080884028175
ESPNL	49.2919328556992	1.83930050095313	0.704639946090002	0.000279647973474478	0.0212897218066874
TGFBI	2772.26351653308	-0.558802858824393	0.202241688057058	0.000283780762489424	0.0213911469523969
KRT6B	19.4069878753934	5.35390124818926	1.67237240117109	0.000284601915033363	0.0213911469523969
SNX27	1293.14311198526	0.63319664592561	0.232900731779927	0.000285052405609705	0.0213911469523969
L1CAM	3186.17073714007	0.57620179644446	0.210333772867203	0.000287487573353347	0.0214716429785564
SNORA59B	5.59474275175524	-0.0143493856752292	0.117218873954893	0.000296512828599379	NA
CDC42SE1	2423.51339888478	0.605306665445095	0.22303510179559	0.000298071410353044	0.022101490201881
PRUNE2	62.8307340681295	1.54476726377925	0.594894041486156	0.000298725643314973	0.022101490201881
KCNAB2	350.86211053632	-0.854331381684531	0.324538773582489	0.000303664753612601	0.0223021795975532
FLNC	26421.3654432769	0.677096500095456	0.251229640258892	0.000304268583886918	0.0223021795975532
UCN2	147.018275724892	1.43653745903827	0.557520901554524	0.000307820314624284	0.02245805712113
DUXAP8.1	16.9690402892904	-0.039896489642399	0.126213341851303	0.000312290218541867	0.0226791776682087
CCNE1	2696.90861211344	0.620099847073045	0.231908066346717	0.000314312562458083	0.0227213379439309
ERGIC3	2786.85533269985	0.570625812796888	0.210744020043354	0.000316912085663619	0.0228046463834382
ZIK1	112.726899686107	-1.25734591080344	0.489883482639175	0.000320288352848219	0.0229428370569776
ZDHHC22	114.923831062357	1.16768839545325	0.452150873054671	0.000322674112949786	0.0230091463618809
FOLR1	295.902748948872	-0.948821811185521	0.366732216722023	0.000327796298955708	0.0232691075461396
RHBDF1	1000.86759989287	0.684624551160626	0.259010284604843	0.000330561646741363	0.0233601838161307
SYT12	211.034039441335	-1.01511014538326	0.397007852001503	0.00034704366199191	0.0244154512023684
APLP1	1205.3579299957	0.591217612483504	0.222003697270279	0.000349625864470187	0.0244877955474919
SF3B4	3721.7283073328	0.535845030561601	0.200060784651254	0.000360496265283382	0.0251374364805346
VGF	771.745885012026	0.828863163257493	0.321499526225656	0.000363127596475977	0.0252093735368499
COL4A2	15830.6588782512	-0.546016553811716	0.205604308649603	0.000369767980147595	0.0255577789436226
RDH13	67.8836255524584	-1.49537564657386	0.596925823999594	0.000372127253705628	0.0255874539792584
CHRNA4	581.083143219802	0.680230907865385	0.261340613853624	0.00037344466116057	0.0255874539792584
PIGQ	1109.2450746741	0.717424336515547	0.27830849802878	0.00038669011183042	0.0263803007460415
G0S2	47.925415015154	1.77516997193947	0.719262378670777	0.000403090695023595	0.0273806304434346
ZFP36L2	1248.67746976647	0.579346395144608	0.221520909809956	0.000409254573887668	0.0276800121454754
KCNA1	127.012275467643	-1.27670667592802	0.51895137047418	0.000416904025022467	0.0280527159680878
SCN1B	259.192937022502	0.91695258191133	0.365963852200018	0.000418325290468978	0.0280527159680878
PLPPR3	14.0020415789811	4.32769732498772	1.5563412754703	0.000420427838985422	0.0280742470956409
PCDHB2	30.4131039739774	-2.19574020126232	0.899311687105227	0.000432078374677651	0.0287271049467437
ROPN1L	42.3501494013099	1.94712557763832	0.799850226936626	0.000433850560144997	0.0287271049467437
CALU	7331.38270304867	0.516731629554351	0.201481068646091	0.000437030688240089	0.028816596719563
RALGAPB	1414.70277337728	0.625545802281548	0.244651250389939	0.000442065856670016	0.0290271493135949
CLMP	278.782603967195	0.89749934781941	0.36189810250741	0.000444857633324994	0.0290892591019443
VANGL1	1704.45881540732	-0.546103404208166	0.211972078674246	0.00045888296508334	0.0297682733141817
ACADVL	5327.36135849974	0.586672215653338	0.229324134974961	0.000459019634199261	0.0297682733141817
LAMB3	4476.63326388058	0.718799560824493	0.288141151406973	0.000473328866301849	0.0305704491969297
KCTD11	628.726544668574	0.757100097862132	0.305047125217744	0.00048086610088813	0.0308089854238544
ADAMTSL1	30.2802990255157	-2.206891096071	0.931303459709621	0.000480932192034278	0.0308089854238544
SLC6A6	1128.29379216518	-0.57107014842202	0.225302576552369	0.000492063855716662	0.0313944708592667
CNTN1	207.921415890212	0.960227301003044	0.396458728742337	0.000496673738624049	0.0315608122861951
RUNX3	64.9560319050917	-1.41466483400224	0.596016325161382	0.000510958910433334	0.0323381585121241
SERPINE1	23948.1347801302	1.91451140339474	0.814872702978966	0.000517079227476022	0.0325946061831785
AC093668.2	9.40675175874597	-0.023057018988509	0.119258464813004	0.00052524220552986	NA
TFPI	211.425459054203	-1.01504752080476	0.4238620178183	0.000529519790707054	0.0332458262221214
CD44	4221.44124471996	0.756796922773554	0.31031563873543	0.000534474148501708	0.0334237226438033
RAB5A	701.204914928796	-0.614365718245994	0.248118535987425	0.000541949912358106	0.0337572674658158
DSEL	348.200997904626	0.850213211583926	0.352943709711717	0.000544951215420425	0.033810575605553
PMM2	1663.82386134041	0.580255670528387	0.232698582421366	0.000549824715002622	0.033979167387162
AL136295.4	9.39792241969796	-0.0226766041180066	0.119147393754675	0.000553425847205689	NA
PRICKLE1	310.43779376202	-0.784853677922963	0.326171385369347	0.00056112252230099	0.034541913394302
CRIM1	10838.3450554276	0.532530504669483	0.211865960703691	0.000579641779150518	0.0355430925977938
GDF7	249.118018793441	0.807701220539061	0.338983897713935	0.000595053158573005	0.0363466772323721
DDR2	757.570308346832	-0.605515588589453	0.248312957150274	0.000601260181368903	0.0365840123482338
ANXA8	359.91756421752	0.750185753976751	0.314941729178104	0.000617236309378443	0.0374116423057495
SETD5	2867.30865730327	-0.505261544269955	0.203554318914683	0.000624169771770158	0.0375763449298643
CREB3L1	852.370081153207	0.640957652966892	0.265660771457313	0.000625316139264916	0.0375763449298643
HAPLN1	1504.97854352858	-0.725722851301084	0.306044790457737	0.000627199485648731	0.0375763449298643
PI4KB	2303.63556045751	0.552265488243247	0.225026638194372	0.000630247656069223	0.0375763449298643
ITGBL1	744.938175436542	-0.601169869703588	0.248445370572445	0.000631875842782793	0.0375763449298643
PHGDH	2993.94014765772	-0.650270576232633	0.273686843800279	0.000650930628870678	0.0385639690991467
RAF1	2772.12705851768	-0.505251680896042	0.205006011869473	0.000653733841022312	0.0385849872684293
PTCD1	444.258834656909	-0.681245583529574	0.286245158165573	0.000657867412651722	0.038617218318204
TRPS1	483.124946468411	-0.650441158258971	0.273665677118359	0.000659180895208889	0.038617218318204
NME3	771.513188197592	0.684376861755861	0.288473556872512	0.000666384487374692	0.038808217936416
WDR90	1316.2306639401	0.634668799555643	0.265804952196879	0.000668316066339422	0.038808217936416
ZNF469	233.960255725164	0.84739176804793	0.364746853393048	0.000669829004296284	0.038808217936416
VPS72	1185.03848082643	0.57843549535944	0.240128278510342	0.000683768011104432	0.0393819406478614
TEF	661.414254642496	0.682488009425741	0.289288949768207	0.000684729471255411	0.0393819406478614
ANKRD28	2041.86790629218	-0.566248929439071	0.236745126169236	0.000690081529151537	0.0394836547913509
POLR2I	796.697077142759	0.635382922736653	0.267703204792958	0.00069150889792581	0.0394836547913509
STAT6	1443.92002947101	-0.535595952804283	0.22224741915616	0.000697512647512055	0.039682678022175
AC015813.1	362.669554727215	0.806541349417899	0.349092507396163	0.000703261059737316	0.0398657951093538
AC089983.1	122.396794048072	-1.25028582756569	0.564485551098517	0.000736251268581197	0.0415863216543766
SULT1A1	43.7223017105354	-1.63241793427449	0.737997356272123	0.00074298420322217	0.0418167430663507
GREB1	311.750934463527	0.751058077216153	0.327021938455593	0.000751948797696813	0.0421706800815092
GBGT1	9.02683614830388	-0.0218212613985163	0.118895886303698	0.000761941885680714	NA
ZNF532	3341.15475710884	0.505050852708875	0.210499623248559	0.000779458256619505	0.0435584491704496
RPL32	8409.65213426349	-0.465439478302733	0.192235287818621	0.00078564869784331	0.043749250280257
ANXA8L1	624.397118389282	0.760733330109722	0.335604900488756	0.000795936716140501	0.0441660799635851
AC233968.1	8.98002312763392	0.019115907060036	0.11820598665449	0.00080151629255845	NA
SMAD2	2323.46554805401	0.514832538205779	0.216554393840653	0.000806226239209299	0.0444262699262969
FBN2	4084.17375547564	0.540522721488151	0.226256247702092	0.000806263925307502	0.0444262699262969
EHHADH	230.319699839854	-0.829377755261925	0.371377592940013	0.000811979103033542	0.04458529158434
SGK1	761.372544993569	0.671786478946345	0.293713877867253	0.00081635112664502	0.0446479754883558
UPP1	626.376987019559	-0.607647299210801	0.263213677604589	0.000818787037003289	0.0446479754883558
GPR1	100.094451009342	-0.12920889722398	0.265380555677625	0.000823918680762023	0.0447276056258228
SPIRE1	1069.69302805278	0.6052754486691	0.262767552165233	0.000825923804626844	0.0447276056258228
FAT3	58.6840962897145	-0.0854161818557369	0.167097567138354	0.000858127541545657	0.046312438106911
EXPH5	311.208891707637	-0.718012780062741	0.322694710390238	0.000888884567909922	0.0478086413163565
TBC1D2	683.408381788999	0.795536269415344	0.360538784787952	0.00089292993150864	0.0478628666348458
JAGN1	542.594711063352	-0.609501878124156	0.269568718501454	0.000908597647988718	0.0483836481071654
VHL	1140.43190895337	-0.537098986576369	0.235844338104069	0.000909584479864743	0.0483836481071654
AACSP1	55.1871242220314	1.4111799514783	0.665905372468129	0.000911856303561656	0.0483836481071654
FHOD3	237.726273960656	0.814810314873986	0.374470728537467	0.000941618386719185	0.049795181732576
CTIF	1417.49733334959	0.658342322694922	0.296452550100044	0.000958574772579296	0.0505223406056091
ANOS1	1063.10945489214	0.611753226000602	0.272698583169636	0.000967231411850798	0.0508086660645224
CDO1	107.245039389302	1.02416242709262	0.482854845032081	0.000977857169675867	0.0511961831791428
SLC16A2	930.615320336482	0.562467749848367	0.24929458534109	0.000991143395921183	0.051719962835503
BTN3A2	151.026984503473	-0.939461308998007	0.445056202959743	0.00100766604078577	0.052408611012353
PTPN7	59.4288642311306	-0.0605241616069432	0.139887094289392	0.00102498336579538	0.0531339238867417
SLFNL1	91.488067256192	1.64205735611354	0.814070668450567	0.00103555460112976	0.0533308568275665
TOX2	117.918512358905	-1.08222331757945	0.523012578612852	0.00103779113875462	0.0533308568275665
SLC32A1	19.15244467498	2.59240826721012	1.25061556467597	0.00103893477035744	0.0533308568275665
TBL3	1540.3887601526	0.505359329439597	0.222218071406873	0.0010530876827501	0.053492733961129
RBSN	989.344497035701	-0.546415698242511	0.244653778750374	0.00105331261547758	0.053492733961129
ID1	5066.97292863253	0.46065245753768	0.199375720234614	0.00105375015791755	0.053492733961129
LINC01711	127.894561728034	1.1797375321134	0.574008941712008	0.00105886123989479	0.053492733961129
AL133352.1	25.4975987551693	-0.044362154252402	0.128494682961719	0.00106151493712839	0.053492733961129
GSN	890.67519379073	0.614657607351837	0.280147853361779	0.0010624548340525	0.053492733961129
VXN	59.5809186959847	-0.0966810797263496	0.184063588096626	0.00108754963476325	0.054581830236414
ATP6V0A1	33.9726590944171	-0.0560343749280184	0.136246442600523	0.00109365785996087	0.0547141403654708
UQCRFS1	5366.64223116562	0.48432289033069	0.211830044896458	0.00113357566654109	0.0565317054715858
CRISPLD1	403.195412114826	-0.745210683225763	0.355767858720425	0.00113940105977028	0.0565954941360515
HAUS5	1191.57997796569	0.52615681509296	0.237379565809841	0.0011420373840513	0.0565954941360515
THOC6	1451.52146380022	0.585029142087929	0.268759490624919	0.00114700893760332	0.0566636797733249
RRM2	11069.2107011834	0.466666397636457	0.206683987077234	0.00118814967863016	0.0581874450054485
BRK1	1745.21799192711	-0.489418353085081	0.220029207583338	0.00119215043618935	0.0581874450054485
RNASEH1P1	282.169241673904	0.849022783179246	0.41371772951393	0.00119329393705067	0.0581874450054485
EGFR	448.360672785881	0.741601454943341	0.356300815232628	0.00119728168672127	0.0581874450054485
BTG2	558.03375519377	0.594844108852325	0.276533510548104	0.00119947353954589	0.0581874450054485
ZNF546	60.4175601891088	-0.0969575218501499	0.184403206141652	0.0012000075910128	0.0581874450054485
CRAMP1	1265.04860594461	0.49982522576961	0.226433826423792	0.00122366583109905	0.0591526068475153
IER3-AS1	7.724908953519	0.0187696967075111	0.118109705114148	0.00123339887950427	NA
NPIPB5	757.01521667983	0.609308626013814	0.288933704783997	0.0012753943301846	0.0614646460225663
RGS12	483.794313882327	-0.609456132579197	0.291054308257824	0.00128096637823352	0.0615449669347013
RNPS1	5628.22239113816	0.467973359724921	0.212513516434119	0.00129599712809113	0.0620778685154656
C3	144.115873544317	0.892867820861238	0.448136193925923	0.00130595408311949	0.0623652436238787
OSBP2	487.217248293907	0.647803531402256	0.313154907492451	0.00132657953836356	0.063158812522874
BCAR3	785.273724057122	0.594997435948949	0.283416990827209	0.00133373206883889	0.0632266592465529
AC025594.1	153.234144174578	0.989084030406193	0.503611364735398	0.00133688589798082	0.0632266592465529
URI1	3822.7161699358	0.468834988636312	0.213375749212687	0.00134004087748897	0.0632266592465529
PSENEN	610.202617991981	0.559246898935585	0.264121464147813	0.00134692978775429	0.0633619896275222
RPUSD1	1033.51145877026	0.552864706959475	0.262315479574415	0.00135109812550455	0.0633689147613876
HTATIP2	1258.74348651949	-0.534949534273198	0.253130788393852	0.00138315699728721	0.0646800329977719
ST6GALNAC5	300.36694887586	-0.729670164346362	0.36454138719205	0.00138739299280859	0.0646861721114513
DISP2	260.508863771371	0.777304250908787	0.391894915345065	0.00140191875008179	0.0651706123378727
PHF2P2	228.980453042841	0.778359077347304	0.391959152496046	0.00141062588489183	0.0653580884455544
SLC9A3P2	269.134983153252	0.746513356514275	0.373778040085384	0.00141424634557612	0.0653580884455544
BLCAP	643.765330684921	0.567209183902643	0.273537210469765	0.00145203953726914	0.066908453414691
KRT75	413.379976447694	2.55684700883842	1.56212484705237	0.00150198796912037	0.0690082460797899
AL590666.2	20.2145338031745	-0.0412371424789277	0.126631147174558	0.00154664189848913	0.0708532839485182
PHLDA3	1283.54372966794	0.515592654759983	0.246372367998293	0.00155256075190383	0.0709182750413115
OMA1	171.554066100687	-0.800034496284323	0.41921977723837	0.00157185505839785	0.071592092096219
PEPD	1456.09402960449	0.501954582852195	0.240732934219527	0.00158331377941897	0.0719061724779928
BHLHE41	138.384059709051	-1.14659111974552	0.639073337888709	0.00159956243309728	0.0724353574229313
SETDB1	963.778751749697	0.540018526682873	0.263429620907562	0.00160839463863994	0.0725906693815751
TSHZ3	564.46968684169	0.550311193598112	0.270613941816362	0.00161220472641356	0.0725906693815751
COL6A2	7940.06283621124	0.446427560900226	0.206290654556225	0.00162210709069821	0.0726691658545564
PIGN	603.817845704018	0.57464611116096	0.285774024719398	0.00162508384317068	0.0726691658545564
PFKFB3	1152.78810594406	0.496940093368069	0.239547069901764	0.00163025339246281	0.0726691658545564
H2AFJ	46.9243108431456	-0.0099556189891974	0.11653485944214	0.00163770611240231	0.0726691658545564
PCDH7	785.699568780601	0.677918022075485	0.348706092946822	0.00164539582669705	0.0726691658545564
ALPK1	177.529974596883	-0.789942973532598	0.417018415568483	0.00164602511937821	0.0726691658545564
NDUFB10	1999.12162763422	0.509884146309568	0.247772138166051	0.00164622705819383	0.0726691658545564
ZNF542P	158.715724073954	-0.0113070985718343	0.116717920477695	0.00165300615932156	0.0727645923596325
JMJD8	1431.6462900903	0.508984209478292	0.248338859092836	0.00167070993478431	0.0733207847268377
TMPRSS3	76.8354357868763	-0.114005314424157	0.217477880359737	0.00167588225216116	0.0733207847268377
PDE4DIP	787.307115636045	0.534738263043398	0.263940321185241	0.00168055626374036	0.0733207847268377
ASH1L	2357.89791674819	0.479449593652622	0.230997923657075	0.00168425179713911	0.0733207847268377
AP000662.1	83.7550004371943	-0.141921753681076	0.30873594573596	0.00170356804943134	0.0739374584821509
PTCH1	503.007043347077	-0.719832021746443	0.380330364379062	0.00170780093200729	0.0739374584821509
PCDHGB4	24.9027652860777	-0.0423525013614065	0.127207969866521	0.00175502685749465	0.0757738856089265
CGN	992.996354243211	0.523208868483819	0.260459452767826	0.00177619088860065	0.076478120801797
TUFMP1	266.248879917667	0.783643883787864	0.423412230666117	0.00178965601441597	0.0767323075296579
RNF43	82.5693581772922	-0.0827533902738083	0.162798303285376	0.00179183255098129	0.0767323075296579
MKRN2	978.648748924215	-0.523106734523987	0.263137108762544	0.00180971443552715	0.0772880482099522
PLXNB2	9111.65181857454	0.475813464436293	0.232893195285007	0.00181956581982214	0.0774987506880464
EPHB2	2360.21985542986	0.470808521167878	0.230429176951963	0.00183541105470831	0.0779629186284319
PPARG	354.005794721084	-0.677931353173828	0.3621986595769	0.00184317303271738	0.0780821608134227
MAPK8IP3	1328.76601943373	0.584637236990682	0.300218325250019	0.00185955477216714	0.0785649427736782
ZFPM1	119.928817864317	0.970114337174702	0.550202791572317	0.00186521178208231	0.0785932419086501
MYOCD	158.355860825718	-1.12178697266004	0.654934206457492	0.00187297216355867	0.0787097822013896
ACTR5	474.830640207373	0.555878063063838	0.285919782297943	0.0018990843457129	0.079594867564068
TRIML2	86.885957188025	-0.0762227347418834	0.154841800621451	0.00191131426041047	0.0797447090012341
LIN28B	364.247204987006	-0.856596744443563	0.483517341519774	0.0019127799988874	0.0797447090012341
MYO15B	79.819518354945	1.02275533485636	0.584361000632704	0.00192345792481436	0.0798718672253322
LRRC4C	1024.69887179635	-0.483892792778801	0.242466115659181	0.00192596672032656	0.0798718672253322
TTC7A	768.663707142	0.544858393589039	0.281691349573249	0.00196377803563728	0.0812261891433277
HCFC1R1	1928.87528291229	0.612315913563126	0.326848462221248	0.00199985871591531	0.0825020248798675
MSC-AS1	58.8319580290458	-0.0721440064220311	0.150358184726215	0.0020676573682398	0.0850762727574179
TRO	1199.80629073693	-0.469569030601357	0.238103742362146	0.00207702642492066	0.0852392172664704
DOCK10	920.086818135664	0.511579994844439	0.265278413953949	0.00209263448662038	0.0853482200423731
P4HA2	3866.16729270519	0.420546338916772	0.205407307846088	0.00209334041955003	0.0853482200423731
ZNFX1	1769.03295805986	0.479569263746201	0.242217658514155	0.00209593001817364	0.0853482200423731
DUSP15	128.318233345196	0.84840520565499	0.490882394135982	0.00212464233078651	0.0862663704866299
IL18	4295.26810368005	-0.439899769212242	0.22030478339867	0.00212942560564116	0.0862663704866299
MOXD1	440.955549117705	-0.61342483110677	0.336725842548336	0.00214178555241316	0.0865446115909718
PDIA6	14211.7974757289	0.428161031126279	0.211939165188533	0.00214743470280562	0.0865509551956872
MEGF10	76.6715115535236	1.12881911522211	0.708154181903795	0.00218098631659401	0.0876789881714413
POP4	1757.28047075324	0.491437729378977	0.256761781751785	0.00223307016608816	0.0895444090264207
SERPINB8	224.895336597035	0.794475674403479	0.470735332245323	0.00231051747256638	0.0924148346451107
CDH19	5.77133650592164	0.0146584571798489	0.117246224423687	0.00238525523134316	NA
SCNM1	528.758403433937	0.535506286042742	0.292766769659706	0.00240725574806692	0.0960403628703457
SMARCC1	5331.51684641304	-0.401753323085544	0.201512392926879	0.00243948584092966	0.0969574969624334
GNPTG	819.38777631885	0.486903377622735	0.260214610396497	0.0024425487844461	0.0969574969624334
NTSR1	50.3561345806581	1.22694308140447	0.791677858291695	0.00244893823450552	0.0969668784863632
AL355916.1	921.338898727509	0.487332178942041	0.261244047475605	0.00247468862243682	0.0973065019981708
PMFBP1	34.2625866553268	-0.0433783514215733	0.12763829444459	0.00247551383194224	0.0973065019981708
CSF2	16.8513547520761	2.19401423558886	1.42923724895889	0.0024784797662861	0.0973065019981708
IGFBP7	561.174926975459	0.660016723994854	0.385795170464788	0.00248221421430704	0.0973065019981708
RPS27L	2526.44213561187	0.430838234174763	0.222123561305501	0.00249328664741637	0.097498025500334
PCDHGC5	23.3905727036652	1.83613943917271	1.27544361798482	0.00251173667424153	0.0979763818053769
LLGL2	54.7254361579068	-0.062416641954562	0.141019925106218	0.00251876380929244	0.0980078984460235
KLK10	38.713227304059	1.41994322443349	0.952934982560271	0.00252892988644909	0.0981168089220892
FLYWCH1	810.827189000937	0.522176196927226	0.290416214404692	0.00253401492679043	0.0981168089220892
DHRS7	681.997503888517	-0.505800901068207	0.278035696586071	0.00254665084785985	0.098293276633412
PARD6G	668.188029160605	0.494167766870624	0.266720788925339	0.00255104702982839	0.098293276633412
PRKCE	447.884637847869	0.593631395002466	0.341207452086107	0.00256647149299366	0.0985765457399685
CYFIP2	1513.83501483911	0.446852090383376	0.235820475890002	0.00257090934063881	0.0985765457399685
ZNF738	109.114693860139	-0.123286155199943	0.238348951032342	0.0026035302615202	0.0995850325031476
PLS1	401.110406270165	-0.559624483158549	0.320743997582704	0.00262109277797955	0.100014046218353
PKIA	83.6304813947169	-0.111503050716162	0.20983829359411	0.00265284438427838	0.100808370786966
CSRP2	496.392186984335	-0.537898288835338	0.306128464438261	0.00265470359011302	0.100808370786966
PSRC1	958.753219688965	-0.468213525901115	0.257685540841482	0.00267183567578072	0.101215044265934
AC156455.1	108.169641283736	-0.857555924700514	0.555001052635346	0.00268814864678234	0.101588811809695
ALKBH6	225.833727320443	0.663804337270133	0.401206762324776	0.00271723274065184	0.10224882016618
IGFLR1	67.5273776933987	1.0585968036762	0.71072368852425	0.00272114568739248	0.10224882016618
SLC40A1	658.853251088187	-0.583257003756317	0.34364572092378	0.00272507801699318	0.10224882016618
AC239868.2	193.080854718816	0.729765726767489	0.45444559556376	0.00273701722968726	0.102452861098911
DGLUCY	357.834661148226	-0.587609082004637	0.348098863288781	0.00275592551623628	0.102916185332624
CTSB	8471.80984047351	0.412001219805746	0.214486398356656	0.00276707725570811	0.103088346271168
CACNA1C	135.214047225468	0.77332694619483	0.493010479647557	0.00278858434668162	0.103644577168292
AC009041.2	179.781157070193	0.785403492453995	0.506055481834819	0.00280371325726592	0.10396168757942
MARC1	305.237621826995	-0.588121162294635	0.352719953712877	0.00283191802391801	0.104761023800291
FAM102B	1621.41846142795	-0.509977209652394	0.293419001782742	0.00286785489487349	0.105841979597919
ANKRD27	1904.30094404013	0.434360561765612	0.235110336869282	0.00288575255199943	0.106109497589429
RPRD1A	1431.2806712158	0.439649643170958	0.23786688092329	0.00288992597131265	0.106109497589429
TUBA4A	429.940376356081	0.643417294279241	0.399022959746667	0.00289530325296368	0.106109497589429
NPC1	2034.7984045748	0.486104811903307	0.274399292475819	0.00290444713315809	0.10619763891285
PRKAB2	2097.09924062337	0.591662901540107	0.360601411953904	0.00293146397153553	0.106848862891336
PSMD4	4859.12480920051	0.411327836362244	0.218867031930837	0.00293581811231351	0.106848862891336
ODC1	11709.5824180598	0.418384752743479	0.224888817887969	0.00295631122182989	0.107346793882067
CBLN1	14.4517064854064	2.29972913490391	1.72213175500197	0.00296933811419635	0.107571952509472
WBP2	1064.29666883896	-0.459523524739433	0.264034721480214	0.00300080691037758	0.108399867779617
MT-RNR2	40441.393484972	0.432341564488862	0.224778971854268	0.00300594848782872	0.108399867779617
GP6	76.3876014716941	-0.0882556824133162	0.169266623417656	0.00302181572320217	0.108723273931377
ERBB3	305.478180505034	-0.689696693725426	0.450185937471756	0.00304512149813172	0.109186942155638
SS18	1769.45821136602	0.410394498270279	0.224811973981542	0.00305174014266598	0.109186942155638
EPHB1	145.141999300568	0.839416180285088	0.572594061843917	0.00305548838699387	0.109186942155638
DRAM1	440.199740153779	0.553330278094478	0.334113075996674	0.00307426860308853	0.109609499810118
PLK2	5603.8474179249	0.415204213557588	0.22562574422935	0.00309207991089728	0.109995682428511
RAB11FIP3	1272.76245248787	0.465003244767648	0.264541907285241	0.00310697442537684	0.11012396483762
PROSER3	444.69519756072	0.53042728515274	0.31711510273385	0.00311435614093367	0.11012396483762
PCDHB6	87.0236087811746	0.875253726429423	0.60761953487462	0.00311665006139848	0.11012396483762
HIF1A	9722.442469771	0.381961326379469	0.201855223101248	0.00316633842480774	0.111466073764554
TMEM214	2888.86279173502	0.407853090572096	0.221734266425664	0.00316967957369278	0.111466073764554
WDR62	2171.14486783839	0.458164480417698	0.261427195919669	0.00317585298053714	0.111466073764554
HSPG2	5804.99052537791	0.402597545657868	0.219553546798458	0.00323777416374966	0.113051825188624
PHETA1	334.418456432907	-0.5685838205071	0.356446325377224	0.00323874495731114	0.113051825188624
NEDD4L	1292.0082897467	0.440689888444391	0.249185836385501	0.00324255504697366	0.113051825188624
RUNX1	1854.98355802695	0.437507372012294	0.247930291370827	0.00330093718526888	0.114583928050384
MC1R	340.155707475156	0.579280776989496	0.366530725538761	0.00330104088678687	0.114583928050384
APBA1	64.9971929014445	0.995420000067697	0.76648687560151	0.00331216105928123	0.114717244248819
HORMAD1	173.599371796062	0.687458169794464	0.463155741051957	0.00332015147893819	0.114741813939884
NPRL3	1411.85362705412	0.445815455491265	0.25555162417593	0.00334225713737555	0.115253020192344
KRTAP2-3	491.310984662945	0.683498490778977	0.467499887417716	0.00341220716518874	0.117408237371636
TSPAN5	1913.04977922927	0.461835129312781	0.272240333196698	0.00344657847794896	0.118273735442212
HIKESHI	676.465015543061	0.459962338717451	0.271006919045409	0.00346300162121273	0.118273735442212
RIPOR2	66.3682864681615	-0.0850068044904108	0.164683425985685	0.00346950417008169	0.118273735442212
AC016705.2	114.920719257717	-0.83452159469211	0.625743043330537	0.00347054775058204	0.118273735442212
ZNF365	383.539841304441	0.564496070545669	0.36247052547329	0.00347488670028199	0.118273735442212
SNX21	349.493923798914	0.574336971921729	0.371948939115967	0.0034840572412124	0.118330297552298
ANKRD20A9P	141.833789576625	0.747454290570637	0.533427215444529	0.00349304922920496	0.11838056516783
KLF7	1197.98272996678	0.487277737091712	0.295099585447456	0.00350208140119067	0.118431975968592
CLCC1	1036.01117663047	-0.457839410599365	0.273582204774779	0.00351001926077388	0.118446238823417
STUB1	2674.23613951846	0.426550321135918	0.245940093644144	0.00355122405890415	0.118981273949379
TMX3	1724.65932528467	0.403039614005293	0.225952996676118	0.00355450794258565	0.118981273949379
ILDR2	453.799196392617	-0.533504596828008	0.341780008719556	0.00355612127124793	0.118981273949379
TSEN15	2102.52670146701	-0.455996811908033	0.271714539215019	0.00356266298923841	0.118981273949379
MBD2	1371.41476352729	0.454687436081352	0.269532001781393	0.00356695624358592	0.118981273949379
RPN2	6941.77840159577	0.382279969066573	0.209921493446721	0.00357461389192659	0.118981273949379
WDR35	588.875049010708	0.556250713888391	0.360778231919791	0.00357872478279114	0.118981273949379
AC244153.1	71.3574989402342	-0.0937539517712013	0.176771041467645	0.00359265226246607	0.119192856850953
TRAF1	135.238555129087	0.834439953228982	0.635105076661181	0.00362161017827205	0.119901165544935
POGZ	2557.69000270159	0.386797727808621	0.214765922575122	0.00364428897545395	0.120399056528677
KCNG3	156.606901999037	0.742850392170138	0.546811938830095	0.0036636914287417	0.120786847752177
MYO7B	1883.62563873254	0.581591494164817	0.393332682848598	0.0036777926852774	0.12099861153922
IQSEC1	1124.93775766461	-0.451897976856578	0.273073551697352	0.00369694414480069	0.121206146789474
IL11	278.821787555345	0.711052260784752	0.518158202095982	0.00369948325437764	0.121206146789474
ZNF582	12.8602205975974	-0.0277586298832209	0.120677698822463	0.00378655424133101	0.123671817787788
COL5A3	413.984524653103	0.625259083710454	0.438450156247699	0.00379043644847399	0.123671817787788
RNF125	87.5597088559036	0.900453267525828	0.76290585657147	0.0038760502809138	0.126203876811819
VEGFC	177.287403814455	0.640985575642234	0.462610301882982	0.00390239068447429	0.126635207293078
CCDC62	162.434142412241	-0.766133572013029	0.614983885391461	0.00390792744056234	0.126635207293078
FEZ2	1658.0230696971	0.403452535139529	0.234677001929953	0.00391340478150447	0.126635207293078
TMEM147-AS1	784.556917850088	0.452114154701008	0.278095924567478	0.00392341229820538	0.126698881982415
THBS3	510.985089444917	0.519033933532428	0.341762193416819	0.00397770646153669	0.128189521732836
FLRT2	1041.96179651457	0.498150882064672	0.322612966072917	0.0040064458075429	0.128824462968961
GSS	970.315186365528	0.432031341850813	0.262455575563417	0.00401375793627514	0.128824462968961
SEC11C	541.359809425438	0.512449818443638	0.340903199268697	0.0040562476714512	0.129923591573983
NTNG1	143.053174281463	0.79788474112017	0.672705728828334	0.00409143094017958	0.130716549166627
CUL4B	1989.80173992886	-0.44938979908038	0.292993099438404	0.00409759345696514	0.130716549166627
SHTN1	956.507080675425	-0.441637992845668	0.276070363693117	0.00411877113370839	0.131126695547698
RPS2P46	291.107096677285	0.680542558320231	0.528032180765244	0.00412744930138879	0.131138051493117
LINC01694	71.4545738947847	-0.0746016348288008	0.152061599573025	0.00414368370663923	0.131388956806695
PROCR	1059.90879727274	0.438024845319956	0.272843425492269	0.00418675616643976	0.132488133387398
AC107871.1	60.8064597063562	-0.0751774867795597	0.152796902695304	0.00419805355025589	0.132579410618201
HOTAIR	201.448074466107	-0.586756978893651	0.43213122825605	0.00421491097129533	0.132845563993286
AC008109.1	21.2080259312291	1.50276818353168	1.68241902119964	0.00422461418179165	0.13288561854462
HMGN5	355.542345772452	-0.507922823852716	0.349732703204072	0.00425386683438493	0.133539218014088
PDCD5	1809.72532713842	0.393936483984463	0.234039970831652	0.00426800051597196	0.133716541016306
EMP1	4308.4731677003	0.497886249666116	0.334260932418026	0.00428327015469374	0.133928679301228
THUMPD3-AS1	282.265290280502	-0.604129122370683	0.465567506109676	0.00432236622439377	0.134750411721911
PRKCB	77.1966482978351	0.828853422749262	0.733849638366026	0.00432665196594245	0.134750411721911
SLC9A2	53.8903353920771	0.994071076015954	1.03205869558287	0.00434883016856046	0.135173993345847
ATP5F1A	11198.2903422017	0.356116539492759	0.201803089977623	0.00435783528459578	0.135187256397529
RHOBTB3	9241.49221489442	-0.473597101562167	0.319574207749106	0.00441261345443623	0.136617633454736
AC097374.1	1358.0079871602	0.49065406274876	0.336755790561503	0.00447536820655333	0.138288877582498
STXBP6	132.176443132043	-0.707706400913042	0.616893746851718	0.00449904458196203	0.138543700990562
PSTPIP2	199.582898343339	0.671306459290524	0.558165179649879	0.00450119772239151	0.138543700990562
GLI2	1779.32892086519	-0.381524669573739	0.229874098322654	0.00453258348843516	0.139237784004385
SCAP	2576.41152462317	-0.390624257034627	0.243453015489925	0.00456660564557431	0.139784230722101
CTSA	1692.41600738979	0.426963564138238	0.271582882145928	0.00457270605929745	0.139784230722101
CLDN1	274.939566365961	0.63038154205273	0.512431004969763	0.0045769822357132	0.139784230722101
MRPS21	887.856571115489	0.415774270001287	0.262496976327629	0.00461005240603209	0.140521887556402
AP001816.1	108.107991957474	0.712920429476883	0.634243175496405	0.00463913698541691	0.141135443538967
MMP16	1140.95336319693	0.457251817353988	0.307873582638117	0.00464965976842572	0.141183021754568
ADCY3	2203.32834538784	0.371537207736589	0.230749869522155	0.00468421914196683	0.141958864342799
SPTLC2	1467.0634508244	0.425733941105874	0.276342615134335	0.00472350071970928	0.142874563995967
SELENOI	2591.28701004285	0.518682155483584	0.396478242343457	0.00476978450492694	0.143998149450467
PPP1R3C	151.250862862953	0.616895243662727	0.516156645290497	0.00480243744146239	0.144513817907374
FYN	269.686454064013	-0.521709521767933	0.393484074871761	0.00480520595110501	0.144513817907374
RNF182	216.67765895721	-0.550968369347043	0.44005833688504	0.00486493407665911	0.146031421169659
APCDD1L	60.4013898105201	0.868307996352593	1.0675977414575	0.00487445494058337	0.146039040700862
AC044797.1	5.82204068178838	0.0140447840667237	0.117119906006551	0.0049053392847105	NA
TATDN2	1699.13090922531	-0.374177446557081	0.230098385650609	0.00492918762715348	0.147216014372757
AL590004.4	1039.12072766283	-0.518405578236698	0.399715670694256	0.0049324230972026	0.147216014372757
UNC13A	173.329027179736	0.645273511883779	0.587796669919507	0.00497145668382537	0.148100540416643
ALDH1L1	306.053164573436	-0.54757524490567	0.451566963496765	0.0050787877014808	0.150917090163001
BRPF1	682.820862667396	-0.455416338912991	0.325139326182648	0.00508667760172019	0.150917090163001
AC009779.3	167.089085943373	-0.142121825138614	0.288299777229487	0.00509759879279924	0.150917090163001
NEAT1	17589.3591411592	0.409308260120208	0.258732056101645	0.00510430922373751	0.150917090163001
RPUSD3	590.412049561607	-0.429816302691735	0.295023193779876	0.00511911008115233	0.151071265484793
ANKRD13A	1326.77394250777	0.485185134540555	0.3613142530337	0.00513503530283518	0.151257983808186
RNASE10	36.6452824215289	0.0582165459783818	0.137166230443682	0.00515478967454302	0.151327289843357
LINC02301	13.5553224085846	0.017382782985205	0.117733845083486	0.00515659335274337	0.151327289843357
ARMCX2	1168.67759878117	-0.505866092532986	0.395810130452694	0.00517023542041025	0.151445613364768
ARFGAP1	5278.55562752172	0.375691146814022	0.235302521951186	0.00521940489743198	0.152602229644955
AL109918.1	455.12782198808	-0.453599623594895	0.329665983563199	0.00526097832467925	0.153532884108556
ABHD13	277.397543645883	-0.622789185429497	0.645642296393616	0.0053533931440186	0.155941076814398
METRN	538.486783541285	0.444329078859268	0.319016068091899	0.00536586571539352	0.156016010717503
ZNF692	315.477697459869	-0.481835707394683	0.375969827616271	0.00540060731514829	0.156736962577204
XPC	1149.82048824851	-0.383044652766809	0.25060129326465	0.00547142575181578	0.158500364747913
SATB1	156.735926372011	-0.592132021975486	0.597566850109256	0.00551629986393381	0.159507100102262
FBN1	1011.44013826186	0.450324177698731	0.334269241264294	0.00553726994804656	0.159697696492066
TPGS2	1993.22225665752	0.363822296821346	0.230440944787961	0.00554315882867948	0.159697696492066
COL8A1	257.796919717333	-0.537285410579644	0.479089772112949	0.00556426637540244	0.160013273375852
CCNB3	113.851981523386	-0.649150747439102	0.82325642041433	0.00557891976570802	0.160142434586143
ABCC8	110.525757642664	0.640859847001186	0.696234762932397	0.00559654623415538	0.160356312916463
PTX3	216.895088661963	0.657247391291235	0.846076827183125	0.0056621648575843	0.161942025391417
KDSR	566.084729350764	0.474289993254544	0.377706906479115	0.00571012335673548	0.162634293286059
ROMO1	440.060286941656	0.451535223528462	0.343950230515197	0.0057217948964859	0.162634293286059
MBD1	1078.52103638895	0.381551789044584	0.253017168644813	0.00572669490826293	0.162634293286059
UGP2	5218.70169936752	-0.370590616330503	0.242489299963503	0.00573512551857756	0.162634293286059
RNF138	843.422811063506	0.426099784954122	0.308406765176778	0.00573896752775736	0.162634293286059
GALNT1	1800.9299133922	0.366649484838241	0.236970342580294	0.00574828995242941	0.162634293286059
APOC1	34.5548875900048	0.0425155594806532	0.126990083614601	0.00578381057171429	0.163346005017286
SLC39A6	2371.58013027696	0.395036505612011	0.272322278153077	0.00582188203513769	0.163955497958585
CACNA2D4	134.434518093678	0.594597252533779	0.648775977728058	0.00582619955941416	0.163955497958585
LSM3	1080.35942491816	-0.374725402546394	0.250295362551657	0.0058428539469454	0.164115836120453
GFRA1	148.233593255923	0.622387035959839	0.778754838118415	0.00585272542037531	0.164115836120453
GNAS	29004.5047287324	0.344855434705684	0.205922946946243	0.00599120395664218	0.167512431634011
LOXL3	348.054431852483	0.463356906352293	0.377726347956838	0.00599511462920121	0.167512431634011
MPG	1060.42236876518	0.396870688969051	0.279613222455494	0.00600698589105915	0.16754706311009
LAMA4	138.883728149145	-0.0799641579859699	0.157542357713927	0.00602195259812213	0.167667757939588
DENND4B	1511.16199270578	0.369094450594202	0.246526905122741	0.00607849165609349	0.168646472857737
RHOT2	2592.45930935362	0.387483358658434	0.26890315683324	0.00607850730269653	0.168646472857737
RPL15	12582.6327949589	-0.339702677145473	0.226629039418872	0.00609386006337315	0.1687737391862
C9orf84	250.543051415393	-0.0329901440371795	0.122556443995789	0.00610451369605521	0.1687737391862
TCEAL5	15.9465788487459	0.0291364446211166	0.121078856667072	0.00621973311877754	0.171658098456769
LINC00896	17.8739834007093	-0.0348158720614314	0.123287459115107	0.00624810503921674	0.172139663134644
MELTF	1440.76388780803	0.40261875910879	0.295229198546485	0.0063001546784389	0.173270746208584
SNAI2	269.917089531616	0.505332192105103	0.51161709379572	0.00646255460625328	0.17714513385433
CLCN7	1307.21098686365	0.398193622082252	0.292991519072454	0.0064635098652351	0.17714513385433
INPP4B	836.137597088226	-0.376761554338942	0.268488800141721	0.00647513514492816	0.177155650605769
FKBP9	2346.33573314549	-0.35755364782897	0.244955764845039	0.00652660489390046	0.178254361391642
FAM155A	166.073985914746	-0.527923513586432	0.683076090085794	0.00655274979823243	0.178463249261101
TENT5B	504.062601556791	0.423588097550032	0.341262926545584	0.00657783343222949	0.178463249261101
HIPK1	2477.70360147292	-0.345547534765627	0.230664657618452	0.00658839627248821	0.178463249261101
HS3ST4	45.7142892151201	0.0633944545084128	0.141114633591717	0.00658879894800578	0.178463249261101
RBBP8	2094.22652061913	-0.347085876776943	0.231891830841206	0.00659087575797706	0.178463249261101
IKZF1	53.4667112220391	-0.0352595031294401	0.123452505750926	0.00663122887543186	0.179247917406399
COL11A1	1053.46139223574	0.419543068157687	0.338648503883099	0.00668595532663998	0.180202323836363
TRIM16	679.713908883418	-0.416064695588037	0.339358290113541	0.00668940665297749	0.180202323836363
NCF2	509.051493222765	-0.498704165401642	0.598833157908384	0.00672746918009964	0.180918407524216
ZNF625	42.8992521830796	0.0614220013054022	0.139472749054588	0.00679023068483653	0.182295136903473
NARS	4648.62984133825	0.33859205394353	0.224909622726137	0.00682239539425879	0.182847158194089
ZADH2	1173.84717419478	0.362676910838872	0.257471058165569	0.00688434584035	0.184194237857514
DNAJC18	124.852911668451	0.488802453628402	3.70192797929906	0.00693740907662215	0.185299372268625
CXCL8	23.8402128481469	0.0280298775392065	0.120681475017268	0.00700617550424383	0.186819491998948
BAX	1749.2471792582	0.350197023808127	0.242608051945527	0.00703082724577091	0.187160146226527
VEZF1	4136.24191830499	0.348311692866316	0.237141632548946	0.00704793939885357	0.1872992866552
SNRNP25	1129.04981927958	0.391596726522962	0.308403011495022	0.00711290248213512	0.188707458276039
CDIP1	1490.96486395922	0.375827266016537	0.283470486748067	0.00715830278886875	0.189592762436609
DAP3	2403.86838325621	0.353799655747968	0.252645744848009	0.00722020087125735	0.190911318003598
CXADR	658.946670805907	-0.44316866965266	0.463111943740181	0.007245522978222	0.191029463109742
CCDC91	584.020928302315	-0.392700175878277	0.317056503750604	0.00725064587067398	0.191029463109742
ZNF354B	313.746949871375	0.444222943001002	0.439648478722931	0.00726103486279176	0.191029463109742
COL12A1	7197.59714103351	-0.320607574752086	0.207919608284878	0.00733524279859966	0.19266015210522
SLC16A1-AS1	236.01163448821	-0.148551323775655	0.301403550748211	0.00735399083475783	0.1928311839683
OXTR	115.925840547598	0.12266157430103	0.22645917403659	0.00737742117549001	0.193124219774995
PFKL	2320.33395686841	0.403952159588386	0.340837060302155	0.00740755597744439	0.193591500246345
GPATCH1	371.460276004657	0.418683956102305	0.381743449995052	0.00742846374214046	0.193816490252304
ARFGEF2	2119.3234385338	0.346449463996603	0.230564351978826	0.00744142008941918	0.193833618494474
ALG12	510.581235255937	0.387466740090178	0.316505719518301	0.00748752294367196	0.194712663480737
CPPED1	681.851914680481	0.374445718927696	0.295212566240005	0.00757511877078799	0.196618662783497
AC107956.1	125.691125166457	0.115603489006815	0.211659456354252	0.00758576984404885	0.196618662783497
CSRNP1	1491.45440217107	0.383961176019797	0.314093672162835	0.00763325927356536	0.197524684551915
PNRC2	1847.80635030778	-0.366408613205714	0.306298054250652	0.00765573099904025	0.197781417727664
ESM1	278.520267848981	0.0169509330415535	0.117672144191788	0.00767401752968459	0.197929365385106
MRPS25	1228.63288260391	-0.349238482168819	0.259654357848626	0.00770792973408288	0.198236046313607
TGM1	167.211829400396	-0.133979285431898	0.254917895825531	0.00771106646298886	0.198236046313607
GCNT2	35.7911414139888	-0.0539900920355789	0.133816296258191	0.00781373230922292	0.200548220620593
SIKE1	1374.15550161257	-0.340029588316664	0.251059666238151	0.00784218499722584	0.200853575411271
NGLY1	653.67434163809	-0.373082442569158	0.307358688436652	0.00785112015060238	0.200853575411271
SUPT4H1	2529.83420217649	0.329476284918754	0.231105477273651	0.00789175631053188	0.201565944404655
CDC42EP3	1231.37473840686	0.358933330188364	0.27644615369837	0.00790888794064029	0.201676642486327
TM4SF18	15.3687477225147	0.0249224136554285	0.119640190861876	0.00794242647451935	0.202204683056463
LRFN3	534.900193673663	0.415702456409765	0.424414360665408	0.00796851331040386	0.202541614933314
INPP5D	99.6901299044878	0.0936459059542824	0.174182498983006	0.00802383199116435	0.203619272703316
UBP1	4232.12365413008	0.322049180036177	0.225574945000086	0.00805290379178695	0.20371292372914
OLMALINC	192.57191499013	-0.142217090428005	0.278069883815153	0.00805337594284245	0.20371292372914
GFPT2	343.514340886506	0.431401964180791	0.711643698955675	0.00808214591507811	0.204113040826468
SIGIRR	176.622987659414	0.132781604734857	0.250797325526315	0.00809822278075764	0.204191828483136
UBE2I	4742.78767264706	0.327163987368744	0.232174634049624	0.00812003677064737	0.204414791483438
OR51B5	706.364621681437	-0.402200923391394	0.407635623691033	0.00813484391844261	0.204460933509947
CADM4	3511.62986074607	0.33055732170399	0.238690575247147	0.00816387095340213	0.204863761711249
REEP5	1440.19719457247	0.363975300987365	0.290897150130335	0.00835012325136101	0.209204439297612
ZC4H2	263.367692162754	-0.402231134359182	0.483898966225508	0.00837735148129657	0.209349971005328
LIMS2	351.568434082127	-0.399239423008101	0.429633055863695	0.00838250090134918	0.209349971005328
ANXA4	546.906207428183	0.367302548742277	0.313446246871936	0.00839818314653457	0.209409759819997
GAS6-AS1	594.083811343142	0.36983873102568	0.31959082532316	0.00841236798364473	0.209428501667098
GPAA1	3079.19307946812	0.321481231311729	0.228504024083507	0.00842551367833875	0.209428501667098
TPM3	13676.9925854239	0.3259478201536	0.220229693602384	0.00845254289131853	0.209769485707541
DCC	11.714865113883	0.0227740352085015	0.119039115349788	0.00852231862744146	NA
HMOX2	1709.18821548575	0.333574213048028	0.251895155221611	0.00861775812424194	0.213533412389825
FOSL1	776.041553095552	0.378875834007732	0.360995780339622	0.00870746432049522	0.215417472883335
AC026191.1	10.9269973093018	-0.0241366915801841	0.119422323226398	0.00873075612716345	NA
PTPRR	60.7643147879926	-0.061264767846854	0.13909833249814	0.00875162295198256	0.216170573824911
MAGEB1	9.77653841950959	-0.0181339474927393	0.117931525946439	0.00896262857746382	NA
FAM72B	646.906125438099	-0.385583335669069	0.478117706878216	0.00896794216003748	0.221167136932755
SH3BP5L	514.231067671889	-0.378481777222818	0.414691327198912	0.00899357469303079	0.221452724355425
FRMD6-AS1	51.3542942384431	0.0668426181576963	0.143721504037105	0.00909522225186421	0.22288153520684
TTYH1	454.459981298788	0.382051970962011	0.428659405969862	0.00910290549095288	0.22288153520684
AC233702.1	207.18406277637	0.140676450720266	0.267032741349276	0.00911453975264612	0.22288153520684
SOCS6	770.008953720724	0.343943377708204	0.288153735317761	0.00913276217398805	0.22288153520684
LINC00452	263.039204338708	-0.154568482342248	0.314190213794717	0.00913383377784648	0.22288153520684
PLEC	33791.8079772336	0.34016878137873	0.276733651972564	0.00913645991139151	0.22288153520684
ALS2CL	373.479546540532	0.383265366099563	0.599849053260127	0.00917637341227966	0.223336145873305
ZXDB	516.528109757112	-0.379109841071035	0.501979759980351	0.00918343946480752	0.223336145873305
BROX	1023.30744044637	-0.332357402925435	0.269314560597264	0.00923755733180053	0.223969971169008
TBC1D24	982.145650611088	0.344035979520862	0.292171632188313	0.009237926344302	0.223969971169008
SDC2	1995.72849210534	-0.361800606126361	0.352942209370109	0.0092546031977458	0.224029634091054
METTL6	182.095458494731	-0.213484848137954	0.70714743740747	0.00939236900654259	0.227015863763964
GNAL	1066.39620728928	0.328112257537836	0.272611998812818	0.00944664667369099	0.227978108622812
WFDC21P	222.484753699618	-0.146100272178831	0.284423168813708	0.00951507501081772	0.229278390054245
PODXL	3658.3391245758	0.347632398467405	0.311433271713735	0.00964851860082803	0.232138938367098
COG2	704.103297342997	0.337099609576759	0.291153444751336	0.00967107088705976	0.232326838581059
TTF2	2083.1306934971	-0.316830287786744	0.250378448686483	0.00974088212500021	0.233363521757022
COL26A1	297.124540787151	-0.137955157010026	0.260198119210809	0.0097438414440079	0.233363521757022
PDLIM5	715.574031901736	0.360092889860868	0.651823982380655	0.00977829063987556	0.233744589936962
AMDHD1	38.7846971015142	0.0523896053831704	0.132608378243854	0.00978941743501461	0.233744589936962
PLEKHH1	273.230339232518	-0.345509309252228	0.667885620603655	0.00983061428210734	0.233889600638691
ZNF507	1471.04766333482	0.321217988267148	0.259112876171738	0.00984159218937065	0.233889600638691
RIOK3	763.050942341546	0.352259158306717	0.353267959245405	0.00984586349529566	0.233889600638691
SARM1	65.8772385507562	-0.0482077668632975	0.12993785529468	0.0098548572132807	0.233889600638691
CD27-AS1	185.977497982031	-0.171530949735465	0.370153476228721	0.00988161650793473	0.234172021877509
ALKBH8	688.887848836328	0.341717504734164	0.309642852768991	0.00993562284874455	0.235098319029077
KLF11	986.760717915383	0.329049644116474	0.280577358848861	0.00997468113347545	0.235668665640839
LINC01606	246.21184851633	-0.34289497779151	0.646110093058109	0.0100137434038378	0.236237398654312
UBXN2B	1161.58145594112	-0.32377612389722	0.27715176600274	0.0100595599202712	0.236963534803517
ANKRD18B	5.18529244024578	-0.0144844252728121	0.117187561419638	0.0101368499254942	NA
IKZF4	325.900999390087	-0.338830532459818	0.635706598841235	0.0101685366556816	0.239173088293859
PLAUR	1128.68895932523	0.319689490591852	0.263679127029762	0.0102149838203064	0.239907496310296
CPT1A	107.01122549431	-0.0986499585506668	0.180151112511084	0.010268635831086	0.240656289464766
BCL9L	2109.95482829183	0.305255417825706	0.235807086519046	0.0102774086433014	0.240656289464766
CXCL14	317.778660049948	-0.125962842258164	0.229320869609584	0.0103716411302236	0.242481428912368
SYT11	679.301164819489	-0.327404354916018	0.298694889102795	0.0103861263097816	0.242481428912368
GP1BB	269.658504585864	0.161991731180975	0.335885566592626	0.0104269462847136	0.243074329143197
DUSP16	1016.6988482761	-0.32772858248155	0.304554315612422	0.0104672813342115	0.243654189875686
NUBP2	1550.79468372987	0.324280474495587	0.290957295589616	0.0105684134897989	0.245645469300502
EDN1	444.343918290147	0.125072941273347	0.227752093230345	0.0106466472610993	0.246912459406799
CHRNB1	275.419544684781	-0.306737499012374	0.748946629259771	0.0106542593055792	0.246912459406799
EAF1	690.993113067573	-0.32949715942423	0.315187904684174	0.0106765934090279	0.247066718844156
AL512310.3	4.76471819877432	0.0116968279899443	0.116736846220721	0.0107294661683099	NA
YTHDF1	4082.8924000056	0.29566042359378	0.22465554274334	0.0107749242567228	0.248976585574332
AC245033.1	5.19024171923585	-0.0116995464530372	0.116737476603931	0.0108496157609845	NA
PLXND1	2052.93263898191	0.311190824765856	0.262313306418935	0.0108533431785291	0.249613999238826
STARD8	572.743218386139	-0.332926907869516	0.370686967799706	0.0108608591880054	0.249613999238826
TSR3	1507.07883814522	0.32580817470118	0.307036202572826	0.0108814042981141	0.249613999238826
NOG	1293.73577014377	0.314074752672113	0.271002314191748	0.0108920185675309	0.249613999238826
ROR1	189.669362954395	0.125534323590805	0.22816149740847	0.0108989897047637	0.249613999238826
TSPAN3	2026.38678628187	0.295120272909607	0.230090111005554	0.0109016929136835	0.249613999238826
NETO1	289.220155626676	0.106774107425033	0.191945165584491	0.0109133857145473	0.249613999238826
AC020916.1	135.323666785006	0.116858069886879	0.210468515273574	0.0109299392881691	0.249630309046748
FUT10	180.663915314299	-0.138665754221841	0.258885931502266	0.0109635617594481	0.249884491819276
NBPF15	1146.57642184141	0.330818720880801	0.337580474115793	0.010972781797001	0.249884491819276
BEX1	801.805344084913	-0.322083394228321	0.311915215083904	0.0109934294795585	0.24999344180139
SPEN	1992.91098508236	0.326029940959389	0.305404004838555	0.0110314504745496	0.250269835460495
ZNF793	14.2477106246981	-0.0277722877395537	0.120513261596373	0.0110373460019699	0.250269835460495
TMEM200A	155.46713414672	0.101249989076417	0.183766987871395	0.0110766391387871	0.250799937051934
CHSY3	347.698564131909	0.227104293877193	0.680236131909243	0.0111431760226589	0.251944492024507
METTL21A	514.8726822833	-0.323163327229929	0.491533701397962	0.0112097393476908	0.253086364441632
TNFAIP6	12.4578888811534	0.0268696875472421	0.120221924789848	0.0112470816077787	0.253566178908419
C7orf31	117.658210266004	-0.10097361491905	0.183113481154536	0.0113709324507991	0.25598550773043
SOSTDC1	8.12607848288781	-0.0183644902129933	0.117961702631175	0.0113854485857642	NA
USP7	6920.84925722751	0.279975044531711	0.205556108633778	0.0113868799364827	0.25598550773043
FAS	405.265819600615	0.32665239662051	0.434749141961778	0.0114043478235932	0.256012987680919
DBNDD2	677.678943827236	-0.317321393242609	0.307915958004123	0.0114334879481292	0.256239815908821
ZNF660	18.5657033395223	0.0319101160359506	0.121979049056988	0.0114469719144495	0.256239815908821
MTG2	943.891504757816	0.31544992315679	0.300014317791885	0.011502479490621	0.256877199718497
TM4SF19	171.52264796221	-0.131318764745698	0.239825073828562	0.0115329321267444	0.256877199718497
CLIP3	1206.6091515769	0.320292929399294	0.477893554996053	0.0115413491647856	0.256877199718497
HCN1	16.9479730175103	0.0282033222201605	0.12065446136973	0.0115519808913648	0.256877199718497
WNT3	313.901392989458	-0.310533695637605	0.526014472395651	0.0115569474332391	0.256877199718497
DSG2	3462.64575967274	0.302951603691342	0.263580600593456	0.0116682075650791	0.258984905659269
GPSM2	1975.39809144023	-0.297770910710032	0.255122921051895	0.0116931135530448	0.259172681409893
RAB27B	54.5404836142597	0.0631041812165795	0.140253016890878	0.0117405874705216	0.259859435320154
TMEM56	520.634654853741	-0.316616330157097	0.397010448700158	0.0118237517292689	0.26133310449025
SEC13	2123.23558354438	-0.302200865392967	0.26637645865846	0.0119391565741369	0.26314981583974
RELB	330.726599555431	0.313336950706981	0.460879532081023	0.0119393437607345	0.26314981583974
SAMD9	237.493773822237	-0.136943258817445	0.252517720251488	0.0119624800887098	0.263291513572594
ETNK1	915.007715600933	-0.306915697443053	0.299865266021243	0.0119999132459534	0.263747047200809
SLC2A3	1126.00430733081	-0.303546655440278	0.481112251787512	0.0120480869223363	0.264437049873395
AL162151.2	15.2148097917593	0.0239028604374935	0.119311109047764	0.0120777986349326	0.264720484962312
SMG8	1742.88803700557	0.287674751194427	0.234500227557128	0.0121021563119979	0.264885946278855
LINC00707	147.853233633298	0.107150691210645	0.192357172932443	0.0121754070367446	0.266119610945989
CCBE1	585.948583371409	0.310069771579335	0.340274128715282	0.0122638629524415	0.266924403773941
NEURL4	901.494308068619	0.304208896977609	0.470093956934451	0.0123057099287732	0.266924403773941
BIRC6	2946.13886610934	0.294675137303279	0.26016900415983	0.0123077605616566	0.266924403773941
THY1	3031.5094888804	0.286023901051466	0.227925837993176	0.0123117742458507	0.266924403773941
PER2	328.276549753221	0.288123537130621	0.563377920418787	0.01231285485006	0.266924403773941
PORCN	334.43581322703	0.302542552829484	0.479635906129286	0.0123138550379881	0.266924403773941
LRPPRC	8734.56283207771	0.297953512624213	0.268552998331628	0.0123780415722171	0.267947193868913
SLC5A6	3569.82636250337	0.28344576919218	0.230350870646843	0.0124421499860045	0.268614972484077
LINC01709	741.989911919483	0.268153620971532	0.614833234775255	0.0124429805135717	0.268614972484077
AC022075.1	33.7952909535509	-0.0473255738794504	0.129309055938729	0.0125451742959206	0.269836277521635
TADA3	1546.16034400039	-0.286154652436474	0.244079644143293	0.0125503052853315	0.269836277521635
PTBP3	2416.94958749842	0.283304284544286	0.232793152647989	0.0125509227376965	0.269836277521635
LACTB	1227.49343717126	-0.300665602747557	0.307503429779488	0.0125822914076851	0.270142139364727
PRAG1	1221.62303206917	0.23453250819501	0.584535575213855	0.0126225720277671	0.270505829611822
RBM47	26.7677692165292	-0.0412330116652786	0.126029617516388	0.0126336151730586	0.270505829611822
ADAMTSL3	377.372665625555	0.297235235455985	0.46376652473267	0.0126507263420212	0.270505829611822
CGNL1	279.914879746807	-0.114278914086117	0.204870255335356	0.0126979791671124	0.271000449540676
FAHD1	831.580606593661	0.303960454758016	0.337718526577176	0.0127082512983412	0.271000449540676
EPN3	59.8814773123295	0.0606711979329086	0.138229395841304	0.0128668081610406	0.273922797147182
IFI16	649.120833420671	-0.298952327553113	0.376632122038371	0.0128800553769948	0.273922797147182
CHD6	846.316341600121	0.292415612434102	0.454238229486759	0.0129180577340121	0.27425717293435
UBE2C	1949.55009764426	0.286946221845897	0.249507207650111	0.0129305843955976	0.27425717293435
PKN3	752.052221120015	-0.297791893356276	0.335463170327149	0.0129786292347011	0.274779607031504
CSDE1	20515.7563505338	-0.262745799018227	0.209995947840821	0.0129976356929704	0.274779607031504
ZMYND8	770.937252535038	-0.2963671023437	0.347489378194045	0.0130207960053941	0.274779607031504
AC133548.2	154.957837505107	-0.0114077800830126	0.11670345115852	0.0130249613841318	0.274779607031504
IFT172	192.233660311165	0.139260430789086	0.255337441107263	0.0130523730152244	0.274989767843478
ARPC1B	3052.16398500333	0.286643601085227	0.256486899840162	0.0131017883555608	0.275662326695971
UBA2	5166.32600224149	0.288575349705102	0.263224270044888	0.0132054156255746	0.2773531333944
ASCC3	1973.91068246533	0.300110487476835	0.312273811773092	0.0132173490182876	0.2773531333944
DDT	1027.3800432706	0.289466085475651	0.273504812537112	0.0132704602766607	0.278097318483904
EFNA5	100.103624593506	-0.0958496912109362	0.174843396778719	0.0133245563718183	0.278709768187918
TELO2	1774.03249722348	0.293673934879605	0.304747266727655	0.0133350571237826	0.278709768187918
MYH9	34333.1580019586	0.273807829782275	0.224102052145576	0.0133711078224614	0.278784322982561
PMP22	1100.54073281081	0.288783320385611	0.276604982326897	0.013374005214469	0.278784322982561
MSI1	243.704965369725	-0.212768334590027	0.484213092342429	0.0134546973370498	0.278807689736875
UQCC1	813.394452263148	0.291531004135517	0.299820515785002	0.0134568746077888	0.278807689736875
IKBKGP1	20.9660156562839	0.0359033006048828	0.123553343389646	0.0134767402145478	0.278807689736875
MPP7	1037.98205251256	-0.289837755805539	0.353866505878054	0.0134812921265283	0.278807689736875
CDKL1	134.671622960139	-0.092624858138767	0.170477364216558	0.0134926203071858	0.278807689736875
C18orf25	1017.76078024754	0.282930086378201	0.443118581800533	0.0135101208970447	0.278807689736875
FOXO4	89.7301078585145	-0.0852245450320195	0.161489361582834	0.0135543422431457	0.278807689736875
PREB	2292.02861158515	0.273232497894099	0.226752533960272	0.0135658683431033	0.278807689736875
MRPL28	2373.31237553322	0.292321549364758	0.321799048758715	0.0135815051983101	0.278807689736875
ENSA	3506.60608035773	0.27256776637348	0.215206320539795	0.0136068226464967	0.278807689736875
DHX35	444.928146918711	0.282031754846029	0.43796743793864	0.0136210498898841	0.278807689736875
S100A3	64.9466574859512	0.0722072292580553	0.14791839029665	0.0136244276579086	0.278807689736875
CEBPG	1708.64199451582	0.280182693081153	0.249586612745033	0.0136393627053289	0.278807689736875
IMMP1L	139.147007436714	-0.109848517703175	0.195526326968997	0.0136540195088224	0.278807689736875
FEM1B	2151.34153107113	0.28236940286648	0.254868730075374	0.0136560700885758	0.278807689736875
GALNT5	165.80525485117	0.129950631066475	0.233411947828636	0.0136581976316306	0.278807689736875
RIMKLA	80.4679285653282	-0.0646857316779671	0.141297484281369	0.0137214768689643	0.279604852766993
LRRCC1	413.930497177766	-0.247700657086968	0.508391428790415	0.0137327340593726	0.279604852766993
CMIP	1126.48572904119	0.288559548128196	0.371042791566667	0.0138118991704724	0.280547827546736
ITGA9	248.600342402796	0.174482263193204	0.352954436617378	0.0138146528444868	0.280547827546736
CAPN15	2123.33871952729	0.268175727090449	0.230593479277828	0.0138834722143096	0.281160327228696
ARMCX1	239.752621144051	-0.178827403586778	0.365257651505533	0.0138960465392709	0.281160327228696
WDR77	3241.50815610363	-0.275279108798694	0.239782468875264	0.0139032553366157	0.281160327228696
HMGB2	6000.03027988372	-0.280098400641181	0.239030783335412	0.0139241057007888	0.281160327228696
KIRREL2	155.480933688533	0.108406020243585	0.19327572368819	0.0139340196437345	0.281160327228696
MCC	806.496959961969	0.286211815756802	0.302865023087407	0.0139839696201249	0.281807387779474
RPL17	12006.1798619219	0.265724778724488	0.215276045960698	0.0140367316343795	0.282509391859754
ETV5	1063.73699343583	0.286074176903482	0.338542685003863	0.0140795397116426	0.283009523361959
SORT1	1808.75792869792	-0.281711949136105	0.29511463721326	0.0141310645940644	0.28340053701394
HSD17B1	147.537776182485	0.111042140126452	0.197312601758204	0.0141349592038173	0.28340053701394
ITGA11	47.4319541422541	0.0512839531257838	0.131612803032583	0.0141624028720021	0.283589970597054
HSD17B10	2026.87698443784	0.273281158677035	0.241762254605173	0.0142422650412077	0.284827226883747
RPL21P119	4.55803597338396	0.0107664194902044	0.116606592355892	0.0142581609120268	NA
TNFRSF10B	1835.7394790526	0.279266801668357	0.269835970661574	0.0142700016345627	0.285020222761817
SMC6	1407.80803557737	0.282396065598454	0.297894836307924	0.0143071948071877	0.285175829894585
LTBP2	4093.77939786343	0.284622421900761	0.317379884667221	0.0143139844816687	0.285175829894585
AL139011.2	4.7005873829112	-0.0111449559971399	0.116654954813589	0.0143486922027634	NA
ANGPT4	11.3418751386931	-0.0189902116713299	0.118063925389254	0.0143920298606772	NA
RASGRP4	94.5121648800282	-0.0735192490482611	0.149028281735829	0.0144101743318614	0.286729718807834
ECH1	1055.50740841116	0.281527832650728	0.339294634881685	0.0144516547755271	0.286897254213909
ITGB2	85.241166459741	-0.080865229005576	0.156488820970335	0.0144550047494031	0.286897254213909
ARID5A	395.433516838806	-0.263952893871389	0.42703923264206	0.0145051504989978	0.28753039838202
SERTAD1	364.691038439631	0.196302236846496	0.413380300987723	0.0145824764525521	0.288655610828331
CEP70	707.229514209877	-0.266506385089661	0.411013256943054	0.0145985482473621	0.288655610828331
CFAP58	95.7842417507418	-0.0634495436296113	0.140225809489937	0.0146182720214073	0.288683394467867
CORO1C	5707.94060576297	0.279509178621993	0.309808772011019	0.014738877701482	0.290401966298889
C9orf40	356.059085288913	-0.217880843470536	0.453578642882595	0.0147515067858764	0.290401966298889
NID1	2676.12170416804	0.275903848235848	0.272150942386087	0.014760579669104	0.290401966298889
SALL2	555.371058141778	-0.27277322608841	0.361119833793493	0.0148224461302038	0.291255521902597
LMAN1	5009.75255292365	0.280064523339962	0.304722593505394	0.0149194840480629	0.292797196903391
HMOX1	955.942763087612	0.27502340182138	0.347109111297566	0.0149456266800839	0.29294543638239
PTCHD3P1	5.90812923143166	-0.00930480690779877	0.116435568980804	0.0150141851093047	NA
TSC2	1921.85581090033	0.275821833871958	0.331127815782272	0.0150584429587878	0.29446785657002
C1RL-AS1	99.728384967527	-0.0892329833322379	0.165743660913946	0.0150606696107263	0.29446785657002
CLK2	860.656744054835	0.274591219136313	0.302140830143341	0.0151163715431829	0.295190705265204
PDK1	230.991405586538	0.124672970801743	0.220796206286941	0.0152194471446054	0.296835727168114
SLC9A3R2	773.171162811548	0.268251579251755	0.365017777039893	0.0153028286181105	0.298093048445987
C1QTNF12	43.3422869064851	0.0491645353065946	0.130274455527839	0.0153278595034469	0.298212022117061
GOLGA4	6203.37413898661	0.279655826584106	0.26564171634269	0.0153573305185306	0.298416981062299
PIAS2	825.16407027938	0.270807891542523	0.288275009335302	0.0154739787700805	0.300313339208988
SLC12A4	1751.86768856445	0.270368683634283	0.322392150070936	0.0155093430103102	0.300361248491138
SPAG17	16.2579714017632	-0.030821248225537	0.121497542633434	0.0155145666775675	0.300361248491138
RNFT2	190.174574555429	-0.139881605300083	0.2512164214063	0.0155667299189192	0.300996117158909
MFAP3L	569.505994967319	0.216504211454948	0.429234127442983	0.015585559464539	0.300996117158909
TRMT1L	461.816666368997	-0.265614456515971	0.390737848978188	0.015626865543461	0.301424448102083
AP000892.3	134.819598444199	0.0580040067061311	0.136068653037279	0.015698760520411	0.302184229348716
LINGO1	423.739742008563	0.25324981991955	0.403652578261288	0.0157088312453609	0.302184229348716
ARHGAP26	362.296846470305	-0.157154995572707	0.292210298032394	0.0157458061004932	0.302184229348716
DDX27	2573.42916844877	0.252904079011157	0.224277460793716	0.0157865116973445	0.302184229348716
B3GNT5	444.065192123118	-0.170462917793453	0.325523994774199	0.015789537915975	0.302184229348716
RPL39P3	29.4216650261668	-0.0422782168420773	0.126444068356277	0.0158088421769524	0.302184229348716
TIMP1	4112.29218216346	0.235417224564125	0.430400006710238	0.015817549979318	0.302184229348716
PKD1	2440.04559686375	0.264305862285052	0.356693254600508	0.0158349785927487	0.302184229348716
ZBED6	298.104463144669	-0.207037198306771	0.408169652927679	0.0158580376775686	0.302184229348716
HENMT1	1082.08215771415	-0.260302164134814	0.271780286292356	0.0158633039104403	0.302184229348716
CHAC1	182.458412261261	0.114922384296969	0.202619621744903	0.0158917416611641	0.302184229348716
TRIM22	555.525216946273	0.263848706279399	0.344615928276535	0.0158963592950115	0.302184229348716
NOL10	2081.69420707005	0.263097379325294	0.247669451030659	0.0159474985595928	0.302316927339923
PHPT1	641.299355196129	0.245716234625416	0.406641440239976	0.0159563265387478	0.302316927339923
TMEM265	56.5316814336264	0.0522705615673677	0.132157366490489	0.0159642025924354	0.302316927339923
PLEKHF1	139.186726150174	0.107082892050244	0.189822135359998	0.0159800749079355	0.302316927339923
TGIF2	540.362178625594	0.223239648630098	0.421062921803097	0.0160307759439782	0.302448641380699
S100A13	825.187415567921	0.266079321359088	0.302836790466952	0.0160451231794839	0.302448641380699
RGPD6	1616.25899261419	0.264191331290162	0.267548614915785	0.016068065754266	0.302448641380699
MIR22HG	282.942539890765	0.176375292997818	0.33689230259118	0.01607024444002	0.302448641380699
MAPK11	573.156063798242	0.229921207318792	0.421413960475278	0.0161067497043851	0.302448641380699
PYGL	2155.53890270435	-0.25416803967761	0.226448537612867	0.0161362658842185	0.302448641380699
AP3S1	2215.93324303451	0.188702040023063	0.370373042018887	0.0161438994364404	0.302448641380699
NCAM2	46.6081767755271	0.0568651977017992	0.135185686080601	0.0161518570726693	0.302448641380699
MSTO1	1441.33866061517	0.264431440037472	0.277905790039419	0.0161597662315216	0.302448641380699
NOMO3	1509.44561297541	0.262826222957379	0.263254175769653	0.0162179516837514	0.303177580764222
RPRD1B	955.624894748478	0.261487316445478	0.271757170417772	0.016352137203945	0.305154031943372
CFAP221	25.9502974179274	0.0405532475462922	0.125588452524275	0.0163719379389849	0.305154031943372
FDXR	1229.70603625963	0.261739673284641	0.316587118293506	0.0163904526796489	0.305154031943372
RPLP0P2	30.722237544047	-0.0338031328048597	0.122593087499066	0.016401133641477	0.305154031943372
PIM1	647.578837322997	-0.250042824590358	0.362440088317344	0.0164352096567277	0.305427439835345
OXNAD1	253.804663889127	-0.164021468662262	0.300853094973818	0.0165146822142709	0.30654284689599
WDR1	5428.45142904875	0.261303244745101	0.324744134149143	0.0165358934759571	0.306575465044245
LSM14A	3915.18835269831	0.261110829009121	0.285538467601418	0.0166599818693688	0.30851310726132
KCND3	226.895297242719	-0.140083474767049	0.24939031283543	0.0166997363856914	0.308886321246609
UBE2J1	1252.60292834902	-0.250988973963084	0.338715415128418	0.0168050943497377	0.310147588797614
UBE2E1	1461.01248329231	-0.23028898679283	0.377995241251658	0.0168072873172893	0.310147588797614
CACNA2D1	621.33623297556	0.255576282762088	0.325816875333344	0.0168696308367095	0.310933932579771
AHCYL1	4094.09050553612	-0.246541187392105	0.212434864907751	0.0169231321274819	0.311531309495975
KCTD5	1580.64015956866	0.256521772952397	0.253179227283374	0.016956825469058	0.311531309495975
SOX9	1502.96319830675	0.256708935739039	0.25726324320291	0.0169613467572528	0.311531309495975
AC008878.3	5.36768177008544	0.00886022491244887	0.116384934152479	0.0170949436255544	NA
CNTNAP5	10.7350299692482	0.0233247758174806	0.119111474409103	0.0171270437335902	NA
GALNS	1003.81989488287	0.256737277464683	0.292858181870184	0.0171518632370862	0.314592800049552
GPR89B	243.962184594169	0.132792749465404	0.233813305645917	0.0171679553298188	0.314592800049552
CTDNEP1	2498.92493067264	0.253555787471672	0.244828630242409	0.017191975458606	0.314667063010653
AC127459.1	8.29863174571991	-0.015265534216373	0.117317379879962	0.0171982704627278	NA
PRRX1	186.132870309391	0.136187679635887	0.240745185971345	0.0172365628313887	0.314900128053989
RTN4	10565.8556003266	0.243827739860391	0.359370841869062	0.0172573222002374	0.314900128053989
TRAP1	5780.04948171951	0.255392076122321	0.276051004877421	0.0172804202269247	0.314900128053989
SLC1A3	364.029199235074	-0.186759870386208	0.352683663919301	0.0172846380332953	0.314900128053989
MCL1	4856.09467569426	0.254834763289188	0.274072363792795	0.0173663089310622	0.315722073487041
ADGRL3	119.16831668261	0.099189691771363	0.177814597231505	0.0173698228132029	0.315722073487041
PRR36	135.905136710221	-0.0892151371301655	0.165117318857118	0.0174138797048326	0.316158214594997
ARL8B	3052.65837338874	0.253722503296551	0.268050875613103	0.017481483638007	0.316391103545468
TOR1B	713.572633025844	0.250929638523536	0.315810565269879	0.0174914495840739	0.316391103545468
SPINDOC	1164.74489028561	-0.251607605420986	0.261853459863369	0.0175063763873367	0.316391103545468
ZNF598	2815.56474021332	0.253284796850919	0.26303201722204	0.0175070145498857	0.316391103545468
MGLL	497.178492171438	-0.176631788673947	0.326298170146962	0.0175551772746636	0.316746349853349
AGO2	5796.73274868026	0.253183150463476	0.289466487261293	0.0175668703453155	0.316746349853349
AC016831.1	58.8916781597543	0.0527119013218987	0.132321116735406	0.0175875004245281	0.316755907645873
ERCC1	1488.02511801296	0.25208757300385	0.270195088344074	0.0177158904971325	0.318704016374785
NNMT	3338.76791037074	-0.247431340101735	0.222753653506552	0.0178064012618896	0.319967021078812
LPP	1616.63086227203	0.173706374188256	0.320748807518011	0.0178737533969409	0.320811480389967
TEAD2	440.923451848246	-0.153602761191852	0.274632939251558	0.0179207732767167	0.320842485499076
CPA5	14.9846340531721	-0.0279379209383573	0.120466500494499	0.0179246511884028	0.320842485499076
MTX1	1145.34442925439	0.250446499695952	0.273669275974363	0.0179365587743312	0.320842485499076
AGAP2	244.664140320121	-0.124730140366472	0.217130864983008	0.0180491896297719	0.322491133078883
RMC1	358.025298117602	0.215074759613725	0.371129644840828	0.0180918205724163	0.322886750170678
TNNC1	330.612706038276	-0.158918947319519	0.285715799038492	0.0181635011819924	0.323533900282289
RAB5IF	1242.59543102894	0.248152909643828	0.252009300243923	0.0181691415540216	0.323533900282289
SYNE1	1139.15742792725	0.131910582273008	0.231509292993391	0.0182208137149292	0.32408781414624
EEF2KMT	995.823434863989	0.246502005303752	0.293076086028861	0.0183154263083421	0.325037930727004
VAMP8	65.6092657235499	-0.0649223018677463	0.14102233628093	0.0183154821045485	0.325037930727004
CHORDC1	3813.24197012672	-0.249383413389976	0.27358020389012	0.0184443451945107	0.326956620832727
UNKL	1136.13245398195	0.246154898238432	0.273600283633203	0.0185227462740915	0.327977481498212
AC142086.5	4.77979981283273	0.0112856283049699	0.116663082986069	0.0185269132402009	NA
AC004408.2	7.0931412823242	-0.0170575722866936	0.117654906554281	0.0185484161671131	NA
BIRC3	527.934165450539	0.127435780039614	0.221910838166584	0.0185587077700255	0.32824542732641
PEX11B	420.93997336033	0.223266029495698	0.352044687709726	0.0187152554137582	0.330326854934277
B4GALT5	3082.91910316102	0.239536268065264	0.2148221373163	0.0187225764447271	0.330326854934277
ROGDI	497.862899952171	0.200238478543458	0.358967928540699	0.0187392733238939	0.330326854934277
INSIG1	919.66999732228	-0.127629035777067	0.221471283341545	0.0188111110391045	0.330773880024491
TMPRSS15	11.3691037979071	-0.0165368639050759	0.1175315101779	0.0188165344858119	NA
DUSP7	1620.89680922281	0.243364447895948	0.285008142527657	0.0188385954689726	0.330773880024491
IGSF3	2234.90351309145	-0.24521960057571	0.271291423190981	0.0188527443112759	0.330773880024491
GPC3	196.461762897978	0.115463317926508	0.201256460903816	0.0188553326232884	0.330773880024491
LRRC15	810.10956000475	0.226677605707647	0.341036103028394	0.0188862239620645	0.330773880024491
ZFPM2	207.311044174586	0.115877491178337	0.201735032452392	0.0188905699614215	0.330773880024491
DCAF12L1	211.325880634867	-0.126031433662756	0.218477888426604	0.0189747544114246	0.331784069513124
CYP4F29P	19.3721524916728	0.0322855813074188	0.121994348580105	0.018991994705318	0.331784069513124
PDGFB	453.409582885474	0.177281505541102	0.319262437855942	0.0190215878869829	0.331784069513124
RIPK2	562.44783418443	0.222825337898314	0.345882781388828	0.0190476815415781	0.331784069513124
SEC14L2	473.746207616277	0.191235959028368	0.340988065604066	0.0190617090704501	0.331784069513124
KIAA1551	859.964562947614	-0.228035988248529	0.330110329044872	0.0190811082764426	0.331784069513124
CTSS	17.2048895531882	0.0291392819313099	0.120859433547242	0.0190956374800688	0.331784069513124
KATNAL1	2003.64133300502	-0.240125491411333	0.258663332329218	0.0191463305592748	0.332106318734563
SRPX	619.372769945008	0.226154649981081	0.337891126427465	0.0191563324912569	0.332106318734563
COPZ1	4546.20598947601	0.236772477889196	0.207074681422552	0.0192523850043374	0.333404764047641
ZNF213	414.140343791664	0.194214512020468	0.338202423779018	0.0193963363750645	0.335528940652735
C2CD5	1055.83578192369	-0.221382173271594	0.309899855286209	0.0194262098272221	0.335677237573676
MMP12	20.22378183047	-0.0323092626306541	0.121984071777792	0.0194737439340448	0.336130044530791
ENOSF1	929.548369186723	0.231486058939705	0.308182823491439	0.0196790022184143	0.338810072162081
ATP8B2	1774.33186579252	0.238917718982516	0.261418112242938	0.0196923771140725	0.338810072162081
PFDN1	2629.18991056524	-0.239343874836646	0.219747372777003	0.0196935101275757	0.338810072162081
SBK1	258.293492061231	-0.0790348360686969	0.153541989562536	0.0197920228521095	0.340133574837942
NBPF12	558.112289445106	0.223010047580713	0.32219822872709	0.0198877004592801	0.341279634006254
GRID1	348.993504246815	0.192813671686775	0.341069703561132	0.0199020232027252	0.341279634006254
AC083798.2	312.493487639211	-0.155282062706147	0.273602201899455	0.0199597222849895	0.341897025531685
SPSB4	160.092717959431	-0.110619660571714	0.192684997564231	0.0200936517750842	0.343817435747613
SRPX2	175.833163872482	-0.117708418210026	0.203329946718291	0.0201462192881686	0.344343025772505
POU3F2	18.7807664548181	0.0282371677383419	0.120553061397434	0.0201710781622787	0.344394388688353
GPC1	9208.13895083086	0.23423178635547	0.228857109041119	0.0202644036215824	0.345613351377183
MANBAL	759.835686989043	0.233207812434019	0.27869232952359	0.0203115168000395	0.346042371083051
CELSR2	1544.43993901821	-0.21456508803127	0.322356513417136	0.0203382414784846	0.346123485377363
GSPT1	5756.77167300673	0.216497045566009	0.20016128460243	0.020384244911985	0.346515011586497
DAPP1	29.4841612404593	-0.0371127156035304	0.123897989372281	0.0204235366904115	0.346515011586497
GJA1	868.370801379555	-0.138437400648971	0.236430978418188	0.0204272127523229	0.346515011586497
SMAD5	1922.37545492671	0.234246304926943	0.244966296572781	0.0205153977007818	0.347591702471757
MIA3	1024.30228740068	-0.231683258880566	0.261648206577968	0.0205347975760648	0.347591702471757
AIG1	255.27368660912	-0.122278376847532	0.210267745775547	0.0205942252320891	0.348223600249455
AC009630.3	5.08938241920546	0.0084792619542111	0.116342775058134	0.0206628356927974	NA
NPNT	4.7072770505183	0.00880018002360451	0.116366221399651	0.0207061396176852	NA
HSD17B14	130.151538928155	0.0874391269793483	0.162253668344534	0.0207724057912222	0.350859960197075
ONECUT2	332.590510118186	0.118669582702625	0.204606183043471	0.0209435117742348	0.352993420147051
ZDHHC23	796.751248776557	-0.227718289595278	0.276088462691717	0.0209435146797064	0.352993420147051
MAP4	10641.1763073892	-0.218471636914446	0.200679678628555	0.0210013445109813	0.353589944603157
KLHL21	651.763426815669	0.174263092618861	0.294484565854429	0.0210340024156367	0.353761839987214
MAP3K20	4455.8540761724	-0.225816248999117	0.207987650446591	0.0211323742609478	0.355037405094111
KCNH6	20.7028174665268	0.0334296727997572	0.122393747867235	0.0211780986157767	0.355338445534139
SLC14A1	17.7028206764481	0.0274855369792458	0.120293476353428	0.0211953892253373	0.355338445534139
IL31RA	574.015917891495	-0.184261997367711	0.304016295700852	0.0212192406903182	0.355360269966763
LINC00668	765.501701471569	0.226747921927792	0.277529879462294	0.0212727895077735	0.355878863962847
PGBD5	283.03901449066	0.155702439013543	0.269302115870705	0.0213409089946997	0.356606095090007
ANKRD19P	12.3402457310647	0.0208769071978916	0.118450182347205	0.0213615174671595	0.356606095090007
DDX20	1650.20956406407	-0.227185623901322	0.229485683036999	0.0214588027274492	0.357659092783001
SMG1	4029.0072805472	0.215014803755062	0.304275608921742	0.0214835940641367	0.357659092783001
CCDC84	485.606682682216	-0.202057702328576	0.315301156797299	0.0214983307855655	0.357659092783001
BRICD5	109.973099324217	-0.0789780410037055	0.153125672877819	0.0215153766075439	0.357659092783001
RPL14	20525.0353321391	0.229541251762177	0.195553866608121	0.0216141659618999	0.358922699044869
UBASH3B	1643.07872273295	0.19228895610169	0.311724986326101	0.0216582976311637	0.359270748547608
TRIM36	295.97522080709	0.160201082608213	0.2753042779177	0.0216940993565242	0.359270748547608
CSDC2	1193.96355294091	-0.163340148684879	0.285135665462456	0.0217035187903625	0.359270748547608
ZFP41	554.79197683087	-0.211401380864013	0.300158952372803	0.0217313900053754	0.359354643331281
ZNF441	87.270984773803	0.0751702510265111	0.149501908414514	0.02197452036812	0.362622265904856
ROCK2	2771.94599052059	0.228644379272729	0.234272839845863	0.0219750151620748	0.362622265904856
C16orf91	372.294904277334	0.170441896355146	0.288115279533756	0.0220231006927855	0.363035610687872
RALY	4932.00938161652	0.223358231004741	0.20560928343829	0.0221019347963979	0.36364361039771
ZNF397	370.615974115108	0.180891620041949	0.302582859479536	0.0221061348284159	0.36364361039771
GPI	9341.84127447342	0.222054629445829	0.267911120866912	0.022226841988668	0.365075695451566
AC016747.1	386.512168586411	-0.173404456657568	0.290625630311587	0.0222395245658673	0.365075695451566
MARCH4	1473.91062834165	0.133523539421814	0.227370578436735	0.0223126746464939	0.365895358745159
CSMD2	147.035754132701	0.0997625237502349	0.176608062949661	0.0223757534689773	0.36631937437549
LINC00460	60.3954399739351	-0.0617221914845301	0.138207253851532	0.0223850217351099	0.36631937437549
SLCO4A1	549.508408627345	0.194897732719557	0.306177321454095	0.0225539386889368	0.368700746679414
PIGU	541.922818057708	0.20548311834891	0.300133762582809	0.0226088478059585	0.369215370543109
OLFM1	583.61076421678	0.176498024761876	0.29246283738904	0.0227340702333367	0.370875996694775
LINC01967	4.2020087424805	-0.00999158205447216	0.116500282251045	0.0227599199753905	NA
PHF14	928.416430656917	-0.211174454994773	0.281752401983115	0.0227758136081419	0.371081476422261
BRD9	1012.55548882176	0.216180075544238	0.275643284555222	0.0227937603386477	0.371081476422261
SDHAF1	234.385132889098	0.127838251849606	0.217167775984735	0.0228526226845193	0.371516598195082
KIAA0355	618.69634838912	0.208084542404524	0.289684071386826	0.0228676375562682	0.371516598195082
ATP5PB	5592.95537709033	-0.21852511261491	0.203284050756069	0.0229119314397779	0.371852860514377
ZNF302	622.165102348505	0.211861680976286	0.287055584948866	0.0229357165968264	0.371855923713362
ALG1	940.364829925881	0.210472104419069	0.281926001474106	0.0230614881229379	0.372832138981913
UACA	1293.74752780561	0.21966062384167	0.254366497513149	0.0230675970245144	0.372832138981913
AC005363.1	43.7426298454713	0.0425864431880409	0.126402973735735	0.0231372938851077	0.372832138981913
SCN3A	11.6145876909095	-0.0221869714545931	0.118754396816454	0.0231568318634819	NA
DDX47	4361.01749101436	-0.217637613134839	0.20307847846079	0.0231639182156165	0.372832138981913
RNF44	676.73054273836	-0.20843703373194	0.281309130285506	0.0231660003739039	0.372832138981913
CNDP2	3327.81004680093	0.220718305946823	0.221830925130816	0.0231664438075364	0.372832138981913
CD82	208.556740881586	0.0949791634016055	0.170486668129045	0.0231781449661469	0.372832138981913
TRAPPC8	1064.26106015907	0.218424468058664	0.256322918496532	0.0232080493360154	0.372832138981913
KIAA0040	333.851340841349	-0.165074622161914	0.274619261440058	0.0232088538829403	0.372832138981913
SCAMP3	1749.46256466064	0.219928617575165	0.229895272476283	0.02327613593749	0.373401167798134
NEK10	270.45417294224	-0.117486824458195	0.200446246380254	0.0233004184665302	0.373401167798134
DTX3L	1335.15672784618	-0.218389071905535	0.237946089082352	0.0233185669030486	0.373401167798134
RAB40C	591.846538297723	0.173103687855317	0.287392712340907	0.0233447860147508	0.373401167798134
PCDH18	136.930474549841	-0.0626032799768639	0.138798280927345	0.0233627483627743	0.373401167798134
RPS21	6849.41741039746	0.218426294458888	0.20936206937817	0.0234284293031904	0.374071547506563
PMAIP1	1268.20823420465	0.134030009871161	0.226518738753446	0.0235112302565837	0.375013641309213
ZNF300	14.229872015604	-0.0236900847197571	0.119155212244027	0.0235551505540036	0.375334294823602
GPR158	220.205259029955	-0.125061501693777	0.211550729050542	0.0236295159965754	0.376138931909123
DIS3L	1064.29359030059	-0.194239714678817	0.284850596739842	0.023690145480915	0.376723514262099
CALB1	10.4614807492405	0.0191731362963709	0.11804066800251	0.0237070644648518	NA
ARHGAP36	30.3526335260591	0.0349939653467721	0.122947790529161	0.0237335026162019	0.377016782837903
TSHZ1	475.05816347279	0.185835624747675	0.292993242803985	0.0237564353929841	0.377016782837903
DHX30	3799.77511016446	-0.216462368577843	0.230236362088439	0.02383298022105	0.377851041552844
SOGA1	884.999636040304	0.208607941957017	0.275389170726058	0.0238744364358152	0.377873957337767
PLSCR3	727.875112480599	0.201726281804715	0.28722169331086	0.0238823822265636	0.377873957337767
HNRNPA3	12279.9200042385	-0.212296385049004	0.198714842724299	0.0239140319374666	0.37798249331158
NFS1	442.844747263908	0.166167833314078	0.273069590675308	0.0239372122802815	0.37798249331158
TTC12	164.310801914396	-0.100463381777765	0.176669162782099	0.0240399326879437	0.379224523753058
ARHGEF40	1273.09252129071	-0.208265870689583	0.261991705750495	0.0240786354714313	0.379455216394285
LDAH	252.449242008349	0.114239045523522	0.195100023304197	0.0241453388927437	0.37994707811017
ERRFI1	1091.75825858323	0.136635903848732	0.22999266352343	0.0241580666454972	0.37994707811017
SOX12	1908.02511392532	-0.197383409244921	0.281054196033087	0.0242966399099214	0.381745511805036
MYO1E	656.224640388837	0.148601302880024	0.248464507998266	0.0243397984585992	0.382042713056838
CCND1	8501.4259364777	0.20722392608696	0.263633319693998	0.0243839068870654	0.382214423991587
SLC22A15	76.8360639389379	-0.0702992831132747	0.144838396492242	0.0243992455444848	0.382214423991587
SGMS1-AS1	156.803097400236	-0.0727225743504128	0.146932968129712	0.0244325075048852	0.3823553979836
PTCHD4	35.6886132940135	0.0461814579182735	0.128200603631246	0.0245252793227994	0.383377330998263
PIK3IP1	168.032504016148	0.0942181598422105	0.169035918244617	0.0245464640508438	0.383377330998263
MBD3L2B	4.1078766563341	0.00950374181763175	0.116443271344832	0.0245963551122798	NA
VCL	5586.65797412602	0.178515204186835	0.288694069533996	0.0246194984687205	0.384137303335215
MAMDC4	275.541780760255	0.143891155810599	0.239628696911742	0.0246682036129996	0.384516538810347
ERBIN	12832.1366103299	-0.225901590090211	0.242896502973946	0.0247439950798642	0.385316816663617
ITGA5	4764.07182565346	0.21151805951423	0.202108965019746	0.025163508989574	0.391137657365747
NLGN2	2947.46757662652	0.204772456367348	0.267609539922171	0.0251674335026885	0.391137657365747
CLEC2B	138.841476219339	-0.0769156108754766	0.150595359823464	0.0253096763307057	0.392960777631124
PTOV1-AS1	348.375020058999	0.161716862353012	0.261433658820507	0.025369889503875	0.393507961310596
WARS2	395.921812974223	-0.170082973776293	0.270102616391347	0.0254186938639901	0.393773993412461
VPS4B	1015.86028612976	0.208966776575275	0.244575736838308	0.0254370153749531	0.393773993412461
AFAP1	963.915554968924	0.197799510624422	0.271811327851443	0.0255451060994403	0.395059202179666
PLXNA4	59.228700092849	0.0384064070756914	0.124337430312765	0.0257255700996486	0.39712209293313
CRELD2	1370.1900361212	0.198306717663821	0.272029718730163	0.0257288950367869	0.39712209293313
PLCG1	2654.10703652045	0.176624297052393	0.2739616609067	0.0258164017568696	0.397906109521919
RASA4B	522.726918238218	0.180046867074814	0.277466162155995	0.0258301891008898	0.397906109521919
SMG1P3	318.740033366983	0.14866117164392	0.244442367883429	0.0259024829415881	0.398630106129382
ARL17B	180.933497485939	-0.0931680785918567	0.167259437111424	0.0259572902047797	0.39873937345453
MTMR14	598.078112731459	-0.184226043822634	0.273407433963892	0.0259601876492384	0.39873937345453
ATP5F1E	4882.21559725737	0.205655186302984	0.242670572399731	0.026034214581378	0.399487037573452
NRXN3	248.35304056815	-0.108170242350232	0.185757209375574	0.0260845739247004	0.399516195154475
RPSA	45338.5115661656	0.206635272931263	0.187778956958609	0.0260868179969513	0.399516195154475
STAT5B	702.467982420307	0.160261965113012	0.249924682198318	0.0262059740301707	0.400951402661611
CNRIP1	204.36956373277	0.108982178206502	0.186762946642943	0.0262765111958583	0.401640678889942
DDIT4-AS1	4.67864296094016	0.00796363624638893	0.116289072449702	0.026325768729141	NA
AC073612.1	4.94364504562649	-0.00810113774805944	0.116302488854985	0.0263696489637428	NA
C16orf45	728.975647681488	0.190426557389181	0.273805495948998	0.0263820515744878	0.402863130583675
CBFA2T2	859.050837728599	0.19636701979939	0.262805965018066	0.0264101091019247	0.402901170704
NFIB	706.830963521643	-0.197253515128974	0.258830769409841	0.0264670393553458	0.403234191029622
SRRM2	19760.0279787952	0.202477340703021	0.241372578142355	0.026546881540885	0.403234191029622
SFTPC	4.88905545432195	0.0129040960297552	0.116883297473962	0.0265681656623945	NA
NPIPB3	352.74650222054	0.145751268828263	0.23928139006322	0.0265986836373572	0.403234191029622
MXD4	310.622812196588	0.12362719619912	0.206943406111989	0.026606288767208	0.403234191029622
LZTS3	681.092282483139	-0.158210637307827	0.254033730267937	0.0266287110192689	0.403234191029622
ZNF185	2813.35275436771	0.199938766422076	0.250219836313077	0.0266290505507072	0.403234191029622
CDK2	2403.88242896897	-0.203062338826365	0.228448165810797	0.026632352601063	0.403234191029622
INSIG2	224.074989259465	-0.100692697501169	0.175910650822172	0.0266366389277135	0.403234191029622
OLFML3	210.969734093704	-0.10035353053179	0.175501714014821	0.026701140322342	0.403822716256994
MIR4435-2HG	1613.22124055658	0.195494258607924	0.258227769102061	0.0267822577014838	0.404432690157428
APH1A	3548.09255986418	0.208717921992189	0.209506827681316	0.0268063432868723	0.404432690157428
COPS7A	2220.73105698532	0.205758257472899	0.211512478224632	0.0268184631775184	0.404432690157428
COLCA1	9.29892083732316	0.0198278721109056	0.118169928873003	0.0268614561187502	NA
ABCC10	252.663699875029	0.126081132591254	0.210199826817806	0.0268652783453996	0.4045309865358
PLCE1	1424.13419332835	-0.164601467894075	0.258716587416022	0.0268790993335379	0.4045309865358
ZNF175	221.405422624119	0.119243552018671	0.200589207163858	0.0269019908553537	0.4045309865358
AC234781.1	3.92738566267918	-0.00946037678599417	0.116435658214008	0.0269993321270469	NA
RPL9P7	4.10320192578176	-0.00898743448574127	0.116387613918938	0.0270188263860047	NA
AXIN1	1269.97029291755	0.19378424193797	0.253435325873089	0.0270509769401506	0.406383551572768
HMGN3	762.077256688792	-0.188106453828953	0.262109235311022	0.0270996963924032	0.406478087483892
SS18L1	659.689491778391	0.189938641354342	0.264550361456858	0.0271247780849907	0.406478087483892
JPT2	9436.82265373246	0.205207940530186	0.216076160989114	0.0271346499164322	0.406478087483892
EXOG	475.819032339539	0.178692628027293	0.266395608457985	0.0271678891255601	0.40658952016116
PIK3CD	798.424415157643	0.139789039109088	0.229189352027836	0.0272797497587699	0.407876258489996
BICDL1	149.926078885091	-0.0892557000162885	0.16259858127477	0.0273556274104258	0.408153613511035
IPO8	2162.91282331251	-0.197166880101684	0.246118124196691	0.0273756508402821	0.408153613511035
GDF15	30.4986859235541	0.0390446327166874	0.124608147439003	0.0273991610482269	0.408153613511035
MMP25-AS1	279.688063484243	0.137591122384083	0.226341008261834	0.0274018987940019	0.408153613511035
ADIRF-AS1	506.171057405174	0.131738576114986	0.217822991764517	0.0274599938207572	0.408632712579143
AFF3	271.956063765841	0.133890982865212	0.2204463439552	0.0275834621991867	0.41002988701331
SH2D3C	63.8148845500275	-0.0580372344895029	0.135251628453488	0.0276059210686669	0.41002988701331
THUMPD3	1105.37873389533	-0.198578837744517	0.23678271369554	0.0276879703341655	0.410861322501049
SNX18P26	25.8191402755842	0.0363323780872059	0.123434786959078	0.0277883565282345	0.411963039067213
ZNF649	98.4055438543412	-0.0777413020812362	0.150984478494243	0.0278712884486293	0.412620201711398
ABAT	483.325180294359	0.173832406322339	0.26241277296729	0.0278850507533878	0.412620201711398
CHKA	646.74830557237	-0.185454465968414	0.259871016925688	0.0279190066101343	0.412735108038561
KRTCAP2	1081.29790290554	0.196434531171735	0.24309377780078	0.0279675533364296	0.413065298058851
TMEM131L	650.241889900193	-0.189685912634936	0.257399193768764	0.0280567418368644	0.4139945642389
GSR	2132.6346348088	-0.19965428850769	0.237481853164233	0.0281528410590061	0.415023968427388
FAM111A	1796.27144178355	-0.189159202764346	0.250734927191082	0.0282777352081794	0.416452289360224
TLN2	3476.36389020585	0.177234940366121	0.265718202483478	0.0283025827720541	0.416452289360224
MAFK	3113.98105896401	0.164308274694487	0.249660049279807	0.0284407518363196	0.418094970325149
ZNF37A	920.90337700399	-0.192830694381893	0.243552114240634	0.028489735943307	0.418424742526165
DECR2	417.074074982657	0.130291200652951	0.214044232111115	0.0286716839851103	0.420704904954705
SLC19A3	40.0422403869006	0.0429709118594823	0.126410714389835	0.0287811737379328	0.421918620405658
EEPD1	195.865060934556	-0.0780692491527818	0.151091105300371	0.0288812610886925	0.422764531771567
CFL2	1786.56936691633	-0.178480918559438	0.252126724602365	0.0288925312975428	0.422764531771567
CCDC198	7.45215726061347	-0.0159861490764907	0.117392194300582	0.0290038449654439	NA
ANKRD20A8P	168.79694966714	0.0872973165519508	0.160208507326956	0.029012401425618	0.424124706926079
ELK3	2628.14571371388	0.186661616670789	0.250551209255961	0.0291996394505656	0.425887530336072
U2AF1L4	125.283113263911	0.0870432057241107	0.159922234413264	0.0292085459025607	0.425887530336072
CNTN4	58.4958443876755	0.0569125033030813	0.13441018010966	0.0292591292234252	0.425887530336072
RPARP-AS1	170.756582112579	-0.0975670236899556	0.171330691506677	0.0292625582132374	0.425887530336072
SNORC	30.1946929721991	0.038387548859911	0.124263297951399	0.029268113164158	0.425887530336072
ZNF521	187.802179225076	0.106581593007739	0.182174392418929	0.0293339253087396	0.425931652270974
MEX3B	315.683423981571	-0.128769259699095	0.210805455680179	0.029334447832329	0.425931652270974
CEP250	1305.92991929754	0.170806231241775	0.258230479750525	0.0293522288448682	0.425931652270974
INAFM1	125.557970328836	0.0846638159269604	0.157462769346866	0.0294223348918901	0.426556187268902
AVL9	981.370234910288	-0.180155406423835	0.249043359295681	0.0295713676389367	0.428322778145224
CKS1B	2731.77257024183	0.1964552214782	0.204029523371824	0.0296270617885698	0.428735414808146
DLGAP5	5123.24061704923	-0.19672759023858	0.21256094027984	0.0298989273495016	0.432272656973207
PRDM1	242.778483521666	0.079870058999512	0.152736092935988	0.0299569303310186	0.432714266807078
AC020915.1	119.223290309012	-0.0847841409541274	0.157386983366408	0.0299899211182587	0.4327941088852
COL5A1	4809.22440194057	0.200812067136346	0.215716307426359	0.0300466138615618	0.433215542401054
CHTF18	1637.20407961165	0.182485712522075	0.249415995265259	0.0300807406666629	0.433311144575814
RNASEL	95.4937211380008	-0.0724929585854512	0.146083816827443	0.0301175043901349	0.433444522085969
PCDHAC1	52.6072293298374	-0.0540075891459309	0.132488929543991	0.0301749504118456	0.433810032824075
VPS45	949.549848987645	0.183476368848046	0.245228720474924	0.0301983702688031	0.433810032824075
RIIAD1	2.93836926538703	0.00728358151908283	0.1162243500072	0.0302164637010023	NA
DNASE1L1	775.075002901072	0.185805547798819	0.241595727810928	0.0302254848683821	0.433810032824075
CLIC3	62.4430884860649	0.057773072715896	0.134928515561151	0.0303235578518456	0.434821608905583
TSSK3	32.0743190115575	0.0387253224430044	0.124399409642876	0.0303581057001554	0.43492126157159
PCDHB8	32.4037041914402	-0.0378382631046842	0.124012708557443	0.03039817422161	0.435099752550729
NLRP5	125.295135904643	-0.0820930267013888	0.154672198842242	0.0304798243104641	0.43550979545632
TMEM186	390.249840615003	0.147679842587219	0.233663638569066	0.0304820930508485	0.43550979545632
TNS1	3042.47293727685	0.16526713789282	0.25737887246217	0.0305780209951793	0.436484631216513
FRRS1	178.917424942202	-0.0963957693898525	0.16940888789555	0.0306944471926107	0.437750039193079
RRN3	1473.80533862988	0.189882807578693	0.227299397184904	0.030753633184943	0.438197563618008
KLHL23	830.965515747449	-0.183288048872013	0.238832088459855	0.0308360655265863	0.438605020926365
LINC00601	15.1993476018964	-0.0262262700026367	0.119808513056316	0.0308444121865193	0.438605020926365
NCOA3	1266.09772283685	0.181851299598238	0.242515637135745	0.0308657255033529	0.438605020926365
NRAS	4131.97767570835	-0.164883107162505	0.237599188781374	0.0310221670271619	0.440430928091031
PKP2	1548.12648021305	-0.15171514017901	0.234013519492762	0.0310740217748607	0.44077003523855
AC012447.1	9.39009076065423	-0.0193501263715061	0.118048908134315	0.031150317377702	NA
AC010343.3	15.6472481458042	0.0232291125010209	0.118983487752088	0.0311708862553938	0.441746399729093
NFKBID	116.891466044189	0.0789777310043924	0.151691971701818	0.0312511871053907	0.44248648481029
AC005832.4	4.41100899437337	0.00759773570008704	0.116253079606902	0.0312648262378756	NA
PTBP2	637.506492060929	-0.161467930731314	0.239683260599818	0.0314026616576009	0.443857639979291
JUND	724.767638139779	-0.116021847429195	0.193223846618729	0.0314043574196909	0.443857639979291
TFDP2	655.699304180717	-0.175308077070409	0.239642619445673	0.0314630448572292	0.444288641492002
PPP1R3B	194.316402478475	0.0914738225988751	0.16393477028459	0.0315382690115427	0.444952176681201
MIR34AHG	216.698130498923	0.113460731013091	0.189529173467096	0.0316100595715521	0.445514633645804
KLHL28	349.08270255794	-0.126369161561751	0.204761829348628	0.0316346770131135	0.445514633645804
AC010834.1	25.8683723258303	-0.0351604832874342	0.122880388136977	0.0317325634480054	0.446194057089896
SYTL4	337.022158042756	-0.135821132210162	0.216872808201418	0.0318015638712578	0.446194057089896
PLCD1	491.713998059013	0.122313504764316	0.200498238969173	0.0318129948833254	0.446194057089896
CXorf57	113.672528953229	-0.0775239775855453	0.150200650496986	0.0318458300519513	0.446194057089896
GPSM3	40.7981516583935	-0.0385402395795023	0.124279048588616	0.0318573953669773	0.446194057089896
ASAH2	76.5101536500746	0.0601158294933038	0.136377698485475	0.0318630213746698	0.446194057089896
AL359915.2	268.785996909186	-0.12849953617095	0.207679631158168	0.0318811160786359	0.446194057089896
GOLGA8G	3.6419923689567	-0.0087239450127109	0.116356402995517	0.0318821263319483	NA
CAMK2D	659.757253153846	-0.165535057809382	0.241200437434733	0.032035722823163	0.447960031916793
GNG10	1180.83064199154	0.144896409022781	0.228858167050806	0.0321303725925606	0.448885231991279
NCOA1	1584.20939093709	0.186481161176138	0.218055864174178	0.0322151573717015	0.449120538995259
WDR60	152.744631692306	0.0917057399227612	0.164057402275676	0.0322215944612389	0.449120538995259
RDH10	716.84136214383	0.139800343211508	0.219748144799842	0.0322377605708769	0.449120538995259
FAM117A	235.558923944061	-0.0771278282733689	0.149848339448759	0.0322612126494469	0.449120538995259
AC025569.1	6.07271337786363	-0.014966008519816	0.117203470452563	0.0322759782141126	NA
RPS27	8987.63485727586	0.1856713792758	0.196509550575153	0.0323572207253718	0.450059524634717
COL4A1	8691.18371885936	-0.148723349037465	0.228007679540771	0.0324567022816931	0.451045124565434
SLC4A8	633.521360605325	0.158539652230829	0.235095863071125	0.0326576328121453	0.453437564305373
DCLRE1B	1219.96215819203	-0.175584859277488	0.230763770573565	0.0327838765803899	0.454789710414054
PLK3	358.767137708793	0.119429065946147	0.196005681032432	0.032958046121238	0.45680373687299
KRT81	16775.0178128944	0.175302269145326	0.215720886316388	0.0330050488911477	0.457053220980314
CYTOR	1024.56663469614	0.170516634971108	0.239954988951579	0.0330932486202242	0.457872260760415
TSPAN11	35.5949325074977	0.0428755528332641	0.126253471866455	0.0331741995250241	0.458589658170925
VASH1	446.81026822804	-0.124101230761804	0.200815556469372	0.0333102176558312	0.460066362873133
NLRP3	82.0802355454909	0.0625468455580926	0.13805864929024	0.0333745640376755	0.46017137279584
SLC12A2	1839.48055309341	0.183076388203353	0.21735553186849	0.0333762217847354	0.46017137279584
TMEM43	2465.72689067095	-0.186467598958222	0.211021027776224	0.0334443020436391	0.460706954463032
ANKRD26	405.678303975572	-0.101047838215656	0.170201352069588	0.0334966732591	0.460918975797162
ARL4C	1412.27318108633	0.159550533056526	0.233293524520822	0.0335181893688399	0.460918975797162
IFIH1	94.6053617109527	-0.0696342206197546	0.143309393924406	0.0336014537505903	0.461318989644996
DHRS11	641.832763420212	0.155001409350379	0.229989270191685	0.0336533416558008	0.461318989644996
KCNQ5	554.36015877882	0.129501250439401	0.207721601806249	0.0336751529523227	0.461318989644996
EPHA2	3074.96022053175	0.181651695427483	0.220903476848271	0.0336761600584176	0.461318989644996
SCD5	458.39941156944	-0.142865068707759	0.220482161867437	0.0336936453506816	0.461318989644996
CEP89	1031.11266137052	0.17094154932022	0.232251775890812	0.0338927390390835	0.463642078573713
ADGRG1	1287.44276629156	0.182403823004586	0.213836933698618	0.0339409065533527	0.463833714590083
SLC25A37	1338.37812644622	0.138822574447686	0.212376377304992	0.0339820768761828	0.463833714590083
AC022007.1	34.1655851935663	-0.0410608088434557	0.125359323019948	0.0340003755673508	0.463833714590083
NOSIP	1363.97201125652	0.137083280547037	0.213857555033143	0.034024479603156	0.463833714590083
RFX5	1228.7277612997	0.180319801917277	0.220226339138746	0.0340687305657011	0.464035544498603
AC008878.1	10.0345385709559	0.0164464516131845	0.117444296850912	0.0341551017401456	NA
STOX2	178.46691369014	-0.0965136653349575	0.168613368250091	0.0341865175290546	0.46516985642189
DPYSL2	1916.38386021131	-0.159410782858548	0.228873266938664	0.0342110453450708	0.46516985642189
DEPDC1	1987.7561013753	-0.151076922962149	0.225209803788946	0.0343370417884789	0.466480553055724
FKBP3	2651.67498213673	-0.172079539095208	0.224387221095885	0.0344234165056727	0.467071117276791
NME4	2636.77598456091	0.167714536802033	0.247112387674982	0.0344412403383386	0.467071117276791
AP002478.1	73.7051571711818	-0.061889408277983	0.137450468272217	0.0344762015334638	0.467071117276791
PROS1	178.559259548686	-0.0984819538844282	0.170477489995213	0.0344990659629536	0.467071117276791
C21orf58	412.859306344128	-0.134447929299659	0.210975754123412	0.0345943160639606	0.467958649658331
AC145207.2	83.0716434634997	-0.0525365561242709	0.13140129614755	0.0346406691964916	0.468183795769735
SEZ6L	14.9124824371431	0.023064411111085	0.118895530072437	0.0348258785432717	0.470283650354258
CD68	129.24093770644	0.0799749835691334	0.152025420881506	0.0349467365107292	0.471511661534745
FBXW4	66.6607008780434	0.0538450368732788	0.132175001044903	0.0350558467633687	0.472204719232082
CDKN1B	824.820127959658	-0.160506145296891	0.224448229942915	0.0350802477527234	0.472204719232082
ZCCHC2	386.778601878735	0.137834637036312	0.214828197306531	0.0351103996831218	0.472204719232082
CAPZA1	4784.22345522572	-0.181038903256083	0.201189577257217	0.0351198712596894	0.472204719232082
SMTN	3230.91015475565	0.148420576359014	0.218634175515789	0.0351479240852359	0.472204719232082
TMLHE-AS1	3.96051152623161	0.00934321541439717	0.116414320747469	0.035254041923868	NA
AC004223.3	4.41220931992233	0.00739020834826047	0.116232099268643	0.0353037870333538	NA
MYL9	2381.26451403578	0.151694209701181	0.215277089596803	0.0353202386487333	0.474115537364045
LRRC20	1938.71091857094	-0.173872818275636	0.232225172222106	0.0353851049435825	0.474249211411553
LRP3	923.671217222046	0.144340448981587	0.217279116685695	0.0354535750522021	0.474249211411553
TRIM69	359.556601594513	-0.106080674454194	0.178519463634793	0.0354704116849181	0.474249211411553
NTN4	107.600055009762	-0.0697650838167394	0.143240597076228	0.0354720621641743	0.474249211411553
ZNF625-ZNF20	43.2224845088168	-0.0386093182873891	0.124244561116925	0.0354806663020636	0.474249211411553
CATSPER2	96.0850523280821	0.0611776446372236	0.136860060734315	0.0357441782734074	0.477366530009006
KATNB1	868.00155140884	-0.141893894398803	0.214927868334781	0.0358050460103643	0.477774530124751
TAF7	2566.99989655756	-0.178048595502543	0.206361493012158	0.0359598119673282	0.479138057946242
CHD5	1179.31149218815	0.163800385110357	0.219985630516797	0.0359680387429662	0.479138057946242
ATRX	4316.19875986785	-0.184333206552343	0.190214377078522	0.0361181699878125	0.480655398275999
NKX2-5	594.765147942026	0.137768684122021	0.213974254756084	0.0361588374290533	0.480655398275999
PLEKHA8P1	86.481100956525	-0.0674845168528184	0.14139950908266	0.0361734438958903	0.480655398275999
PPP1R18	1479.88625040905	0.17248965389869	0.216346577598378	0.0362675108785177	0.481250911213503
KCNH1	39.199035400893	0.0357752268883782	0.123063079266388	0.0362865512433842	0.481250911213503
DANCR	2059.34686065845	-0.176976170625319	0.207132193725741	0.0363409430341367	0.481250911213503
PLA2G6	208.560755133575	-0.0887150054970762	0.159924455802505	0.036362410842706	0.481250911213503
HMMR	1785.97158324311	-0.158250700767053	0.214459155094919	0.0363709521705237	0.481250911213503
EDEM1	2677.33161615778	0.173447768579078	0.217393342674436	0.0364325282284204	0.481428492699304
TMPRSS9	10.1220156133477	0.0196898973945946	0.118096546826225	0.0364387421438286	NA
COQ2	576.342896315204	-0.151332897977732	0.220624155305509	0.0364454719074986	0.481428492699304
MMP24OS	124.694605537186	0.07531120514939	0.147730206549974	0.0364916612910185	0.481634916486734
ATXN10	2368.06216213931	0.169294231816914	0.223752495795884	0.0365448711579388	0.481933577052683
MRPS34	3059.02658966439	0.17518291667085	0.213153777197742	0.0366169560763645	0.48248044381892
NPHP3	457.743244210665	-0.135110668023257	0.209276530076438	0.0366705270292643	0.482782652843923
GNAQ	136.414498253207	-0.0701158619874875	0.143448786793284	0.0367378556606403	0.483265331682831
BPNT1	522.988464912253	-0.153112859784279	0.219794071719709	0.0368327871712608	0.483816906255533
SUPT5H	3459.79074429854	0.159805004189396	0.219292768066533	0.0368767773126783	0.483816906255533
TNFSF13	29.9424059968733	-0.0380581167498117	0.123971812878727	0.0368969383787143	0.483816906255533
ALPK3	15.133521080792	-0.0211330048435933	0.118390226584703	0.0369269580977263	0.483816906255533
ZNF620	172.31555889078	-0.094815338463497	0.165969996909773	0.0369332913398951	0.483816906255533
ZMYM3	1907.00627007923	-0.15933317043927	0.22096233859549	0.0370839752498912	0.485387347145378
WDR24	455.150163171166	0.111626885401819	0.183424841478957	0.0372519838132689	0.486953462233469
ABCA2	1091.88932827568	0.16260961119831	0.219964972614728	0.0372654277208937	0.486953462233469
TMEM38A	202.73271994924	-0.0902667368665131	0.161173940601064	0.0373065050008102	0.487086339940156
GRWD1	2106.03528587372	0.168998939383843	0.220129867867468	0.037444235947213	0.488479895937193
KRT15	18.703978403974	0.0260991384554969	0.119722533514353	0.0374991057636542	0.488791073390758
PPARGC1A	19.6067539046491	0.0286123331715664	0.12046891843513	0.0375708821084738	0.489321926568131
ADAR	8593.076415381	0.17411883195535	0.19101404715474	0.0376270724007915	0.489649078417897
GCH1	91.3996173544656	-0.0697006386897003	0.142981263464229	0.0377255401812595	0.490525402406327
NRIP3	687.96813171892	0.149302537600363	0.217094833214908	0.0377691915551114	0.490688120129431
AC026369.1	33.2020628839647	0.030631047273647	0.121150678770305	0.0378398267901693	0.49101282050138
RBM8A	4090.68058588337	0.172187113581316	0.200054002515372	0.0378662750514585	0.49101282050138
RUSC1	1367.00180157068	0.165439297147475	0.217116041105955	0.0379104533944212	0.49101282050138
SPART	731.893267466065	-0.155529085497124	0.21688173813442	0.037918814807423	0.49101282050138
HECW1	62.7661101825512	-0.0528725640531354	0.131433303550523	0.0380258555577693	0.491707902502769
GON4L	1067.92154207093	0.16234424631879	0.219306811147831	0.038052595252815	0.491707902502769
E4F1	859.369546086566	0.129482906769237	0.201767923290611	0.0381207803541571	0.491707902502769
ZFAS1	1115.37499322693	0.166815170114425	0.215246061629162	0.0381677313435973	0.491707902502769
AC005921.2	32.7797212783349	-0.0370386396308406	0.123524530315447	0.0381722222549198	0.491707902502769
ATF7IP2	202.447096259386	-0.0942108008625402	0.164985619056283	0.0382019381147437	0.491707902502769
CMTM7	758.585088630352	0.16247356994255	0.216293724997371	0.0382286048300721	0.491707902502769
TRIM49B	12.7172052109173	0.0227319518974293	0.118805695546666	0.0382359287015463	0.491707902502769
SLC22A4	66.9864591496888	0.057791324998633	0.134461161200237	0.0382882097644979	0.491707902502769
TRAF7	6337.85921575008	0.172413939092866	0.200008073854463	0.0383194590005858	0.491707902502769
NXPH4	260.28323559033	-0.107506628221227	0.178475235185536	0.0383211497365858	0.491707902502769
ACSL3	4099.70175211154	-0.169849551384287	0.207838324894889	0.0383469136478142	0.491707902502769
MLH3	315.628101062782	-0.124236828898213	0.196234855977342	0.0384234754382234	0.492289064578018
FMO4	21.9125216426568	-0.0304227824922928	0.121051616962861	0.0385429009005025	0.493418014046319
MMP3	439.332573772254	-0.0985525190757801	0.169311710548123	0.0385998217812933	0.493745609944319
ELP6	949.123742072645	-0.159271308758651	0.213990319696809	0.0387988111004312	0.495224003970758
METTL22	687.389394641348	0.131782998472947	0.204650955859287	0.0388070903910476	0.495224003970758
RAB10	3563.19011138859	0.176838011301579	0.188588001790193	0.0388096735137944	0.495224003970758
ZNF8	155.013191080571	-0.0884124083513788	0.158987822023131	0.0389542225593376	0.496666337631555
COMMD10	983.313433319795	0.154221296885331	0.21443338653227	0.0390487885742775	0.497392140037864
GALNT14	1169.80195124122	0.16797778971106	0.206791380125004	0.0390883779208703	0.497392140037864
LINC00674	64.637408500537	-0.0101923773466954	0.116514476840615	0.0391058354912693	0.497392140037864
MYH3	53.5493955151279	0.0521143051621895	0.13097366538831	0.0392072844956766	0.497907248127459
CABYR	300.361997451011	0.108490156900666	0.17848027260465	0.0392095243940717	0.497907248127459
GATAD2B	1150.16637159528	0.162804003278165	0.213272124070511	0.0393167333136941	0.498866666900568
YY1AP1	1816.89933089452	0.172616273628802	0.199477277133634	0.0393771921694622	0.499231835397067
ANTXR2	276.835930503826	0.0708628927445171	0.143721306190759	0.0395612386919894	0.500816729520973
MAN1C1	114.762049299968	0.0685646868557545	0.141974229542511	0.0395680162719858	0.500816729520973
DES	9.59750795757668	-0.0178164278414234	0.117707454555778	0.0395757884969241	NA
RGMB	556.785560913939	0.101733967381655	0.172394741903551	0.0395975407692831	0.500816729520973
CASKIN1	186.425648226671	0.0754635799139131	0.147451703643334	0.0397772092216318	0.501465161230018
CALM2	18186.3429039062	0.171690424138058	0.181138198633223	0.0398053505638343	0.501465161230018
LINC01415	43.4922610167503	0.0439209732445807	0.126571680222731	0.0398128375885025	0.501465161230018
DNAJA3	2016.79023066021	0.170322997002607	0.196746085850112	0.039813363802178	0.501465161230018
SYT16	409.09633593072	0.118178969389492	0.189267043132477	0.0398261606025739	0.501465161230018
HOXC-AS3	16.2821468068473	0.0246990091183652	0.119285185679469	0.0398936908525689	0.501465161230018
FOXN2	842.594267526832	0.155490113663623	0.213769475403983	0.0399353621896672	0.501465161230018
UBE2M	768.502231324641	0.156703734637417	0.210904607464906	0.0399561372420374	0.501465161230018
EML1	759.302443887983	0.140604621090185	0.208180035853569	0.0399645040855881	0.501465161230018
LYST	219.586043601868	-0.101076639907712	0.171295771986863	0.0399777831127261	0.501465161230018
BRSK2	69.5858138060998	0.0496598453126837	0.129549546844548	0.0399988392452651	0.501465161230018
AFAP1-AS1	26.3842077065835	-0.035168301556645	0.122742133182998	0.0401604569534878	0.502551357604952
LACC1	65.580161619633	0.0555678729436573	0.132995038874799	0.0401944783370761	0.502551357604952
CHST4	98.0448546043229	-0.0637871561159084	0.138408764747311	0.0402100808762963	0.502551357604952
SKIV2L	1259.66100683604	0.150895276706474	0.212528697551944	0.0402130377523856	0.502551357604952
PTGR2	535.94027881926	-0.143470703735513	0.208858928839512	0.0402704941990083	0.502557880784269
MED12	1789.87902838291	0.163661999227712	0.205044573520257	0.040277340150424	0.502557880784269
AL031714.1	108.926155847671	0.0633302362153007	0.138098419051548	0.0403592984481543	0.503182107788341
IER3IP1	952.99113451489	0.11522426630261	0.185500340693029	0.0404531627183253	0.503657211066328
TMEM151B	72.4856672138839	0.0538266498122962	0.131932566104329	0.0404613255415935	0.503657211066328
LRRFIP2	1704.74480567268	0.167690753669062	0.207006830015254	0.0405681355604394	0.504588199129412
YPEL5	861.67480160845	0.160620720229274	0.209962509078794	0.0406746338546595	0.505513844570646
AC015813.2	58.2398661226484	0.0495303970961474	0.129464075903525	0.0407464787792086	0.505930794434182
RTP3	41.8719507795671	0.0313090619065399	0.121348338673409	0.0407904071003847	0.505930794434182
SVEP1	12.4760773900811	0.0229482928132039	0.118842895003748	0.0408152074277024	0.505930794434182
AC011462.1	91.9129098141305	0.0482992024464564	0.128853740400965	0.0408844684419319	0.505930794434182
SEMA7A	1980.93634525261	0.145189677782412	0.212782029838875	0.0408979769699246	0.505930794434182
DKK3	3817.29344252711	0.167645677764287	0.1997798260389	0.0409127732141243	0.505930794434182
MIR222HG	93.757985348278	0.0576742641382525	0.134285938859616	0.0409329121710504	0.505930794434182
PKIB	143.518134365641	-0.0585411346112311	0.134807455972672	0.041021280663667	0.506390569271564
AASS	129.062509497678	-0.0806045744960132	0.151586403513269	0.0410373213607322	0.506390569271564
ZNF30	146.092735736579	0.0796780530867492	0.150848436570781	0.0410665110431537	0.506390569271564
GABRB3	622.592412937127	-0.144783037805926	0.208234603025852	0.0411977717595487	0.506987480240297
MSTO2P	95.1522861041079	0.0583915532892939	0.134730004849917	0.0411991732230905	0.506987480240297
RNF144A	581.495597298823	-0.142785154099634	0.206361258498844	0.0412114323363044	0.506987480240297
TGFB2	5228.00060776503	-0.149701781874514	0.209638685843072	0.0413077254309889	0.507775698180151
PSMA5	3527.32817776859	-0.170258869367478	0.183919331934454	0.0413758169225416	0.507992311534394
FNDC5	57.1525589518908	0.0479954336106576	0.128594086203504	0.0413898171210205	0.507992311534394
GBA	1292.81364727535	0.16324422322549	0.204301277605046	0.0415078748853785	0.509044825150723
SLC5A5	72.9664510726236	0.0495859444204727	0.129470641615263	0.0415888406948644	0.509284717924292
ZNF260	861.493338916966	-0.115436632193175	0.183780994926524	0.0415920700532117	0.509284717924292
AL360181.3	3.96936023177327	0.00697576793346192	0.116196087851888	0.0416506892226951	NA
TAF4B	330.394027521177	0.110926242550675	0.180629824654532	0.04165578061786	0.509494644712788
CAMK2N1	751.612161376793	0.106585481993045	0.176091002458819	0.0416738750577311	0.509494644712788
DHX34	813.673145089157	0.147044085306715	0.207781446838007	0.0418405457386214	0.510614560294061
POLH	922.434864583367	0.153622656200225	0.207314756600604	0.0418472961766949	0.510614560294061
PEG10	538.073786942931	-0.0946235157538195	0.162510396557379	0.0418626823973556	0.510614560294061
ANKRD26P1	123.656643029017	-0.0745970515332024	0.146383519801617	0.0419468172950539	0.511245084108858
AC068946.1	13.5252594409225	0.0227115239923342	0.118777322922244	0.0420215362259196	0.511759960884287
MOV10	1545.92381145642	-0.150919579960207	0.20787842016848	0.0421315667275983	0.512703752942256
KIAA1217	439.21266443579	-0.117479436134999	0.186573796793499	0.0422420907840719	0.513300432753783
WDR43	4444.17844802936	0.159102489407739	0.202736622436408	0.042245742831503	0.513300432753783
MN1	994.883070394829	0.146421031272995	0.202520256643147	0.0424056017974909	0.514845823364144
MDM2	2722.18406317618	0.152991719370813	0.213539498444251	0.0425235046545052	0.51555849327381
PRKCI	1750.51068043757	-0.163921996903072	0.199471585344387	0.0425548388843262	0.51555849327381
SMARCA2	640.091360249539	-0.110998701635715	0.180242448746018	0.042562446839852	0.51555849327381
CTNNBL1	1141.14023511602	0.149341410581984	0.206227238539137	0.042680136010509	0.51639767005359
TMTC4	361.920798036361	-0.116065972222288	0.184714124718764	0.0427154617121113	0.51639767005359
PLXNB3	152.779266977984	0.0643135565899725	0.138616330511956	0.042771554770539	0.51639767005359
TUBB6	16130.8554983659	0.161981636429994	0.196988646440525	0.0427983522719892	0.51639767005359
ZNF335	598.803475717263	0.138375684697143	0.203604402883518	0.0428250098929312	0.51639767005359
HLA-F	204.193192032894	-0.0978601334023724	0.167256187463574	0.0428429751653266	0.51639767005359
RSL1D1	8599.15798871836	0.170225708996416	0.179574065481859	0.0428727954418028	0.51639767005359
C11orf1	328.853437426771	-0.11515198409616	0.184368557620999	0.0428938733485722	0.51639767005359
ADAM11	399.180130555399	0.126448650017256	0.194936206437938	0.0430379339988451	0.517488851463817
PLXDC1	25.7189269868564	-0.0315031580178641	0.121356227827596	0.0430501861963998	0.517488851463817
KDELR3	1078.78156445278	0.158741893334508	0.2009219431843	0.043125527682308	0.5179966400013
ZNF747	188.453507262593	-0.0933702588674079	0.162789937093732	0.0431581691935851	0.5179966400013
AAR2	911.061785897356	0.15622599995455	0.202036369079019	0.0431967103332013	0.518064656119421
PALM3	965.15594396725	-0.0991823674188482	0.16819222840116	0.0434807893929112	0.520317950170115
EHD2	1106.717371633	0.14269976528801	0.203360021455315	0.0435483250322805	0.520317950170115
QRFPR	109.358182883298	-0.065139468399062	0.139091831468806	0.0435600655351733	0.520317950170115
FRRS1L	54.3502602017805	0.049983764332865	0.129605396691229	0.0435644661307392	0.520317950170115
AC104971.1	27.9576396330692	0.0360084292539102	0.12303084468123	0.0435694413735978	0.520317950170115
GABARAPL1	1388.97265482193	-0.0989215715628497	0.167575828327849	0.0435926412335911	0.520317950170115
CHD3	4938.91334623135	-0.108314256183017	0.173428069258052	0.0436157124293878	0.520317950170115
FUT11	633.571700480738	0.137644198081044	0.200618155745781	0.0437275463866797	0.521154789062767
NTN3	19.3540137324046	0.026546789613075	0.119801001449957	0.0437520011377651	0.521154789062767
QSOX1	4683.69494938093	0.16086836524898	0.176400960727224	0.0438397628206538	0.521497818075447
TPM1-AS	161.290982489826	0.0814533639068755	0.151985796959229	0.0438469832444931	0.521497818075447
IMMP2L	88.1711170929643	-0.0649852076607591	0.13897065604675	0.0439646485095319	0.522116831466883
MAGI3	738.470642682745	-0.135805407968505	0.198797127704804	0.0439968203743429	0.522116831466883
MEX3C	1434.89894622712	0.161957929049557	0.195514826669836	0.04400487522734	0.522116831466883
RARB	13.6509423119162	-0.0236476268128635	0.118994822093795	0.0440367248100876	0.522116831466883
DAAM2	180.622436675289	-0.0907008105552079	0.160057714057689	0.0440920396493425	0.522116831466883
NFKBIE	343.528591748092	0.102935130981651	0.171680648176018	0.0440978172905909	0.522116831466883
PIGA	200.6894367108	0.0609151314811303	0.136169695237325	0.0441322052775092	0.522131698925126
FAM196B	88.6574158971284	0.0561043248753395	0.133130127916568	0.0442536479627551	0.523175722614447
PKD1L2	55.602042399036	-0.0434835762968117	0.126231648126122	0.0443817753242178	0.523816889567929
ALDH3B1	706.089908856934	-0.0938766006584189	0.163018576709053	0.0443866544333173	0.523816889567929
MED25	944.559963890663	0.147283666284799	0.202894005113811	0.0444119561829707	0.523816889567929
DCLRE1A	948.197799219319	-0.145440656707834	0.202231122806074	0.0444408389715287	0.523816889567929
ZBTB21	617.319336271239	0.112791618890947	0.180913104992772	0.044489781788053	0.524001846934176
AC015563.2	3.87980560246029	0.00685204746533578	0.11618523026882	0.044556961761193	NA
SPOCD1	120.907289719813	0.04792676303894	0.128493812176567	0.0446060283238042	0.524978641041696
AKAP6	43.3440796994402	-0.0309578578014607	0.121135375942146	0.0446910541799967	0.525306853008696
SLC2A12	306.042355707786	-0.0686608104407326	0.1415631682598	0.044700583151511	0.525306853008696
SRA1	671.580820499348	0.147037462867214	0.201231010036881	0.0447774676993838	0.525818266374508
MGRN1	1337.90870737637	0.139561637413849	0.197596800024812	0.0448844047216694	0.526681559202374
NAP1L4P1	23.8046965322763	-0.0321902432477173	0.121581496069537	0.044961498177349	0.527193638226818
AC108062.1	99.4168917233583	-0.0619563683891232	0.136783625743803	0.0451718495653621	0.528885812519387
GABPB2	321.035207127403	0.116938988323852	0.18405353111403	0.0451892455318954	0.528885812519387
BMP6	102.137510250086	0.0660188336459787	0.13963322151204	0.0452064972056358	0.528885812519387
SMPD2	153.390456763158	0.0823241350116438	0.152483849378252	0.0452862814173598	0.529426193513482
SCAND1	408.45088367758	0.112638911065356	0.18092584457987	0.0453986138980165	0.530322267599199
ABCA4	41.9625249399189	0.0442866001091654	0.126616029449778	0.0454302342317989	0.530322267599199
SNAP25	98.9544069108651	-0.0650469531628642	0.13888352845054	0.0454746298531173	0.530447588345874
AC141586.1	167.33697307677	0.071354485536019	0.141945221303611	0.0456151221201823	0.531692832464462
CRTAP	4578.57062291122	0.16018046141992	0.187755537544519	0.0456603709245176	0.531826892386898
EED	981.812627099014	0.146926222985112	0.200769433738726	0.0458745632017958	0.533927061666987
ELP2	1309.41203789502	0.131496153349586	0.194618807061282	0.0459386652768435	0.534278543245592
PAIP2	1634.44055014014	-0.153513748448989	0.194045627391788	0.0460097708366019	0.534710898682897
AC015813.6	203.047075032401	0.0852040901925821	0.154843042517681	0.0461496775286473	0.53594161250844
PLXNB1	1284.35157624525	0.131559895985268	0.193264979797417	0.046227446912268	0.536449437327269
B3GALT5	47.5258938965743	0.0456463550628948	0.127250337705918	0.0463216967688687	0.537147622796617
PDCD1LG2	27.356377793567	0.0309732574552754	0.121161779642324	0.0463723557773172	0.537339672569663
VASH2	121.574755353103	-0.0735899398516028	0.145077906928854	0.0466333604665565	0.53980858640182
CXCL12	12.4017925646511	-0.0221308080447667	0.11860327459235	0.0466539307493673	0.53980858640182
PPM1E	227.117350865285	0.088400633926342	0.157568756868372	0.0467186052657957	0.540160308425293
AP004372.1	7.92828283413556	-0.0151979714360171	0.117201147945101	0.046815847583483	NA
MLST8	1680.80286621818	0.123472516369393	0.188677657995617	0.0468203925051824	0.540908778702857
ZNF708	67.9803451576722	-0.054428575967194	0.131962546655732	0.0468519882561964	0.540908778702857
RHPN2	720.139355635404	0.138807521396559	0.196851943209463	0.0470700973673558	0.543029036904949
TMA7	3047.9794581456	0.157704721802252	0.181163278007136	0.0472297212374974	0.544354120637658
ENPP5	34.8523926045228	-0.0384671864873056	0.123951925583281	0.0472540413117784	0.544354120637658
PIK3AP1	277.344052980018	-0.0976893870876481	0.165606658141704	0.0474772347991266	0.546066826551836
AP002884.1	68.6691065726639	-0.049459720789074	0.129148231108735	0.0475036424053164	0.546066826551836
EXTL2	662.339660144492	-0.118313538179765	0.183153490812695	0.0475262558361499	0.546066826551836
FYCO1	1331.85960197623	-0.152538315308108	0.190420588264571	0.0475413215324017	0.546066826551836
TRIM8	550.187503371419	-0.126031581789306	0.189182602152665	0.0475993942312528	0.546335654545021
ARHGEF39	830.662752277399	-0.144676249217391	0.194580081342429	0.0476637778324858	0.546676473698794
PARVB	838.965355991686	0.147541465641496	0.19446615189152	0.0478403032231587	0.547308826765814
C18orf21	263.529089706313	0.107236510599865	0.174291829333774	0.0478538007872078	0.547308826765814
PPP1R12B	365.38673658438	0.0892408092751218	0.15798458991686	0.047855579988249	0.547308826765814
IQCH-AS1	35.667751832209	-0.0340441673719809	0.122204000956981	0.0478578312889962	0.547308826765814
PAM16	574.367670653836	0.129952551140657	0.191879423468933	0.0479326013034447	0.547712245799503
MARK1	294.133900399052	-0.113347234283147	0.180725082821775	0.0479626181358788	0.547712245799503
HIVEP3	504.650760321535	0.113975642108095	0.180038360867366	0.0480336643862941	0.547923524890069
LINC02582	93.9463716342182	0.0425606146897759	0.1257624950113	0.0480506574908354	0.547923524890069
ABHD4	357.882268496207	-0.101487181190551	0.168796946993914	0.0480926123660467	0.548005407285995
ZNF646	494.674587105026	-0.129140054718361	0.190195893094452	0.0481899464196512	0.548717749730696
IGHMBP2	496.794369797479	0.113735782425303	0.17937004254545	0.0482490162474929	0.548720491906109
LRRC14	2019.68670111344	0.154114922124339	0.187222955596146	0.0482629785496112	0.548720491906109
NFKBIA	561.468766555921	0.134690516705108	0.191744903538437	0.0483390242008949	0.548720491906109
AC107204.1	11.3003532567916	-0.0199943472149284	0.118109292796041	0.0483805024101501	NA
SOX6	42.4569704817974	-0.0436736730846995	0.126231995440479	0.0483850979430499	0.548720491906109
APOBEC3D	32.4522633186356	-0.0370237841819098	0.123336929992302	0.0483860009306684	0.548720491906109
MDC1	3988.04745953618	0.130700111229223	0.184239778322186	0.0483991042419881	0.548720491906109
FNTB	1616.10873368149	-0.149158864553923	0.189734031738218	0.0485307339165267	0.549817279504345
AP001453.1	6.25041367805379	0.0138316031592205	0.116992887644175	0.0485456581554648	NA
FGFR1OP2	1254.98275619604	-0.148101150874822	0.189629372361596	0.0485991428106281	0.550196761172908
PCOLCE	1423.36553672404	-0.123483538265994	0.183692489927716	0.0486439687941812	0.55030890468593
CABP1	2.92550462699385	-0.00695152314820263	0.116191114328449	0.0487135105356903	NA
LAMA1	3254.2562080731	0.155174982881556	0.183543761806127	0.0487723942981197	0.55136596968728
LINC02302	24.5249913780051	0.0301595137139073	0.120862224402016	0.0488995444657544	0.552407111997006
DNAJC1	781.025637360302	-0.136163392172085	0.190185761701577	0.0489378234632285	0.552443524324511
RIN1	538.094371079353	0.122358717034787	0.185866084753243	0.0490134537567341	0.55290122960084
AGK	575.472709000451	-0.124890108182064	0.186855779751818	0.0491059357034619	0.553188375297868
DPH3	674.604739474899	-0.110537779263947	0.175460108440709	0.0491405599405914	0.553188375297868
C9orf64	785.616672185334	-0.136516827111555	0.191481703845426	0.0491735057837622	0.553188375297868
MMP10	13.7301052010715	0.0196701253099839	0.118042538204435	0.0491793206289938	0.553188375297868
AC064862.3	17.5726054989825	0.0268662119392853	0.119843259047525	0.0494457984098324	0.555789113509664
RASL10B	607.262576031001	-0.111324941431706	0.176823441896847	0.0495751368262424	0.55684574571971
AL109615.3	68.848958607176	-0.0519269630963563	0.130412437011713	0.0497882663697299	0.558450937509178
DGKG	137.528608252892	-0.0784990687416918	0.148569600908013	0.0498028310508863	0.558450937509178
CFAP299	3.2396632545567	0.00569005770373354	0.116096903366401	0.0498055546603932	NA
CRTAC1	66.8479812218338	0.0516387953834066	0.130269398564177	0.0498243554881594	0.558450937509178
LRRC37A3	65.4650997848737	0.0501862337482468	0.129474888754757	0.0499162687014958	0.559083495712063
RBP4	170.185836929778	0.0776899811107065	0.147990122365851	0.0499523064419339	0.55908977075173
BMF	75.025763255823	-0.052142659966101	0.130536744181892	0.0500581081547535	0.559303532673123
SH3PXD2A	1389.72618163996	0.10206948036518	0.168684877667162	0.0500750266195141	0.559303532673123
LGI3	55.4838491249388	0.0486196219508552	0.128651112458781	0.0501145635198418	0.559303532673123
ATG4A	80.6920245917329	-0.0599342631241288	0.135158394220047	0.0501306496484038	0.559303532673123
LINC01842	19.4326161096203	-0.0283754564580486	0.120277504196308	0.0501488604395662	0.559303532673123
CD22	21.8303663556321	0.0295749669299509	0.120665699179761	0.0501925309991696	0.559394693080562
BEND5	51.1283205321887	-0.047130169425255	0.127862312307737	0.0502798805688729	0.559972182250791
ADORA2A	7.1526055216886	0.0154269921517987	0.117229073433606	0.0502955883840705	NA
SLC25A40	413.510486007361	-0.0805631046400811	0.150014009604276	0.0504143714819219	0.561073502954524
PRICKLE2	543.736390672202	0.114904895849499	0.173551688397876	0.0504927429059391	0.561549142875578
ABLIM3	482.403322320293	0.101536979736155	0.168083199945342	0.0505659487399248	0.561884753519347
ATP6V1F	518.411777241995	0.12094571285462	0.183632449646571	0.0505942296620315	0.561884753519347
GAGE10	45.4259958279869	0.0360596556495592	0.122947918993587	0.0506691328604241	0.562130841751447
MGST1	467.738815718566	-0.105203034933528	0.170999096440759	0.0506877293057177	0.562130841751447
RHOJ	16.4587403171728	0.0251356496690134	0.119341801427634	0.0507827803827222	0.562788914241435
FMNL1	728.913443454863	0.138109915641449	0.189339495596512	0.0508208014000351	0.562814482967782
TCAM1P	11.4439052429636	0.0177535566138538	0.117625412360508	0.0508212261793862	NA
SPX	46.1247813546951	-0.0441961068063398	0.12640412331719	0.0510974913914628	0.565434831269903
MAVS	1470.66339650394	-0.147753486369482	0.184173844346599	0.0511291728256623	0.565434831269903
ZNF480	349.965851937038	-0.111836136415313	0.175948523047107	0.0512197271387577	0.565759130077728
PRKD3	3187.77839532359	0.155230586160935	0.182158993660205	0.0512593710945717	0.565759130077728
SCN8A	617.300674136036	0.137256073923327	0.196896547714764	0.0512661994892439	0.565759130077728
DACT1	496.366941919445	-0.115607241617317	0.178995652601721	0.0513397210800167	0.566174012946104
LINC00958	1372.57244468016	0.118182329418446	0.181075926516878	0.0513912889626485	0.566346379554111
BCAS2	1017.67558545471	-0.144381461071867	0.187773201632402	0.0515199912266059	0.567367953696773
CU633967.1	116.020225253736	-0.0657386229624013	0.138889632698849	0.0516724138101463	0.568035826989626
GSG1	101.714378075027	-0.0506407113427079	0.129650252348474	0.0517236727317893	0.568035826989626
ERC2	120.079636301632	-0.0707641613470563	0.142430538356189	0.0517277595049483	0.568035826989626
IL17RC	305.32911029704	-0.10357762710281	0.169161399309878	0.0517307094092949	0.568035826989626
DDX51	947.544589871251	0.128049550152905	0.186232789541402	0.0517608634784633	0.568035826989626
NAP1L1	16645.7393999956	-0.14313939094237	0.180752616473609	0.0518817611142129	0.568628149681685
AC241952.1	65.5712544682123	0.0456067006623991	0.127085879297993	0.05188700293434	0.568628149681685
CCR6	17.870986989703	-0.0269697470432706	0.119843519241546	0.052024744148723	0.569733013069063
SELENOM	1129.78233236337	0.140258739750639	0.188212101334651	0.0520601268366933	0.569733013069063
AC023824.6	274.29845827404	-0.0905223409530839	0.158021349157312	0.0521848498065347	0.570446282363494
ABCA17P	23.3341031012243	0.0316399388645802	0.12131310124646	0.0521976990397968	0.570446282363494
AKAP13	527.78109724779	0.119906685423948	0.182048707456065	0.0522660778829587	0.570797727898508
SH3BGRL3	2361.48023910847	0.146128960669714	0.186682767485742	0.0523316096142723	0.571117614897034
CHD4	25427.3150310348	-0.148582638390399	0.177743022294689	0.0523938382373407	0.571267556325634
SFRP1	1444.90353438481	0.149774233474149	0.18418558045521	0.0524391006257455	0.571267556325634
LRRTM1	14.5798705048019	0.019219670700551	0.117942219983592	0.0524540994989017	0.571267556325634
SEC22B	1984.37341981755	-0.135399040283822	0.186899323184101	0.0525440305185959	0.571851779656459
SRC	872.619447862935	0.138551204925844	0.185974752294694	0.0527003974206093	0.573157738406751
TCIM	82.0226734613774	0.0382681507857726	0.123799823555296	0.0528553839624673	0.574178139314439
FGFRL1	924.531270085928	-0.133931536975258	0.185231404265241	0.0528670905606479	0.574178139314439
CACYBP	3951.87507452262	-0.15031411368733	0.174655892564993	0.0531119544233198	0.576440282201857
DDR1	2301.38397785619	0.146499532396911	0.176881039084685	0.0532161273884519	0.576791695289354
LINC01583	43.5919327432224	0.0388117381100614	0.124001568376151	0.0532200939883836	0.576791695289354
CTTNBP2NL	1286.52844921011	-0.131779823692861	0.185667703727847	0.0532541352018535	0.576791695289354
COMMD3	1024.30401977107	-0.115588696382573	0.17750059218117	0.0535030373261839	0.579089536554487
PPID	1198.64237565278	-0.120472974610374	0.179612818904173	0.0535653913756193	0.579268320457041
AJUBA	3194.2258449312	-0.144558488865556	0.182486471880361	0.0536051465687325	0.579268320457041
MAPK8IP2	65.0385523578634	0.0368491624248992	0.123129514262362	0.0536385215740561	0.579268320457041
CEBPB	273.722722046355	0.0982650909520223	0.164027016528393	0.0536665872115794	0.579268320457041
PTRHD1	582.966344776327	0.126770131119771	0.18181778009116	0.053760935460223	0.579314098709148
POLR3C	960.776786190236	0.137217908544329	0.184835676655353	0.0538455308372343	0.579314098709148
CADPS2	244.156552575153	0.0970212161684732	0.163178711519631	0.0538918782147184	0.579314098709148
ANKRD12	1701.22865029631	0.146975952002126	0.181267369573504	0.0539089567855074	0.579314098709148
DNASE1	330.671652637094	0.0942266519904378	0.160790670883396	0.0539557043443542	0.579314098709148
UTRN	1463.46493754475	-0.12892790802493	0.183327076784974	0.0539827113352787	0.579314098709148
LGR4	989.671121236309	-0.101994259056973	0.167161465693838	0.0539887706112477	0.579314098709148
NR2C2	1840.19992303686	-0.139136807965008	0.181708671143156	0.0540015891394371	0.579314098709148
TFPI2	254.532146231748	0.0682609268569849	0.140557398736127	0.0540016759314512	0.579314098709148
AC005736.2	10.4124613313133	-0.0185800657413887	0.117791918942923	0.0540398136469278	NA
SMAD7	572.869000970496	0.11926359120373	0.180755549634225	0.0540761963788949	0.579718897098643
LAPTM4A	3633.91158985092	0.141459539703766	0.185189194280124	0.0541973573235652	0.580522361596965
NOTCH2NL	313.748190922383	0.10555146996137	0.169967933812313	0.0542248185970387	0.580522361596965
HES1	498.774091624713	0.121746861157068	0.180239925313992	0.0543369645035134	0.580899050003952
VSIG10	520.020094309121	-0.102669232649055	0.167421482451239	0.0543420125271629	0.580899050003952
ZNF395	401.669646894744	-0.0767416565160276	0.146658595962171	0.0543705881563443	0.580899050003952
JPT1	5920.11225213665	-0.156485359617897	0.173663107072679	0.0544170110760917	0.581001136550223
ZHX3	670.004520343542	0.12665437885224	0.182891630192596	0.0545050156308599	0.581546744297035
PTPRQ	8.34672695179583	-0.0140533677524477	0.116985798474906	0.0545852234919244	NA
SCD	15545.1887319901	-0.129688680340694	0.180883801826124	0.0546308761011646	0.582197623418198
ADRM1	4863.27244303416	0.154348985173265	0.187833237802718	0.0546640882587761	0.582197623418198
DOK5	108.676876214399	0.0603716937383176	0.135214380201567	0.0546768502226622	0.582197623418198
GPD1L	777.248767404368	0.127338318185207	0.182839603409697	0.0547418169139661	0.582495808742196
OST4	2003.02902932405	0.150904230245159	0.183589338015758	0.0548117142011442	0.582846021657106
AC233702.6	3.0757007088968	-0.00744223612991675	0.116226672575025	0.0548630185000289	NA
IFFO2	747.594552130351	0.083214439962978	0.151840582875748	0.054879505291558	0.582849785449762
MAPRE1	7314.64660727666	0.146093398225792	0.163730827246887	0.0549001911897362	0.582849785449762
SAV1	1401.84902332102	-0.130882679735558	0.182341361139288	0.0549230237574019	0.582849785449762
NEIL1	109.154002113754	0.0670765464474268	0.139579514476826	0.0550277659553201	0.583568347032228
SKIL	2315.83281896613	0.135663693901744	0.183963992320662	0.0551825138094294	0.584231099685502
GFER	940.385919689449	0.137982326743292	0.181978236474928	0.0551840110492993	0.584231099685502
AC022384.1	31.8991197746902	-0.0360448151745718	0.122845150977087	0.0552333585007475	0.584231099685502
TSC22D2	1330.45604440067	-0.134551627823693	0.181638894202467	0.0553090805892783	0.584231099685502
RSU1	1145.9705542243	0.123723617878354	0.1810983869419	0.0553599122050204	0.584231099685502
LHX6	87.7785185129099	0.0552224411482563	0.132044435270462	0.0553693350214399	0.584231099685502
ALPL	56.8412715963078	0.0396660452335033	0.124312281079383	0.0553866362563013	0.584231099685502
TRIM58	1276.43430907211	-0.132122374610218	0.181706628116143	0.055402008741563	0.584231099685502
DLX4	260.533459872298	-0.0760264899982375	0.14589479134691	0.055423916113321	0.584231099685502
SNX8	2975.17320838477	0.138391041509903	0.182132637093961	0.0555442471285412	0.584503005090543
AC037198.1	18.153946249468	0.0260899729055894	0.119575822425943	0.0555607262649238	0.584503005090543
UPK1A	22.5856398332525	0.0289957059951704	0.120425125447371	0.055579359455114	0.584503005090543
VSTM2L	11.3221173824456	0.0187791448029828	0.117829790966288	0.0555803867725797	NA
AC134312.5	38.2061269273873	0.0398452565080552	0.124388040732818	0.0555980712374341	0.584503005090543
TNFRSF10C	127.373773712811	-0.0731056142055974	0.143728495124646	0.0556374416309235	0.584526961774482
S100A5	7.77310909292822	0.014818107304997	0.117117337020599	0.0556520140313213	NA
TDRKH	390.342635199558	0.107419338475943	0.170148117942663	0.0557745078017902	0.585295815936162
RANGRF	349.206456500783	-0.110117249560072	0.172564019990043	0.0557849048503151	0.585295815936162
CDH4	997.817128448683	0.138414652634397	0.182849944306268	0.0558221828781955	0.585297258800721
MT-ND1	28630.1119558929	0.148614523201979	0.170717922157476	0.055971235860711	0.58612455809402
AC011352.3	12.1682000437036	0.0184209916373198	0.11775843912435	0.0560463104989376	0.58612455809402
FP236383.2	7618.56202646072	0.109011906922938	0.175513090199081	0.0560870508030828	0.58612455809402
FP671120.3	7618.56202646072	0.109011906922938	0.175513090199081	0.0560870508030828	0.58612455809402
FP236383.3	7618.56202646072	0.109011906922938	0.175513090199081	0.0560870508030828	0.58612455809402
TNFRSF8	144.11914517731	-0.0764300009907573	0.146129965186033	0.0561415216896725	0.586304996890357
LINC01719	99.0176105809836	-0.0580400057871821	0.133640629281317	0.0561839800242706	0.586359828610914
CCDC170	7.11793479551487	0.015539401021196	0.117232114434295	0.0562397210764054	NA
CCPG1	335.170886260537	-0.107685231089947	0.170414692641942	0.0562695046395405	0.586787567393482
ACSL4	1226.07150923768	0.100508281426008	0.165089345564865	0.0562994353638521	0.586787567393482
TRIM35	500.701511910109	0.0953394047664542	0.161060174995937	0.0564387383287487	0.587850678997191
TXNDC12	1668.66377465582	-0.138571724091154	0.176848432591111	0.0565193366090373	0.588301337927225
HPF1	443.000384515702	-0.109782461189406	0.171638608727686	0.0565839668506376	0.588353330403302
EPPK1	49.3170849635014	0.0396351856625916	0.124280970269242	0.0565990005007555	0.588353330403302
EBI3	68.5703192382746	0.0540815528646919	0.131367979997733	0.0566692955870411	0.588639110349165
CASC8	42.2695445612722	0.0375515108640314	0.12342900917054	0.0567011973799119	0.588639110349165
TP53I3	1073.38263801368	0.139404471120888	0.179764203013526	0.0568164557709156	0.589447351213863
C9orf72	585.686367506244	-0.10148161600637	0.16535400764111	0.0568892050576082	0.58981380427819
WDR3	2114.08078098474	-0.129954312904404	0.179497693918905	0.0569509837916588	0.590066110172749
KHDC1L	54.658841817227	0.0470279315142431	0.127633668798487	0.0569903847274159	0.590086381681569
PPP1R1A	94.5273822528263	0.0603834231092744	0.135096035076277	0.0570349590969275	0.590160157851924
ETS1	3037.71415909644	0.101713787185763	0.161189633715809	0.0571482201380992	0.590599443264838
SPNS2	53.7533896602102	0.0471540097582647	0.127691540548552	0.0571523669635686	0.590599443264838
SCARA3	3698.28989913387	-0.125805527384223	0.177663696065244	0.057212698180011	0.590835459121096
SYNE3	127.107007979494	0.0731236828520842	0.143651228821009	0.0573737264753683	0.592110383448152
WDR19	471.493207110172	-0.118828828934374	0.17621859454049	0.0576019096319836	0.594076239457088
ABCG2	71.0187838264068	0.05041104669608	0.12931879858739	0.0577861164920837	0.595076704877743
FPGT	232.595791115609	-0.0862720137155552	0.15340293602775	0.0578069712742808	0.595076704877743
LINC01605	19.0959955013657	0.027233275105596	0.119873975607549	0.0578312798283778	0.595076704877743
COPS6	2658.86687487733	0.128160532624072	0.179463967181126	0.0578499595071199	0.595076704877743
AC105339.2	45.7557041425344	0.0362468654136711	0.122905732056197	0.0579147517245119	0.595354580839258
ATXN2L	4210.18943742059	-0.13982661293627	0.1757325881496	0.0580361682202125	0.596213803769445
MSMO1	1075.0885956132	-0.119527334965554	0.176602072486109	0.0580785807513391	0.596260816977429
CCNL2	1541.42464857484	0.13876812439092	0.177449636308014	0.0581549893316124	0.596656560466719
BIRC2	1442.84661269096	0.112660416073254	0.173035810433261	0.0582130301579702	0.596863462758265
SH3BGR	11.7240371032981	-0.017733862250097	0.117597055026154	0.0582302230328048	NA
AL031283.1	2.9424863553773	0.00694124229584126	0.116185465884809	0.0583597722884906	NA
AC079328.2	85.9526292402593	0.0464283149818318	0.127320239179575	0.0584118982696525	0.598122175205478
STMN1	11738.9766427314	-0.133071917954824	0.173336519873836	0.058433315153925	0.598122175205478
MUC19	4.43062557768686	0.00736774629341659	0.116199638669251	0.0584393518977369	NA
TRIM65	638.468840161219	-0.116154152111398	0.1755106840244	0.0584542567028716	0.598122175205478
RPS19	13382.9199550045	0.14254127094374	0.160393279008479	0.0585257445103137	0.598122175205478
GADD45A	1343.03136306607	0.091623130977287	0.157687309196609	0.0585463505764378	0.598122175205478
LEAP2	34.4438726751156	0.0342432329064874	0.122144277754384	0.0585635202958343	0.598122175205478
XKR4	23.0837776166478	0.0270519247711153	0.119810120827482	0.0587917032364757	0.600063763797682
SETDB2	74.5837461587136	-0.0492560267974832	0.128648953047387	0.0589397217922137	0.601185162280579
CPA4	6542.7433667502	-0.121870571235168	0.173034796226103	0.0589894485142422	0.601303181847311
HEXIM1	2295.41845364377	-0.124513538913357	0.178601123627499	0.059056756529151	0.601370745549713
CETN3	284.135635183358	-0.0805954744093681	0.148731912588271	0.0591058895741047	0.601370745549713
PAIP2B	156.109362316624	-0.0748643957741761	0.144622852822363	0.0591105580846821	0.601370745549713
ALG10	413.717030021623	-0.098585329805343	0.162386870809517	0.0592619494763912	0.601911928400638
AMOT	351.427038815897	-0.0956796850043744	0.160323258345145	0.0592619633523857	0.601911928400638
TXNL1	1520.73185493835	0.1330212069693	0.17943623886458	0.059278337006015	0.601911928400638
SKP2	1439.93942504133	-0.133593990745119	0.175338258955342	0.0594350650307243	0.602417635601242
TIMM21	1227.42963298648	0.127781612472819	0.178807379330472	0.0594597169913781	0.602417635601242
OTUD7B	1101.20415416617	0.13457641528403	0.180148421028787	0.0594874045789379	0.602417635601242
PPT2	510.868521558816	-0.112948534026569	0.171956311228026	0.0594923927191828	0.602417635601242
AKAP12	5399.978879402	0.114539644433522	0.172341618522917	0.0595192752478669	0.602417635601242
PCIF1	674.567023658163	0.102586294271918	0.164299758265859	0.059610561968498	0.602954329949654
DYNLL2	7000.88515030184	0.144440684030173	0.165599938754367	0.0596994071132025	0.603465655354046
AC009133.2	45.3042784941609	0.00201509697132869	0.115930783067361	0.059861796307062	0.604364000384798
PHF6	851.59526089202	-0.119598711603605	0.175491508510038	0.0598815412394594	0.604364000384798
NUPR1	286.861948872225	-0.0787927738312719	0.147390845648118	0.0599033294372139	0.604364000384798
VPS28	2304.30725467198	0.138421674064813	0.172399180940143	0.0600509725390694	0.605027682547316
PROX1-AS1	7.7106383318633	-0.0132219066421073	0.116843791681342	0.0602247277718192	NA
TAL1	336.866427531747	0.0954432916356763	0.159875344690193	0.0602264465188011	0.605027682547316
CNKSR3	199.672565714352	-0.0793934480340949	0.147776388882559	0.060248969488201	0.605027682547316
SLU7	967.182343131619	-0.124173742839769	0.173884572994559	0.0602905104538049	0.605027682547316
PDGFRA	65.9706288535963	-0.045430252721268	0.126738781050451	0.0603098650503508	0.605027682547316
LRRC17	149.421032229087	0.0487735756992081	0.128413697495201	0.0603183106645921	0.605027682547316
AL583722.2	113.529203257936	-0.0498405455785333	0.128912470261788	0.0603566386000805	0.605027682547316
ZFHX4	580.114136872586	0.119692556133793	0.174989990175163	0.0603713221073358	0.605027682547316
AC092299.1	62.8902827692316	0.040247691506781	0.124461243135727	0.0603726363290402	0.605027682547316
ADAMTS12	2441.53997777818	-0.134820597503996	0.175425865833323	0.0603755724119629	0.605027682547316
RAPGEF2	1479.43295361118	-0.136016823739954	0.173734020202241	0.0603914299541168	0.605027682547316
MET	2073.80861631742	0.133817173303354	0.175710704461566	0.0604771141453579	0.605106733384902
PCDH17	141.146521023308	0.0682242474946375	0.139917895675103	0.060483924196815	0.605106733384902
ATG4C	312.760687972597	-0.0936228205923491	0.158427833590149	0.060514513091859	0.605106733384902
OPRD1	99.8292857272246	0.0560307042186833	0.132293106687255	0.0605619580233567	0.605197144254964
CHCHD4	316.491125266608	-0.0985754372994245	0.16198498236879	0.0607090232172208	0.606147070925944
RAB13	2216.76662385458	0.142702074128614	0.174958179998187	0.0607339440949341	0.606147070925944
SP110	162.027889885543	-0.0741358554337103	0.143998039535357	0.0608445675881668	0.606866797861975
NIPAL4	251.138718229092	0.0868157942414036	0.153319549172069	0.0610179560268058	0.608211239105903
SEMA3B	987.202743576005	0.111943554134593	0.17087375688164	0.0610912097726449	0.608340411888559
DNAJB14	692.891504840343	-0.105059014888607	0.166556017022688	0.0611081205672688	0.608340411888559
FZD4	702.202483627739	-0.121466180937936	0.17422170798018	0.0612056989456327	0.608473751469182
ILF2	8879.52410252677	0.142990876655428	0.162562104684458	0.0612304709341651	0.608473751469182
FAM111A-DT	31.4432800132145	-0.0324941596307421	0.121481528466426	0.0612621602349479	0.608473751469182
NDRG2	466.016962913167	-0.110298928498703	0.169222384298748	0.0612966526288551	0.608473751469182
AKR1C2	5.2790452278721	0.0124739471010684	0.116762789555542	0.0613795309033259	NA
PLEKHA7	99.7092852444576	-0.0583138760594233	0.133535464511555	0.0614006330164897	0.608473751469182
AKAP5	405.652233901189	-0.0960238274174171	0.159836023418025	0.061447018555377	0.608473751469182
OLFM2	821.680321772879	0.121308569599625	0.17463500242954	0.0614505008045294	0.608473751469182
AMDHD2	695.291494236016	0.105887507753894	0.167014569318303	0.0614847498475526	0.608473751469182
UGT8	596.885449900848	-0.119334207982659	0.173514131016609	0.0615137892252855	0.608473751469182
G2E3	620.894763412009	-0.0970831258429481	0.160596535165134	0.0615346313843446	0.608473751469182
CAPN2	10388.1391003536	0.127371820906131	0.178042486236864	0.0615462376954043	0.608473751469182
WDR66	113.425355728173	-0.0621377964650996	0.135813624422498	0.061585182508662	0.608477047745457
ARL6IP5	820.820015871842	-0.122065520660335	0.173941412331406	0.0616599003392575	0.608833564816015
ADD3	1898.83514473336	-0.139649323060751	0.173835886221364	0.0617038254807271	0.608885776925973
SAA1	87.2519277441993	0.0503859154122571	0.129176845188285	0.0619649478127754	0.610800701862193
SLCO4C1	68.7267644616486	-0.049332030862368	0.128589576173653	0.06197539959881	0.610800701862193
AL139353.1	7.3900854814901	-0.0141550457046434	0.117012857117278	0.0619819580590319	NA
BCL2L2-PABPN1	87.2962829596177	0.0467832906479701	0.127394881466537	0.0622481893219066	0.613105759702454
SPHK1	650.296447833467	0.0871304576265661	0.153320714566183	0.0624508244591697	0.614012987508553
NARFL	630.694453383895	0.120431577832921	0.174111602032931	0.0624917757288795	0.614012987508553
FAT1	5316.77285362237	0.14535200221188	0.169166097500488	0.0625033826328742	0.614012987508553
PRRC1	2480.59220454516	0.139966559864689	0.173633621085343	0.0625410624080847	0.614012987508553
C5AR2	3.54190679380676	0.00890015650823311	0.116355829732157	0.0625543165999322	NA
MAGEF1	1404.23768090748	-0.130132215210467	0.173172447899799	0.0625699636739144	0.614012987508553
GOLGA8A	933.268132053211	0.0972756812815178	0.160803908527271	0.0625958070315473	0.614012987508553
PPP4R1L	314.837062433476	0.0896847047793569	0.15514239176712	0.0626130383226248	0.614012987508553
OPA3	809.267499019106	0.124439478715303	0.173972047528938	0.0626985529058509	0.614145190518683
HMGN4	604.472708187956	-0.11604078334489	0.171167115382745	0.0627146552032389	0.614145190518683
NUDT2	537.70768714223	-0.115532242548751	0.171740071287313	0.0627434327517659	0.614145190518683
MAP3K9	1181.90108074611	-0.123049135741772	0.17198200610201	0.0629135960517584	0.615428528975581
KLHDC3	1979.27699616705	-0.116736233782477	0.171052142274383	0.0630474480780724	0.616111324447091
QKI	3244.71568858942	-0.125257689003418	0.175191143979792	0.0631242602391106	0.616111324447091
GRAMD4	348.623597817841	0.0993488294945837	0.162023661334694	0.0631273577753731	0.616111324447091
CYP26B1	453.518796492374	-0.10141069333512	0.163252311164577	0.0631397797437688	0.616111324447091
PPIC	952.411831089519	0.127281149317421	0.174939123744316	0.063221371269425	0.616255468186994
COX15	993.722049284107	-0.121259539093446	0.17285416921853	0.0632407414377937	0.616255468186994
EYA2	105.728165202641	0.0621653520243927	0.135785141076511	0.0632718667127708	0.616255468186994
IRAK1BP1	48.8189137056699	-0.0404290098964132	0.124455430245636	0.0633558139822509	0.616691953394868
GALNT4	136.368258453859	0.0697280399112447	0.14067450887275	0.0634872636227354	0.617589992241165
SNX2	2478.15904646418	0.131465556666271	0.165280943754095	0.0635606937061248	0.61792286990427
ALOXE3	57.4083073540172	-0.0427959594348235	0.125459212700496	0.0636080500081754	0.618002009912969
NBPF4	10.8565961922523	-0.0162976469398744	0.117342287878637	0.0637568873621751	NA
POLR3K	838.858425534525	0.122639234695514	0.172919082364639	0.0638124784152793	0.619606190601594
HIF3A	16.415773741776	0.0203785921059851	0.118124267947987	0.0638713050787905	0.619640578761251
MAP3K13	592.418223463557	-0.10411215546443	0.164872635187446	0.0639339355908473	0.619640578761251
EIF2B4	1602.97908996807	0.134228732459288	0.170360590651339	0.0639657990618629	0.619640578761251
GSTM3	198.568085211487	0.0836407574991348	0.150440518425917	0.0639732991715563	0.619640578761251
FAM157B	3.0076081261484	-0.00703197450031303	0.116190250556163	0.0640607033917886	NA
HACE1	226.534619837339	-0.0867028050667473	0.152634553409003	0.0640789443596484	0.620037508548364
SHISA9	182.778732615374	0.0714736442261031	0.141804620326075	0.0640929691874666	0.620037508548364
COMTD1	225.230898231624	0.079920627165424	0.147702776010494	0.0642449912870831	0.621126882020333
PM20D2	823.654519555941	-0.0933397866244733	0.156621236157887	0.0643019303984414	0.621266863409161
PCDHB18P	39.9547627233806	-0.0387853302117686	0.123761533556786	0.06435371447933	0.621266863409161
RCCD1	531.567174763559	-0.0256778743977661	0.119409369222317	0.0643777389394734	0.621266863409161
FRAS1	563.689622365457	-0.103372128545507	0.163883804318322	0.0646053784296168	0.622813637482283
ZNF544	831.554146095945	-0.116691823809247	0.169596093234768	0.0646348794100133	0.622813637482283
CAPN7	608.023658932251	-0.110023883315577	0.168005068857855	0.0646636069108141	0.622813637482283
NPB	154.261929067214	-0.0701747608434414	0.140824769106695	0.0646961053720729	0.622813637482283
NDEL1	506.844110837348	-0.112060840637323	0.167481599835396	0.0648392155845218	0.623778595698282
AC027097.2	58.6000830777476	0.0505420154517584	0.129610171993331	0.0648755072244104	0.623778595698282
C22orf46	897.282945025423	-0.100979984103544	0.162070766872343	0.0649765416097199	0.623949280101305
XPNPEP3	673.618880011943	0.112105621107558	0.16782082661289	0.0649857498970985	0.623949280101305
RHOB	3363.19114129908	0.126774093346275	0.170875205711014	0.0650120387033659	0.623949280101305
PDCD2L	411.139356060495	0.100465729629823	0.16159829921085	0.0651685411339122	0.625070626737262
NXPE3	2271.15461089195	-0.133954517456317	0.166180003363181	0.0653137620188408	0.626082466943377
ABCA11P	29.7926913176134	0.0325729790615626	0.121475022807546	0.065440916571205	0.626920002580923
AC090409.1	68.3263950748431	0.0452533820290663	0.126552896976637	0.0655849356209826	0.627823458659737
PRMT5	2597.74547975905	-0.134236977651668	0.164219310485846	0.0656149017331422	0.627823458659737
MRPL52	701.614216842266	-0.111038645780015	0.168321329260825	0.0657264968011294	0.6285096256608
SH3TC2-DT	6.8538452236816	0.0139132072166655	0.116954899608689	0.0657537767219262	NA
LINC00511	839.733915836761	0.108303871571237	0.171005413022575	0.0658723462464774	0.629522319283346
CU633904.1	161.778745620667	-0.0769152090872152	0.145223925300035	0.0659487208612404	0.629870237607447
ADARB1	514.908887730478	0.113739957418697	0.168642553045506	0.0660013975316138	0.629991534646094
CYP39A1	17.0013392493643	-0.0237733444953796	0.118887758820481	0.0661070155799499	0.630280632614681
ZNF740	737.571934777402	-0.118800804902008	0.16960215744244	0.0661116749611059	0.630280632614681
SNU13	2835.18880881996	0.118066090522636	0.170625923477165	0.0664420693297606	0.631753330674863
GTF2E1	625.97690152807	-0.118379628503974	0.169333341722506	0.0664616943088881	0.631753330674863
SLC24A3	33.465536251945	0.0346815772021721	0.12219427322607	0.0664898294432036	0.631753330674863
MRPS36	364.90005848176	-0.1024804707927	0.162645311368791	0.0664971768102744	0.631753330674863
ACOX2	18.1523810465138	0.0229498416399159	0.118689292844098	0.0665736768761041	0.631753330674863
STAT2	644.434973288954	-0.0976779890808351	0.159355308134976	0.0665740597868911	0.631753330674863
RTL1	13.2608862590373	0.0207358215286006	0.118191135973729	0.0665899052141985	0.631753330674863
VIM	44479.1293330995	0.13746873867634	0.15732788496123	0.066626043721767	0.631753330674863
ERCC5	334.886658013761	-0.0835735466483701	0.149739251715952	0.0666643549206825	0.631753330674863
DNTTIP1	448.841511205782	0.102330872566495	0.162623016478346	0.0666670340067451	0.631753330674863
NBPF10	134.54785883101	0.0575163707634663	0.132830331654693	0.0668896933720582	0.633482378515785
KDM3A	923.536059678228	-0.122982335506896	0.16812385165031	0.0671836103759758	0.635883793342344
ITGA2B	37.2278135300026	0.0322601106958926	0.121340806186739	0.0673208901157916	0.636420568976935
PINLYP	14.0629523833063	0.0223563073045	0.118548891102801	0.0673210919782061	0.636420568976935
ELMOD3	209.520091329563	-0.082081932243623	0.148638604200521	0.0674532743005302	0.637287859533606
MT-RNR1	6404.34017712625	0.118179755273169	0.169847722546961	0.0675231440402152	0.637565744116089
ORC4	645.678029804928	-0.115552100094247	0.167752398478266	0.067636578192165	0.637839823306942
ZNF675	74.4638207346468	-0.0503187924646871	0.128905426608528	0.0676680926524032	0.637839823306942
AL354740.1	105.028777338587	0.0571673352328325	0.132584749220814	0.0676735950611845	0.637839823306942
NPAS2	322.751876698686	0.0858246159561691	0.151207364001643	0.0677275967573733	0.637967242856812
SEL1L3	1148.78960828394	-0.112016935806419	0.1671399631913	0.0678718003692285	0.638584431906325
DLGAP4	1256.25321664618	0.123614881868459	0.170811395800567	0.0678893038195769	0.638584431906325
NDRG3	1203.07038059296	0.115151962263706	0.167873044478699	0.0679373268303079	0.638584431906325
CYR61	12651.7183327014	0.0955516339039559	0.158309269064699	0.0679552060604675	0.638584431906325
METTL26	614.585586924231	0.106595143861451	0.164632044493458	0.0680589499513858	0.638793497250609
ZNF585B	19.8856303922983	-0.0247181468685355	0.119086356004011	0.0680737317906466	0.638793497250609
FAM219A	712.558354192684	-0.118821255856183	0.16765208888294	0.0681198053189918	0.638793497250609
TTC9	167.998772856809	-0.0659883864082496	0.137810932925119	0.0681395944462386	0.638793497250609
SLC38A9	295.776657719207	-0.0873455496670699	0.152022260431799	0.068303677727464	0.639951044772358
GFM1	1400.21391992302	0.126968328901518	0.165849909375943	0.0684334981292854	0.640469810915417
HADHB	3323.66052963008	0.132678491831913	0.160881145559867	0.0684403300705351	0.640469810915417
MAP2	40.1400493878152	-0.0386682980816949	0.123632021900009	0.0687729565178375	0.642821272165945
FAM136A	3218.57895377332	-0.137872181913957	0.163839615670873	0.0687731876941292	0.642821272165945
PPP1R9A	181.750849832991	-0.0745354768187978	0.143250662148612	0.0688503141400158	0.642969934287254
RAB22A	1423.69429337509	0.119369588110294	0.165027266910719	0.0688706928787922	0.642969934287254
ALCAM	10073.2597851331	0.143047102141151	0.178704547397016	0.0690191012145863	0.643973958579435
EPCAM	209.89492117542	-0.0798754235987783	0.146919163843462	0.069083039665253	0.644189125493919
CCNG2	494.708222621471	-0.0937318112742867	0.155647383693981	0.0691378533393226	0.644312537244239
FZD8	114.647574477131	0.0615594546255364	0.135090408570017	0.0691896538086217	0.644312537244239
CNTNAP1	1103.79150520813	-0.0824851055343904	0.148595211281049	0.0692239081238163	0.644312537244239
ZNF528	110.556419668454	-0.0576968851987769	0.1328108529223	0.0692629504921181	0.644312537244239
KIAA1468	520.707526193745	0.104797967792914	0.162432840984225	0.0693079470283073	0.644312537244239
EMC8	853.273871586154	0.121085087027532	0.167623293221793	0.0693415865959915	0.644312537244239
HDAC11	281.444802730181	-0.0819314974978957	0.148129167202889	0.0695290471017449	0.645673690793399
KCTD2	1145.81551498974	-0.119712970048037	0.168386288149414	0.0696006154729193	0.645957655617041
MDH1B	38.3019199241284	0.0375056443773282	0.123184987611192	0.0697713962881392	0.647161526842133
LNP1	263.334089298669	-0.0853932995616768	0.150477292855721	0.0698733666467892	0.647726108815736
AHNAK2	2855.40152842714	0.130338538904315	0.164498811727359	0.069968455453281	0.647894732025109
HUNK	576.936491069796	-0.110544488187225	0.164735279985825	0.0699737822137658	0.647894732025109
ARHGAP40	7.85312474054391	0.0155605991723258	0.117198043156879	0.0701202276543859	NA
BAIAP3	365.548952513219	0.0637506601807027	0.136326061522221	0.0701353999892219	0.648675952234312
NUTM2B-AS1	489.828486337288	0.101283915014279	0.160415246215299	0.0701404798913172	0.648675952234312
ZNF687	975.587958354955	0.0846709283420282	0.150098602827228	0.0702238260549023	0.649065850322115
LRP10	1367.19393586732	-0.120979646792948	0.166341996735311	0.0703175961709329	0.64955158151098
ACSS2	427.107785986027	0.0977620971123969	0.158558429026032	0.0704469512234945	0.6503652632285
P4HA3	79.8922272040018	0.0508001287636126	0.129066223720118	0.0705970266768259	0.651294233799023
GTF3C2	3161.51885014677	0.129571551447608	0.161141035512143	0.070630233235772	0.651294233799023
ZNF333	140.709362389144	0.0682348212603281	0.139030350232264	0.07070324778762	0.651586246716435
L3HYPDH	274.308596090337	-0.0740971496748487	0.14292174913329	0.0708633972792732	0.652207891908926
MMP1	12.2256326773841	0.0178449581118936	0.11759731926192	0.0708832178714271	0.652207891908926
PER1	447.295296704859	0.0970561636844262	0.158924714144061	0.070894861275461	0.652207891908926
ACSBG1	23.3767199326115	-0.0282761382723437	0.120059421440581	0.0710020991196686	0.652609903923832
ASS1	760.573782493107	0.0988200431893252	0.159403128543287	0.0710594624488046	0.652609903923832
OSBPL7	505.375442554254	0.0919638758777292	0.154145966738046	0.0711140143608862	0.652609903923832
AC113935.1	606.498969170178	0.113477058681975	0.164215746711608	0.0711357044260481	0.652609903923832
CMC1	421.081056339949	-0.102273962479992	0.160864494201731	0.0711456193249029	0.652609903923832
HOXB13	346.692797028573	-0.0863218799323733	0.150827965417483	0.0712969264198193	0.653328478013155
STK39	645.020634804462	0.0958422401930282	0.15792075979783	0.0713088075564309	0.653328478013155
TRIM2	271.416969929314	-0.0781560220464442	0.145436812161375	0.0713483286160696	0.653328478013155
TRAPPC10	1794.01717267364	0.116321896624516	0.165241953740024	0.0717721932074569	0.656828102645943
AC108058.1	15.1721299014582	0.0213499502086059	0.118300410308712	0.0718528121540485	0.657184252313204
RAPGEF3	77.1244363329574	0.0513252201815527	0.129282432085107	0.0719135139945243	0.657357927517232
AC139256.2	163.467412915962	0.0695291426285654	0.139768196779118	0.0719995418320019	0.657762770858271
RPRD2	1331.61472683722	0.109222748790068	0.157041650728616	0.0721206452209326	0.658487397472003
TRIM53CP	5.4944640834519	0.0114696981738529	0.116623271149685	0.0723324145971627	NA
POLR2A	4112.07261983342	-0.121552693326424	0.160421694329206	0.0723542787131286	0.660238030249099
RRP15	885.422230042545	0.108458146797481	0.162630745190641	0.0724300436216832	0.660492054815945
CDHR1	1194.0499048489	0.0871909104002263	0.151793260759741	0.072465940908482	0.660492054815945
NPTXR	472.921383768891	0.0849121766698936	0.149617709440429	0.0725491390800511	0.660868140325159
TEX22	4.69298233423411	0.00978294635008483	0.116421346347077	0.0726017315674194	NA
PLCB2	791.192743892958	-0.116626341061617	0.164145048238639	0.0727400262911173	0.66188376698012
CRAT	20.1261135749455	-0.0261495841480026	0.119453919124815	0.0727446338225502	0.66188376698012
SCHIP1	103.790163134548	-0.059982706803108	0.133878142930168	0.072847641658955	0.661900413648954
AC004805.1	3.17530916544508	0.00579285318704069	0.116101565924138	0.0728486565299461	NA
LIG3	1388.032986512	-0.120368984929256	0.164992391224328	0.0728696319016036	0.661900413648954
IKZF2	50.486455555785	-0.0423918720719423	0.125073423616193	0.0729875752085755	0.661900413648954
AL590133.2	120.2239008569	0.0589499907158586	0.133329585619954	0.0730171072121597	0.661900413648954
TNS4	13.0953065541463	0.0211264077922496	0.11824435619516	0.0730478501369547	0.661900413648954
AC002550.1	3.17189871344795	0.00578679476479584	0.116101115520119	0.0731118929079145	NA
DYNLRB1	536.853572408256	0.0943416616032603	0.155011503029052	0.07312355207719	0.661900413648954
FBXL5	527.555829091776	0.105006736830152	0.161322743992359	0.0731533152075857	0.661900413648954
HAGHL	511.378435159726	0.09257689756303	0.15532762734482	0.0731583531363729	0.661900413648954
GCOM1	39.2657957538528	-0.0363603375685932	0.122687564713757	0.0731872279094662	0.661900413648954
HLTF	1913.27544098474	-0.123208352008331	0.165134262536339	0.0732075288464451	0.661900413648954
AC093525.2	34.523204016657	0.0250546709530184	0.119183760436154	0.0732216680191903	0.661900413648954
PRPF3	1444.39404060383	0.120131641990831	0.159267524700528	0.0732504804495067	0.661900413648954
PDE6C	2.92505045385651	-0.00521842157385985	0.116066044144434	0.0733970420775896	NA
GYG2	348.519188016901	-0.0697802364055753	0.139712036786421	0.0734422262676585	0.66308017020324
ENPP4	380.687765962482	-0.080294487153327	0.146486894696902	0.0735072978220846	0.66308017020324
CDH13	1531.17042919253	0.123355232631255	0.163229302676908	0.0736167114826716	0.66308017020324
SEC24D	1117.52477094138	0.119282128655045	0.163065634167908	0.0736749925972541	0.66308017020324
LANCL1	1741.73585804471	-0.12464160744106	0.159626045963477	0.0737017978065328	0.66308017020324
CBX2	2153.86195098053	-0.110600916939915	0.162881722953278	0.0737325906786835	0.66308017020324
RDH11	3503.52754583464	-0.135987282505788	0.16218528376203	0.0737344264676792	0.66308017020324
OCLN	519.261967191142	-0.106233638753099	0.160983528627656	0.0737450886924722	0.66308017020324
FAM133DP	2.62564397841695	0.00650015016947855	0.116147330794797	0.0737739946895584	NA
ITPRIPL2	1432.01133984669	0.107890130077318	0.153668013371574	0.0738004438601367	0.66308017020324
ZNF710	357.171050541464	0.0972335304191001	0.157310176381717	0.0738018033210535	0.66308017020324
CTSV	1361.24000794451	0.117519459489555	0.163224340191736	0.0739199813268772	0.663763524632625
DDX56	2577.66887560375	0.126203123844788	0.163198406919251	0.07399476384844	0.664056653466723
KRT34	266.288020809768	0.0786560048344369	0.14542033129325	0.0741802963269811	0.665342794431926
AC006111.2	40.2338187127413	0.0355829649071491	0.122409339792513	0.0742315718883248	0.665423971210529
ZFP69B	291.777837352194	0.0751919669904727	0.14320947066603	0.074281771631131	0.665495417359292
WSB1	1140.61780486886	-0.110764257066634	0.163625604260077	0.0745818073632041	0.667803808089053
PDZRN4	4.20001505560556	0.00987034880809698	0.116442775369839	0.0746214332036626	NA
F3	1310.68434803222	0.0350717981190652	0.122263772560777	0.0746553583109201	0.66782059056101
PRSS12	235.617416558597	0.0813181183133571	0.147072680568705	0.0746990984431852	0.66782059056101
CRYBG1	136.959992261754	0.053975463303767	0.130498791938968	0.0747150802673663	0.66782059056101
TRPC4AP	1757.90726324165	0.12533636457879	0.160326707179304	0.0747531900342421	0.66782059056101
AC004997.1	2.61665990860461	0.00647444597254916	0.116145197495465	0.0747739830751945	NA
NF1P9	106.078569697418	0.0607149711474889	0.134209469934676	0.075026890430445	0.669885986568489
SSBP3	941.05217253368	-0.0961450451250607	0.155557156330052	0.0751648357468813	0.670324632863231
ARL6	168.390585875512	-0.0701991422978732	0.1398432577625	0.0751987725649828	0.670324632863231
ZNF430	130.935786286964	-0.0666311387886221	0.13756762847405	0.0752036265563926	0.670324632863231
RYR3	9.23010282950001	-0.0159950847399054	0.117251371496477	0.0752505560413468	NA
LGALS3	600.831452528001	0.100436407757401	0.158001306927746	0.0756663029324161	0.674067421092111
LINC02249	27.4465713403723	0.0230364490453776	0.118649984523923	0.0757314233242451	0.674266384275016
BFAR	1965.2960139775	0.123723877238752	0.15700719255872	0.075905246974793	0.674467722957332
C5orf63	136.588334946888	-0.0640990905890554	0.136030299227023	0.075910968108555	0.674467722957332
ARMCX3	684.548008492224	-0.105901302232827	0.15997026371128	0.07599419639359	0.674467722957332
CIT	3019.11776893201	-0.122789336592786	0.161840936375181	0.0760017634542794	0.674467722957332
AC084033.3	158.065004234182	-0.0650063399697595	0.136627557642673	0.0760450950912662	0.674467722957332
NES	6936.94457111794	-0.127311861058704	0.15121243996974	0.0760961295882195	0.674467722957332
FAIM	215.663283669272	-0.0809523150049661	0.146445045633332	0.0761254308017857	0.674467722957332
ELOVL1	1950.63553445041	0.121778561141925	0.162780304930298	0.0761626341320291	0.674467722957332
ZNF204P	14.713197785853	-0.0194134068625636	0.117873387834546	0.0762483415202623	0.674467722957332
FAR2P1	550.905147970948	0.0985055117646731	0.156890993554823	0.0762543845043915	0.674467722957332
SCAND2P	173.73900029503	0.0643160790402101	0.136221280013624	0.0762917437523916	0.674467722957332
NKD2	66.6365088547742	0.049075370382839	0.128026414767151	0.076292060284098	0.674467722957332
PFN1	10467.3456151648	0.126103741133156	0.148505649343161	0.0763104226177373	0.674467722957332
HAX1	2122.72933488075	0.123896539249076	0.158499598837568	0.0764020361264143	0.674609600528576
PIAS3	1585.2516140067	0.123035256239969	0.160796749343103	0.0764120906747578	0.674609600528576
FAM72A	429.713202951981	-0.0943586361042135	0.154457675463648	0.0765266429898201	0.675242646627421
LY6G5B	214.346925766998	0.080154218224277	0.146060268646676	0.0766316758948306	0.67579103549336
TGFA	149.93700188175	0.060614400381943	0.134085929532964	0.0767234147559113	0.676166728472233
KCNC4	498.281494215467	-0.105633132621014	0.15985551937828	0.0767600912010169	0.676166728472233
AC010616.1	19.2399634364201	0.0252308093803541	0.119191662923237	0.0769208943697435	0.677204678420552
SEPT8	1977.36296094623	0.123622248133593	0.159863691635901	0.0770446897213654	0.677915837699049
CEP55	4669.7960505848	-0.124571798693079	0.15352038695939	0.0772196309519862	0.679075984471178
PHYHD1	5.45389372327056	-0.00939770356833463	0.11635448525381	0.0772677600381609	NA
FGF5	100.300110794273	0.0462827406532288	0.126708956706641	0.0776642030555376	0.681539540556607
COL4A4	130.180647033285	-0.0658155158606737	0.136939812091026	0.0776856297094428	0.681539540556607
ECM1	932.813213788413	0.0894747512959991	0.151742204061719	0.0776926568953244	0.681539540556607
TMEM92	114.382170379625	-0.0504310992804064	0.128603969268891	0.0777313450730567	0.681539540556607
FAM160A1	157.178737039777	-0.0626483703178111	0.135096535302321	0.0777514594465202	0.681539540556607
RPS5	10504.8285603845	0.121818285089159	0.158302687684295	0.0777592546431106	0.681539540556607
NBPF14	599.851952489107	0.109747187343671	0.160430843461119	0.0778834929783292	0.682006457549799
GSE1	1748.2738004214	-0.104455260914723	0.15775118356135	0.0779227194301141	0.682006457549799
DAPK3	1022.46864455202	0.0877758706491823	0.15039302254966	0.0779443099724653	0.682006457549799
LAMA3	100.774949237657	0.01484198858424	0.117084825141978	0.0780140897203718	0.682006457549799
RGS9	85.835077358748	-0.0503865605064115	0.128560838918239	0.0780552765099481	0.682006457549799
AC105411.1	32.6710354894658	-0.032481387153207	0.12127521665065	0.0780850673215889	0.682006457549799
AGPAT1	1384.66382697634	-0.116698746448644	0.161191878291809	0.0781701710279706	0.682006457549799
AL031708.1	31.4956777224239	0.0332999813734666	0.121560945950856	0.0781938863900936	0.682006457549799
THSD7B	376.901797805837	0.0917159075667287	0.152943169918894	0.0783019634848747	0.682006457549799
EI24	2760.88527904453	0.123797875483518	0.152830461893632	0.0783144571916968	0.682006457549799
BDH1	334.845728926818	-0.0896871433134142	0.151375041820318	0.0783302033125652	0.682006457549799
ARC	787.724979767591	0.108573466822721	0.160845762305445	0.0783480559712103	0.682006457549799
GPS2	1100.94494988338	0.104757362035191	0.161053468271684	0.0783751313295696	0.682006457549799
SNHG17	280.218757129503	0.086205867302348	0.149486820144727	0.07844534519069	0.682171132695034
YTHDC2	1601.78427211966	0.120277420792247	0.157999714529716	0.0784806309776062	0.682171132695034
AC241377.3	10.3920338213695	-0.0175635529997702	0.117514231546505	0.0786097960669343	NA
VLDLR-AS1	31.5213379196924	-0.0318812579983632	0.121076476820184	0.0786770996055322	0.683501881302967
FSIP2	37.2023834137918	-0.0256930119016327	0.11921519399828	0.078963947107063	0.685615891162648
CDH24	601.400307885331	-0.106567806273416	0.160505031558536	0.0791597621117506	0.686312552466368
AC005606.1	38.2240338969627	0.0346588851891622	0.122014072274446	0.0791669674841779	0.686312552466368
PIK3CD-AS2	68.1458579574542	-0.0476200289575493	0.127223464979234	0.079174834721991	0.686312552466368
C19orf12	1059.57710529265	0.123854933074937	0.166553797015288	0.0792423272892849	0.686366739773061
MPP2	648.710408588247	-0.100910654889594	0.157118301079607	0.0793221547210464	0.686366739773061
IGSF10	133.017549022836	-0.0567232913814501	0.131707603021963	0.079326391383376	0.686366739773061
SLC25A21	27.8029342965307	-0.0310205743275629	0.120801375031465	0.0794022752913548	0.686366739773061
HIST2H2AA3	81.3184646219766	0.00203289611463122	0.115930863524109	0.0794223005992084	0.686366739773061
GGCT	1633.97378943996	-0.117867957885779	0.156646597322462	0.0794665263372878	0.686366739773061
TMEM79	122.539794375509	0.0637524300238723	0.135693997536728	0.0794918169552419	0.686366739773061
DRAXIN	51.6262133895436	0.039503380260108	0.123773530703455	0.0795420624550243	0.686366739773061
AL031985.3	214.028458870149	0.0647520780138032	0.136283862278234	0.0795857860172815	0.686366739773061
PGBD2	90.4819629251322	-0.0559921071069352	0.13134998445332	0.0796517090431806	0.686366739773061
TCEAL8	826.009328408594	-0.10037980330006	0.157165265441401	0.0796601793924061	0.686366739773061
APOL1	782.474315854395	-0.100477540909888	0.156258867746515	0.0797587752516252	0.686840731798012
RPL7	28030.8950067431	0.114892510531435	0.145466279273681	0.0798174373086048	0.686970504940635
AC006486.1	3.06239957592436	0.00561935870894672	0.116089109138119	0.0798285135412434	NA
TEX19	13.517065176592	-0.0209926892523576	0.118176780770984	0.0800479790813356	0.688578658484043
MPRIP	5735.6131827733	0.112212296091948	0.15051272591517	0.0801401603925395	0.68899551970869
P4HB	19980.5142378772	0.131385997937055	0.154284797390488	0.0802923698572423	0.689927729869292
CYS1	65.0495433489818	0.0430485082758733	0.125209862118368	0.0804462417067633	0.690873200575958
SOAT2	9.36441228034933	-0.0167462055609159	0.117365942851766	0.0804782302536966	NA
MOCS3	308.844831934999	0.0908299544452159	0.151824772772702	0.0805275976494299	0.691195213157606
ITPR1	538.91557456312	0.09405876159319	0.152932329006665	0.0809324702343686	0.694055474456932
AC063952.1	107.783270342603	-0.0501549723113254	0.128362625655616	0.0809489156705274	0.694055474456932
MINPP1	637.58023609542	-0.0919572091493756	0.151955257204088	0.0810584095262485	0.694616354390511
ANKRD2	21.3511329299092	-0.0261725538318046	0.119398766296734	0.0811185936417523	0.69475430282629
MOK	253.153763345066	0.0629622991851909	0.135142164994714	0.0811889394903467	0.694951734732752
SLC27A2	24.0743791083252	-0.0247509527288153	0.119037699015285	0.0812723588171997	0.694951734732752
MYO1A	10.7548110501166	0.017901329902141	0.117567867248547	0.0812856550270985	NA
NLRP1	566.417426098111	-0.103959878926266	0.156748656572968	0.0812994512427209	0.694951734732752
SHROOM1	625.825669912398	0.0987711316420461	0.155249142411646	0.0813180404116501	0.694951734732752
LIF	1597.40460617129	0.0922924037150571	0.150097745526093	0.0814304436871522	0.695535155591237
SPC25	976.839799341361	-0.105766997753814	0.157166362072423	0.081524999379915	0.695840222323051
AL662791.1	5.19779692672309	-0.0117929646195823	0.116646486071996	0.0815348343588959	NA
USH1C	256.440548096209	0.0709259604511313	0.139722708016585	0.081590774851432	0.695840222323051
MEF2C	30.941645029572	-0.028069781751266	0.119873272789505	0.0816554646285084	0.695840222323051
RAB32	717.610402233179	-0.108574433361139	0.157206323801888	0.0816892927264376	0.695840222323051
QPRT	2090.44618866323	-0.108459325826497	0.156988043394132	0.081732913532731	0.695840222323051
ACBD5	490.835954849588	-0.0987638488237279	0.154154476483275	0.0817538450940079	0.695840222323051
FOS	184.0520208606	-0.017364150384333	0.117483397023121	0.0818441129402039	0.695840222323051
KIF13B	238.133377399825	-0.0826393280704987	0.146633126699976	0.0820000872364542	0.695840222323051
SLITRK6	17.2727597986425	0.0240716774667238	0.11887166808571	0.0820386141620336	0.695840222323051
ATP6V0C	2530.74072268269	0.114567398910546	0.157307500341353	0.0820563442507352	0.695840222323051
TCF4	1086.50766090683	0.100915021025415	0.156229328318501	0.0820639520437293	0.695840222323051
LSR	543.077215874542	-0.0914677257878221	0.151020150365817	0.0820774584843678	0.695840222323051
RSBN1	496.224103530457	-0.0984774050306209	0.153835213706466	0.0820829680126861	0.695840222323051
EIF5A	12756.3089239699	0.135329883236295	0.163331164761876	0.0820980900165764	0.695840222323051
CLDN12	771.582062901992	-0.0769499516593279	0.143227899734104	0.0821284861679596	0.695840222323051
ALPP	99.1738510430732	-0.0472122917322324	0.126959728777908	0.0822065159870111	0.696016411722386
SC5D	873.295138545893	-0.111877227167033	0.157689487607381	0.0822440664463481	0.696016411722386
ACTN4	9081.91851231459	0.114278209436913	0.16232550382388	0.0823140808154403	0.696016411722386
SNN	1299.97866113062	0.093888613145936	0.152767881506247	0.0823398872030736	0.696016411722386
CENPS-CORT	122.824033697462	0.0576190360773143	0.132106635610681	0.0824043526094117	0.696016411722386
IQCG	341.289277628998	0.0814281903784937	0.145918367499867	0.0824142790960069	0.696016411722386
NCS1	2070.98338917838	0.117219994220074	0.155698753037397	0.0826884072350995	0.697615905187436
RBBP6	1812.44074289461	0.120427381403078	0.154607496231307	0.0826922083184295	0.697615905187436
ANKRD1	6045.23881388707	0.094411504034327	0.155870356792139	0.0827382890352554	0.697631191496303
CORO2B	151.135986116964	0.051464237372665	0.128986415380482	0.082889292599932	0.698356617796764
B3GNTL1	134.724219956849	-0.0630634850311464	0.134983450091097	0.0829129533534962	0.698356617796764
TRIM48	12.1986987601295	0.0145565570342087	0.11702030524444	0.0831162776515693	0.699370985073558
PCDHA1	67.4821538073832	0.0374861758747438	0.122970947323904	0.0831221432224617	0.699370985073558
TXNRD1	11806.7466019626	-0.103146564879808	0.150321354542434	0.0832451398393438	0.699609516593117
TRIM49C	28.6922750194906	0.0300001159779977	0.120463833921575	0.0833260777405053	0.699609516593117
TOP1	3111.20654504706	0.117950714526752	0.150329838221961	0.083414218091332	0.699609516593117
HS3ST6	46.0177984745036	0.0305773159482023	0.120645404177359	0.0834323912928674	0.699609516593117
FBXL14	514.293412075646	-0.101708535473755	0.155386231349343	0.0834446254277155	0.699609516593117
CTGF	9408.73711251609	0.0288216581645448	0.120156516112672	0.0834557550904373	0.699609516593117
MSLN	140.679687625525	-0.0533998953254543	0.129851493768464	0.0834827261383517	0.699609516593117
DLGAP2	4.20608875142121	0.00722232787110736	0.116191258152708	0.0835054738171559	NA
RNF121	745.051152288293	0.105371913495594	0.156326220734148	0.0835266595998085	0.699609516593117
VWA5A	83.2300033363432	-0.0490288478457717	0.127734149053147	0.0835500418953136	0.699609516593117
GAS8	461.218924467063	0.0950619063898169	0.153174356195535	0.0836000959767148	0.699656883960196
RNF114	1888.88389423769	0.11466510959006	0.155965175971354	0.0838698979001453	0.701021393965287
SDK1	808.503188170848	0.1094298541618	0.157237015401334	0.0838963053790626	0.701021393965287
ABRACL	171.472474197031	-0.0685479689118496	0.137985940587787	0.0838965891883071	0.701021393965287
GAREM1	164.008224687466	0.0692298052043236	0.138496075476671	0.0839640569299469	0.701213340306854
LINC01436	60.4553173312226	-0.0448750983616376	0.125861781585059	0.0841435605938254	0.70209370589082
DIAPH3	1221.24210275517	-0.110967374933179	0.156485608551436	0.0841788221088853	0.70209370589082
FAM83D	2423.50526203109	0.115317055809291	0.151310289512729	0.0842031286333936	0.70209370589082
ADAMTS5	45.3003870522043	-0.0353551511486144	0.122160206858051	0.0845391113297752	0.704522398437825
EDIL3	3300.12061565767	-0.10566985109481	0.154927610018122	0.0847631793673781	0.706016354994985
TRIM25	3769.17068250599	0.116644538729905	0.152245257603229	0.0848950226668413	0.706568721397307
AC005540.1	99.6274791088202	0.0461625880240054	0.126442563882746	0.0850030670943817	0.706568721397307
SRCIN1	248.724345800814	-0.0703015674704458	0.138954045115235	0.0850055785705753	0.706568721397307
AC009022.1	188.563526550802	0.0721355968218171	0.140083146476696	0.0850486353984843	0.706568721397307
TIMM17B	800.995730493995	-0.0982114839972573	0.153052232430048	0.0850536750105141	0.706568721397307
LY6K	209.354873234183	-0.0759093909173225	0.142189112815002	0.0851333692475151	0.706858148562482
VANGL2	1251.94480217566	-0.115977428697798	0.159100663717119	0.0851826868881208	0.706895188346443
AC091564.2	2.51006046575326	0.00615389546527894	0.116120608978351	0.085280891123198	NA
VWA8	553.0541445714	-0.099714246742765	0.153990148256786	0.0853801775931202	0.707509271124195
YARS2	1075.34712155177	-0.10317626523305	0.155290307139726	0.0853833855074276	0.707509271124195
POC1B-GALNT4	56.6579965006964	-0.0390967380283481	0.123503010356176	0.0853913721478659	0.707509271124195
AC079329.1	88.7268412861565	0.0419947778755957	0.124669701932239	0.0854891101118726	0.707513523926706
FAM120C	86.861657341962	-0.0513478441934216	0.128758248321937	0.085524351234741	0.707513523926706
COBLL1	341.684391386501	-0.089562778610079	0.149835668311053	0.0855265729475458	0.707513523926706
IDH2	520.2043902711	0.0885184537890268	0.149014111678377	0.0855916892779969	0.707680708988433
STAG2	1639.71323171327	-0.0932065580283572	0.150203427333603	0.0856544599082434	0.707828334396438
PDE1C	245.803331035815	0.0746371125742138	0.141528610879131	0.0858218738611018	0.708840099673534
[truncated: 26,145 more rows]
